# Supplementary material for: Identification and characterization of skin color microRNAs in Koi carp (Cyprinus carpio L.) by Illumina sequencing
Source: BMC Genomics. 2018 Oct 29;19:779. doi: 10.1186/s12864-018-5189-5 (PMC6206873; doi:10.1186/s12864-018-5189-5)
Supplement: Supplementary file 3 — Conserved miRNAs identified in black, white, and red skin samples from Koi carp. (XLSX 91 kb) [file 12864_2018_5189_MOESM3_ESM.xlsx]

## Sheet: Sheet1
miRNA	length	seq	Total_Count	T1R_count	T1B_count	T1W_count	T2R_count	T2B_count	T2W_count	T3R_count	T3B_count	T3W_count	T1R_TPM	T1B_TPM	T1W_TPM	T2R_TPM	T2B_TPM	T2W_TPM	T3R_TPM	T3B_TPM	T3W_TPM
ccr-miR-199-5p	23	CCCAGTGTTCAGACTACCTGTTC	32428843	3674979	4280504	4918151	2966619	3928074	2811770	2725379	4091610	3031757	218006	226073	252820	231321	213071	159783	169930	217741	181314
ccr-miR-199-3p	21	ACAGTAGTCTGCACATTGGTT	14320924	1504570	1700833	1861798	1196214	1546421	1359114	1468053	1944215	1739706	89253.7	89828.8	95706.8	93274.5	83882.5	77233.9	91534.4	103464	104043
ccr-let-7a	22	TGAGGTAGTAGGTTGTATAGTT	11109452	1417793	1382520	1440112	706701	1116884	1047391	1275355	1392333	1330363	84105.9	73017.3	74029.8	55104.8	60583.1	59519.7	79519.5	74095.1	79562.4
ccr-miR-21	23	TAGCTTATCAGACTGGTGTTGGC	11108588	1125274	1091253	1123551	1082490	1678538	1487952	1207000	1158301	1154229	66753.2	57634.1	57756.8	84406.9	91048.9	84555.3	75257.5	61640.7	69028.7
ccr-miR-26a	22	TTCAAGTAATCCAGGATAGGCT	9245753	947402	1071126	1029062	827172	1149121	1265202	933040	1039303	984325	56201.5	56571.1	52899.5	64498.5	62331.8	71897.2	58175.8	55308.1	58867.6
ccr-miR-99	21	AACCCGTAGATCCGATCTTGT	7023541	978048	824198	1016008	573963	828621	664796	699201	775834	662872	58019.5	43529.7	52228.5	44754.6	44946.9	37778.1	43595.8	41287.2	39643.1
ccr-miR-100	21	AACCCGTAGATCCGAACTTGT	6844170	867186	992066	922128	569550	779842	608013	656258	859777	589350	51443	52395.6	47402.5	44410.5	42301	34551.3	40918.3	45754.3	35246.1
ccr-miR-125b	22	TCCCTGAGACCCTAACTTGTGA	5516953	569014	779773	745132	450409	711486	463160	499477	735289	563213	33754.9	41183.4	38303.9	35120.5	38593.1	26319.8	31142.8	39129.5	33683
ccr-miR-22a	22	AAGCTGCCAGCTGAAGAACTGT	4405169	390048	515388	498529	340789	541942	579511	477421	532591	528950	23138.3	27220	25627.2	26572.9	29396.6	32931.7	29767.6	28342.6	31633.9
ccr-miR-126-3p	22	CTCGTACCGTGAGTAATAATGC	4067571	505946	531059	473260	284793	421290	539254	393151	502978	415840	30013.6	28047.7	24328.2	22206.7	22852	30644	24513.3	26766.7	24869.3
ccr-miR-146a	23	TGAGAACTGAATTCCATAGATGG	3701443	350772	393963	386138	347402	522148	333509	418835	541942	406734	20808.4	20807	19849.6	27088.6	28322.9	18952.2	26114.7	28840.3	24324.7
ccr-miR-10b	22	TACCCTGTAGAACCGAATTTGT	2220021	241971	400781	293235	109495	288717	238496	203526	230041	213759	14354.1	21167.1	15073.9	8537.85	15660.9	13552.9	12690	12242	12783.9
ccr-miR-143	20	TGAGATGAAGCACTGTAGCT	2042125	208928	263449	297249	148294	197645	250828	180208	265791	229733	12394	13914	15280.3	11563.2	10720.9	14253.7	11236.1	14144.5	13739.2
ccr-miR-148	22	TCAGTGCATTACAGAACTTTGT	1925298	205358	265423	254602	176447	207916	192022	186816	226056	210658	12182.2	14018.2	13088	13758.4	11278	10912	11648.1	12029.9	12598.4
ccr-miR-133a-3p	22	TTGGTCCCCTTCAACCAGCTGT	1915752	148597	240429	97013	59113	162373	798097	303414	69282	37434	8815.03	12698.2	4987.01	4609.32	8807.6	45353.2	18918.1	3686.95	2238.74
ccr-miR-92a	22	TATTGCACTTGTCCCGGCCTGT	1795869	170595	217227	193335	149199	238038	206198	201239	220551	199487	10120	11472.8	9938.5	11633.8	12911.9	11717.5	12547.4	11737	11930.3
ccr-let-7b	22	TGAGGTAGTAGGTTGTGTGGTT	1738694	253907	220932	216232	105710	178366	141303	217169	197706	207369	15062.2	11668.4	11115.5	8242.71	9675.11	8029.78	13540.7	10521.2	12401.7
ccr-miR-101a	22	TACAGTACTGTGATAACTGAAG	1661589	147445	136974	160532	158243	210645	241639	182634	190445	233032	8746.69	7234.23	8252.24	12339	11426	13731.5	11387.4	10134.8	13936.5
ccr-miR-214	19	TACAGCAGGCACAGACAGG	1633004	189028	192125	198412	131641	161422	158987	172462	199617	229310	11213.5	10147	10199.5	10264.7	8756.01	9034.7	10753.2	10622.9	13713.9
ccr-let-7g	22	TGAGGTAGTAGTTTGTATAGTT	1527537	168027	195787	169768	126384	179902	176133	163158	187439	160939	9967.65	10340.4	8727.02	9854.76	9758.42	10009	10173	9974.85	9624.96
ccr-miR-1	22	TGGAATGTAAAGAAGTATGTAT	1338382	114767	162864	67667	46717	112076	577446	179444	52898	24503	6808.18	8601.6	3478.46	3642.75	6079.34	32814.3	11188.5	2815.05	1465.4
ccr-miR-30d	23	TGTAAACATCCCCGACTGGAAGC	1235487	115734	142168	129338	103167	142397	198622	125816	147057	131188	6865.54	7508.55	6648.69	8044.42	7724.04	11287	7844.74	7825.86	7845.7
ccr-miR-27d	21	TTCACAGTGGCTAAGTTCTTC	1119733	112584	152678	150349	97828	125575	121135	93408	156849	109327	6678.68	8063.63	7728.78	7628.12	6811.56	6883.7	5824.07	8346.95	6538.31
ccr-miR-181a	21	AACATTCAACGCTGTCGGTGA	1113315	105992	161276	159504	69303	97828	101748	119201	154141	144322	6287.63	8517.73	8199.4	5403.89	5306.48	5782	7432.28	8202.84	8631.18
ccr-miR-125c	22	TCCCTGAGACCCTAACTCGTGA	1060344	140761	121373	149370	74767	131236	96887	107652	117274	121024	8350.18	6410.27	7678.45	5829.94	7118.63	5505.76	6712.19	6240.91	7237.85
ccr-miR-205	22	TCCTTCATTCCACCGGAGTCTG	1042061	21175	35731	104759	56558	99787	46921	232686	162625	281819	1256.14	1887.12	5385.2	4410.1	5412.75	2666.36	14508.2	8654.33	16854.2
ccr-miR-10c	23	TACCCTGTAGATCCGGATTTGTG	994581	152098	139026	103028	110804	169384	77387	81541	101081	60232	9022.71	7342.6	5296.21	8639.92	9187.9	4397.64	5084.15	5379.18	3602.18
mmu-miR-204-5p	22	TTCCCTTTGTCATCCTATGCCT	986478	86854	137411	127390	118717	110717	46270	140266	126778	92075	5152.33	7257.31	6548.56	9256.93	6005.62	2629.37	8745.71	6746.68	5506.55
ccr-miR-27c-3p	22	TTCACAGTGGTTAAGTTCTGCC	961588	82988	103056	126043	72705	113263	116422	98455	128928	119728	4922.99	5442.86	6479.31	5669.16	6143.73	6615.87	6138.75	6861.1	7160.34
dre-miR-2184	21	AACAGTAAGAGTTTATGTGCT	915691	75655	70066	99127	97558	127611	121976	78337	126325	119036	4487.98	3700.51	5095.68	7607.06	6922	6931.49	4884.38	6722.57	7118.95
ccr-miR-23a	21	ATCACATTGCCAGGGATTTCC	800124	80704	79608	88476	54097	83066	90586	103832	88187	131568	4787.5	4204.47	4548.16	4218.2	4505.75	5147.7	6474.01	4693	7868.43
ccr-miR-30b	22	TGTAAACATCCTACACTCAGCT	754334	72018	79589	80725	61754	87556	116574	77352	86890	91876	4272.23	4203.46	4149.72	4815.25	4749.3	6624.51	4822.96	4623.98	5494.65
ccr-miR-24	22	TGGCTCAGTTCAGCAGGAACAG	596976	69795	76996	79643	40965	61389	64105	57453	74333	72297	4140.36	4066.51	4094.09	3194.24	3329.92	3642.87	3582.24	3955.74	4323.73
hsa-miR-30c-5p	23	TGTAAACATCCTACACTCTCAGC	588675	60207	72331	61952	45350	69001	91972	65210	59088	63564	3571.58	3820.13	3184.68	3536.16	3742.82	5226.46	4065.9	3144.46	3801.45
ccr-miR-16b	22	TAGCAGCACGTAAATATTGGAG	582883	63423	71416	64150	44231	61160	71695	66399	67699	72710	3762.36	3771.81	3297.67	3448.9	3317.5	4074.19	4140.03	3602.7	4348.42
ccr-miR-499	22	TTAAGACTTGCAGTGATGTTTA	496390	4038	77082	2208	25593	59528	306267	6142	8557	6975	239.541	4071.06	113.504	1995.61	3228.98	17404.1	382.959	455.374	417.14
dre-miR-125a	22	TCCCTGAGACCCTTAACCTGTG	491233	50216	64237	67228	46534	62161	40758	53349	63864	42886	2978.9	3392.65	3455.89	3628.48	3371.8	2316.14	3326.36	3398.62	2564.8
ccr-miR-27a	21	TTCACAGTGGCTAAGTTCCGC	440525	34279	34250	46955	28871	52862	51253	51484	62875	77696	2033.49	1808.9	2413.75	2251.21	2867.39	2912.54	3210.07	3345.99	4646.61
ccr-miR-126-5p	21	CATTATTACTTTTGGTACGCG	419416	43557	46314	47168	32694	44537	55284	42812	56637	50413	2583.88	2446.06	2424.7	2549.31	2415.82	3141.6	2669.37	3014.02	3014.95
dre-miR-126b-3p	22	TCGTACCGTGAGTAATAGTGCA	413741	45931	51569	47807	29325	45123	57162	36979	53891	45954	2724.71	2723.6	2457.55	2286.61	2447.61	3248.33	2305.67	2867.89	2748.28
ccr-miR-23b	21	ATCACATTGCCAGGGATTACC	393905	49581	53154	49944	29740	36909	42739	37980	43847	50011	2941.23	2807.31	2567.4	2318.97	2002.05	2428.71	2368.09	2333.38	2990.91
ccr-miR-142-5p	21	CATAAAGTAGACAGCACTACT	392904	22810	18944	33941	31987	41872	45244	61152	64927	72027	1353.13	1000.52	1744.76	2494.18	2271.26	2571.07	3812.88	3455.19	4307.58
ccr-miR-221	19	AGCTACATTGTCTGCTGGG	392494	34227	36500	42170	30415	50888	44714	50273	51682	51625	2030.4	1927.73	2167.77	2371.6	2760.32	2540.95	3134.56	2750.33	3087.44
ccr-miR-365	22	TAATGCCCCTAAAAATCCTTAT	355697	60322	51350	40277	26321	34983	24485	51002	31318	35639	3578.4	2712.03	2070.46	2052.37	1897.58	1391.4	3180.02	1666.63	2131.39
ccr-miR-19d	23	TGTGCAAACCCATGCAAAACTGA	327568	47373	30035	34190	25260	38946	35191	45063	26009	45501	2810.25	1586.29	1757.56	1969.64	2112.55	1999.79	2809.72	1384.11	2721.19
dre-let-7d-5p	22	TGAGGTAGTTGGTTGTATGGTT	325090	45740	45679	42884	26113	31850	24196	41140	35621	31867	2713.38	2412.52	2204.48	2036.16	1727.64	1374.98	2565.11	1895.62	1905.81
ccr-miR-16c	21	TAGCAGCATGTAAATATTGGA	316275	30570	35497	33421	25549	36034	37580	36601	39848	41175	1813.46	1874.76	1718.03	1992.18	1954.59	2135.55	2282.1	2120.57	2462.47
ccr-miR-200a	21	TAACACTGTCTGGTAACGATG	280388	6637	7908	20114	21019	33736	16282	60892	40681	73119	393.718	417.658	1033.97	1638.95	1829.94	925.252	3796.67	2164.9	4372.88
mmu-miR-145a-5p	23	GTCCAGTTTTCCCAGGAATCCCT	279782	38218	37522	39954	18762	34645	27471	30426	23847	28937	2267.16	1981.71	2053.86	1462.96	1879.25	1561.09	1897.09	1269.05	1730.58
dre-miR-22a-5p	22	AGTTCTTCACTGGCAAGCTTTA	277200	22628	29258	26811	22888	37247	42976	27682	36206	31504	1342.33	1545.25	1378.24	1784.69	2020.39	2442.18	1726	1926.76	1884.1
ccr-miR-20a-5p	23	TAAAGTGCTTATAGTGCAGGTAG	272836	27199	24433	24862	23443	33880	33908	36676	27301	41134	1613.49	1290.42	1278.05	1827.96	1837.75	1926.88	2286.78	1452.86	2460.02
ccr-miR-25	22	CATTGCACTTGTCTCGGTCTGA	268642	23069	29528	28571	25188	35034	33505	28703	34071	30973	1368.49	1559.51	1468.71	1964.03	1900.35	1903.98	1789.66	1813.14	1852.34
ccr-miR-17-5p	23	CAAAGTGCTTACAGTGCAGGTAG	233601	24068	22436	21395	20848	26677	30895	28278	24841	34163	1427.76	1184.95	1099.82	1625.62	1447.04	1755.66	1763.16	1321.95	2043.12
ccr-miR-206	22	TGGAATGTAAGGAAGTGTGTGG	230688	17614	39100	13635	8218	19347	87071	30046	11403	4254	1044.89	2065.05	700.915	640.797	1049.44	4947.95	1873.39	606.828	254.411
ccr-miR-128	21	TCACAGTGAACCGGTCTCTTT	222702	19643	27389	23032	20069	29989	34626	22706	25070	20178	1165.26	1446.54	1183.97	1564.88	1626.69	1967.68	1415.74	1334.14	1206.75
ccr-miR-457a	20	AGCAGCACATCAATATTGGC	219253	25833	23405	26052	17162	22533	26989	24077	22850	30352	1532.46	1236.13	1339.22	1338.2	1222.26	1533.69	1501.22	1216	1815.2
ccr-miR-200b	22	TAATACTGCCTGGTAATGATGA	218940	4994	5692	14128	15183	28253	12668	49717	31247	57058	296.253	300.621	726.258	1183.89	1532.53	719.88	3099.9	1662.86	3412.36
ccr-miR-15a	21	TAGCAGCACAGAATGGTTTGT	212167	21167	18499	22988	19211	23186	26013	23823	24329	32951	1255.66	977.018	1181.71	1497.97	1257.68	1478.23	1485.38	1294.7	1970.64
ipu-miR-462	23	TAACGGAACCCATAATGCAGCTG	204292	0	0	0	32936	47645	33606	49169	0	40936	0.01	0.01	0.01	2568.18	2584.41	1909.72	3065.73	0.01	2448.18
ccr-let-7j	22	TGAGGTAGTTGTTTGTACAGTT	197186	21482	25223	22430	16240	22161	19957	23140	24841	21712	1274.35	1332.14	1153.03	1266.31	1202.08	1134.09	1442.8	1321.95	1298.49
ccr-miR-222	20	AGCTACATCTGGCTACTGGG	188996	14683	15859	20490	15165	26249	23411	24587	22971	25581	871.021	837.587	1053.3	1182.49	1423.82	1330.37	1533.02	1222.44	1529.87
ccr-miR-181b	21	AACATTCATTGCTGTCGGTGG	180563	17492	27171	24851	10761	17041	15951	19727	25220	22349	1037.66	1435.03	1277.48	839.087	924.355	906.442	1230	1342.12	1336.58
ccr-miR-29a	22	TAGCACCATTTGAAATCGGTTA	175305	12767	14213	15763	19596	26064	27713	17757	19115	22317	757.36	750.654	810.306	1527.99	1413.79	1574.84	1107.16	1017.23	1334.67
ccr-miR-338	22	TCCAGCATCAGTGATTTTGTTG	174945	16883	18432	17797	15908	23197	23577	17089	21527	20535	1001.53	973.479	914.865	1240.42	1258.27	1339.8	1065.51	1145.59	1228.1
dre-miR-462	22	TAACGGAACCCATAATGCAGCT	170141	35070	45710	42793	0	0	0	0	46568	0	2080.41	2414.16	2199.8	0.01	0.01	0.01	0.01	2478.19	0.01
ccr-miR-210	20	CTGTGCGTGTGACAGCGGCT	160747	23282	24571	22509	11541	16722	18284	14452	13215	16171	1381.13	1297.71	1157.09	899.907	907.051	1039.02	901.095	703.256	967.107
ccr-let-7i	21	TGAGGTAGTAGTTTGTGCTGT	152219	13103	17666	15153	15693	21371	19728	16040	17703	15762	777.292	933.023	778.949	1223.66	1159.23	1121.08	1000.11	942.092	942.647
ccr-miR-722	21	TTTTTTGCAGAAACGTTTCAG	150885	14819	12226	17619	13374	21787	19324	16653	16861	18222	879.089	645.711	905.715	1042.83	1181.79	1098.12	1038.33	897.283	1089.77
ola-miR-142	22	TCCATAAAGTAGAAAGCACTAC	150776	14991	18430	16965	10315	13098	17398	18452	19983	21144	889.292	973.373	872.096	804.31	710.475	988.67	1150.5	1063.43	1264.52
ccr-miR-193a	22	AACTGGCCTACAAAGTCCCAGT	150364	25193	11788	14279	10623	18580	14968	23558	15212	16163	1494.49	622.579	734.02	828.326	1007.83	850.581	1468.86	809.529	966.629
ipu-miR-27e	21	TTCACAGTGGCTAAGTTCAGT	149914	14328	12084	16238	13500	15661	15033	18770	23910	20390	849.962	638.212	834.724	1052.66	849.5	854.275	1170.33	1272.41	1219.42
ccr-miR-455	22	TATGTGCCCTTGGACTACATCG	147904	16627	24828	19136	12824	14687	13168	13250	19034	14350	986.342	1311.28	983.697	999.948	796.667	748.293	826.149	1012.92	858.202
dre-let-7h	22	TGAGGTAGTAAGTTGTGTTGTT	147869	16843	20059	16953	14245	0	20314	19278	21647	18530	999.156	1059.41	871.479	1110.75	0.01	1154.38	1202	1151.98	1108.19
ccr-miR-725	22	TTCAGTCATTGTTTCTAGTAGT	142599	1970	2402	6958	10340	19953	6674	34946	21712	37644	116.864	126.861	357.68	806.259	1082.31	379.261	2178.91	1155.44	2251.3
ccr-miR-203a	22	GTGAAATGTTTAGGACCACTTG	140958	2344	1898	5328	10000	20793	5921	35457	21337	37880	139.05	100.242	273.889	779.748	1127.87	336.471	2210.77	1135.48	2265.42
dre-miR-2188-5p	21	AAGGTCCAACCTCACATGTCC	137655	25124	19920	0	0	9217	41102	12543	13079	16670	1490.4	1052.07	0.01	0.01	499.958	2335.69	782.067	696.019	996.95
dre-miR-146b	22	TGAGAACTGAATTCCAAGGGTG	136335	15677	16313	11900	14452	20124	12886	14437	17725	12821	929.987	861.565	611.726	1126.89	1091.59	732.268	900.159	943.262	766.76
dre-miR-150	22	TCTCCCAATCCTTGTACCAGTG	119620	11805	13932	10539	8813	12258	19798	16461	13126	12888	700.293	735.813	541.763	687.192	664.911	1125.05	1026.36	698.52	770.767
dre-miR-458-3p	22	ATAGCTCTTTGAATGGTACTGC	103008	12953	14080	13253	9082	12902	10521	7999	12748	9470	768.394	743.63	681.278	708.167	699.843	597.873	498.745	678.404	566.354
ipu-miR-152	21	TCAGTGCATGACAGAACTTTG	100559	9506	13467	12547	10519	9957	10539	8744	14778	10502	563.912	711.254	644.986	820.217	540.098	598.896	545.196	786.433	628.073
efu-miR-26c	25	TTCAAGTAATCCAGGATAGGCTGTT	88864	9966	8434	9552	7178	11695	11981	10214	8197	11647	591.2	445.438	491.026	559.703	634.372	680.84	636.852	436.216	696.549
ccr-miR-203b-3p	22	GTGAAATGTTCAGGACCACTTG	83635	1382	1627	3703	6973	14144	3987	17779	12600	21440	81.9826	85.9294	190.355	543.718	767.213	226.568	1108.54	670.528	1282.22
ola-let-7c	21	TGAGGTAGTAGGTTGTATGGT	81894	0	11165	9683	8065	12057	9810	10224	10963	9927	0.01	589.675	497.76	628.867	654.008	557.47	637.475	583.412	593.685
ccr-miR-457b	21	AGCAGCACATAAATACTGGAG	79670	7197	6329	8139	6831	8229	10022	10718	9101	13104	426.938	334.264	418.39	532.646	446.366	569.517	668.277	484.323	783.685
ipu-miR-737	22	GTTTTTTTAGGTTTTGATTTTT	77116	6936	6431	7067	5645	11430	9268	9510	10064	10765	411.455	339.651	363.283	440.168	619.998	526.669	592.957	535.571	643.801
dre-miR-193b-3p	22	AACTGGCCCGCAAAGTCCCGCT	76068	8282	7014	6696	6533	6266	10011	16493	6693	8080	491.302	370.442	344.212	509.409	339.887	568.892	1028.35	356.178	483.225
ccr-miR-93	23	AAAAGTGCTGTTTGTGCAGGTAG	75510	7930	6946	7008	6542	10385	8679	9991	7493	10536	470.421	366.85	360.25	510.111	563.314	493.199	622.947	398.751	630.106
ccr-miR-196b	22	TAGGTAGTTTCAAGTTGTTGGG	75248	6049	10319	7999	3139	10031	11059	8070	9159	9423	358.837	544.994	411.193	244.763	544.112	628.446	503.171	487.41	563.543
dre-miR-27d	22	TTCACAGTGGCTAAGTTCTTCA	72580	6998	9110	9838	6398	8298	7376	7123	9125	8314	415.133	481.141	505.728	498.883	450.108	419.153	444.125	485.6	497.219
ccr-miR-15b	21	TAGCAGCACATCATGGTTTGT	72370	8233	7779	8257	6231	7109	8730	8004	7919	10108	488.396	410.845	424.456	485.861	385.613	496.097	499.056	421.421	604.509
ccr-miR-144	21	CTACAGTATAGATGATGTACT	70854	6797	3517	4073	3535	5641	21973	6239	7905	11174	403.21	185.749	209.375	275.641	305.985	1248.65	389.007	420.676	668.262
dre-miR-27b-3p	22	TTCACAGTGGCTAAGTTCTGCA	70835	6920	8298	8900	6622	8286	7409	7672	8432	8296	410.506	438.256	457.51	516.349	449.458	421.029	478.356	448.721	496.143
ccr-miR-140-3p	22	TACCACAGGGTAGAACCACGGA	65796	7051	8107	7983	5275	7467	7204	6617	8286	7806	418.277	428.168	410.371	411.317	405.032	409.379	412.576	440.952	466.838
dre-miR-26b	22	TTCAAGTAATCCAGGATAGGTT	63720	6454	6549	6689	5697	9403	8701	6905	5658	7664	382.862	345.883	343.852	444.222	510.047	494.449	430.533	301.099	458.346
ccr-miR-103	23	AGCAGCATTGTACAGGGCTATGA	59626	6151	7675	6352	5135	7893	7116	6627	6389	6288	364.888	405.352	326.528	400.4	428.14	404.378	413.199	340	376.054
ccr-miR-196a	22	TAGGTAGTTTCATGTTGTTGGG	56210	730	13410	5502	382	2623	14236	2325	6038	10964	43.3049	708.244	282.834	29.7864	142.279	808.984	144.966	321.321	655.702
dre-miR-19c-3p	23	TGTGCAAATCCATGCAAAACTCG	52509	9692	6905	6556	4178	6143	5320	5582	3497	4636	574.946	364.685	337.015	325.779	333.215	302.318	348.043	186.098	277.256
ccr-miR-375	22	TTTGTTCGTTCGGCTCGCGTTA	51852	1753	2792	2595	7068	9191	8701	6693	5772	7287	103.991	147.458	133.397	551.126	498.547	494.449	417.314	307.166	435.799
ccr-miR-107	22	AGCAGCATTGTACAGGGCTATC	50444	4583	5729	5387	4190	6334	5865	5827	6534	5995	271.871	302.575	276.922	326.714	343.575	333.288	363.318	347.717	358.531
ccr-miR-184	22	TGGACGGAGAACTGATAAGGGC	49192	987	1405	4050	2792	4175	1876	11041	10256	12610	58.5505	74.2045	208.193	217.706	226.465	106.607	688.416	545.788	754.142
ccr-miR-429	22	TAATACTGTCTGGTAATGCCGT	48525	981	1209	3291	3682	5963	2847	10550	6886	13116	58.1946	63.8529	169.176	287.103	323.451	161.785	657.802	366.449	784.403
ccr-miR-29b	23	TAGCACCATTTGAAATCAGTGTT	48244	3106	3164	3681	6728	7616	8417	4512	4741	6279	184.253	167.105	189.224	524.614	413.115	478.31	281.327	252.299	375.516
hsa-miR-30a-3p	22	CTTTCAGTCGGATGTTTGCAGC	48037	4321	6167	4381	3673	5507	8787	4968	5511	4722	256.329	325.708	225.208	286.401	298.716	499.336	309.759	293.276	282.399
cel-let-7-5p	22	TGAGGTAGTAGGTTGTATAGTT	47131	5392	4677	4842	4484	7468	5881	5265	4479	4643	319.863	247.014	248.906	349.639	405.087	334.198	328.277	238.357	277.675
hsa-let-7b-5p	22	TGAGGTAGTAGGTTGTGTGGTT	46704	5414	4645	4822	4248	7429	5780	5412	4353	4601	321.168	245.324	247.878	331.237	402.971	328.458	337.443	231.651	275.163
ccr-miR-489	22	TGACATCATATGTACGGCTGCT	41545	3610	5324	8852	2124	4312	4031	3779	3533	5980	214.151	281.185	455.042	165.618	233.896	229.068	235.624	188.014	357.634
ccr-miR-7133	22	TAGTTTGATTCACAGCACAAGA	40816	3912	4424	4792	3092	5028	3908	4410	5829	5421	232.067	233.652	246.336	241.098	272.734	222.079	274.967	310.199	324.203
ccr-miR-454b	21	TAGTGCAATATTGCTTATAGG	39870	4335	4041	4604	2744	4679	3788	5897	4006	5776	257.16	213.424	236.671	213.963	253.803	215.259	367.683	213.185	345.434
ccr-miR-140-5p	22	CAGTGGTTTTACCCTATGGTAG	37907	4199	4088	4098	2681	5548	3812	4411	3850	5220	249.092	215.906	210.66	209.05	300.94	216.623	275.03	204.883	312.182
ccr-miR-187	23	TCGTGTCTTGTGTTGCAGCCAGT	37867	4805	4678	4362	2103	3712	3331	4678	5360	4838	285.041	247.067	224.231	163.981	201.35	189.29	291.677	285.24	289.337
ccr-miR-139	23	TCTACAGTGCATGTGTCTCCAGT	37754	2996	3572	3187	2547	5188	4639	4914	5197	5514	177.728	188.654	163.83	198.602	281.413	263.619	306.392	276.566	329.765
ccr-miR-363	22	AATTGCACGGTATCCATCTGTA	35342	4254	4089	3906	3740	4118	4579	3451	3951	3254	252.355	215.959	200.79	291.626	223.373	260.209	215.173	210.258	194.606
ccr-miR-133a-5p	21	AGCTGGTAAAATGGAACCAAA	35118	3485	3869	1635	1278	3312	13930	5853	1005	751	206.736	204.34	84.0481	99.6518	179.653	791.595	364.94	53.4826	44.9136
ccr-miR-218a	22	TTGTGCTTGATCTAACCATGTG	32007	3576	3080	3484	2276	3923	3259	3663	4093	4653	212.134	162.669	179.097	177.471	212.795	185.198	228.391	217.815	278.273
ccr-miR-155	22	TTAATGCTAATCGTGATAGGGG	29892	2064	2059	2150	3445	5569	3611	5256	3142	2596	122.44	108.745	110.522	268.623	302.079	205.201	327.716	167.206	155.254
efu-miR-26a	25	TTCAAGTAATCCAGGATAGGCTGTG	28911	2696	2511	2671	2465	4160	4514	3379	2335	4180	159.931	132.617	137.304	192.208	225.651	256.516	210.684	124.261	249.985
ccr-miR-101b	21	GTACAGTACTATGATAACTGA	27938	2158	1503	2892	2343	2963	3618	4864	3183	4414	128.016	79.3804	148.665	182.695	160.722	205.599	303.275	169.388	263.979
ccr-miR-22b	22	AAGCTGCCAGTTGAAGAGCTGT	27343	2471	2876	2549	2262	3586	4076	3526	3095	2902	146.584	151.895	131.033	176.379	194.515	231.625	219.849	164.705	173.554
ola-miR-24b-5p	22	TGCCTACTGAGCTGATAACAGT	25371	1783	1794	2510	1841	3326	3021	3108	3657	4331	105.771	94.7494	129.028	143.552	180.412	171.673	193.786	194.613	259.016
dre-miR-1388-5p	22	AGGACTGTCCAACCTGAGAATG	25031	1596	1979	2205	2708	2944	2889	3671	3936	3103	94.6775	104.52	113.349	211.156	159.691	164.172	228.89	209.46	185.575
ccr-miR-130c	22	CAGTGCAATATTAAAAGGGCAT	23978	1877	1831	2382	1957	2568	2704	3017	2996	4646	111.347	96.7036	122.448	152.597	139.296	153.659	188.113	159.437	277.854
cfa-miR-24	23	TGGCTCAGTTCAGCAGGAACAGG	22734	2425	2226	2472	1296	2936	2481	3013	2334	3551	143.855	117.565	127.075	101.055	159.257	140.987	187.863	124.207	212.368
ipu-miR-31	22	TGGCAAGATGTTGGCATAGCTG	22431	788	1329	0	2173	3884	2514	4795	0	6948	46.7455	70.1906	0.01	169.439	210.68	142.862	298.972	0.01	415.525
ccr-miR-130b	22	CAGTGCAATAATGAAAGGGCAT	21391	2027	1733	2241	1698	2181	2184	2703	2530	4094	120.245	91.5277	115.2	132.401	118.304	124.109	168.534	134.638	244.842
dre-miR-181a-2-3p	22	ACCATCGACCGTTGACTGTACC	20770	1994	2968	2695	1496	2167	2062	2218	2998	2172	118.288	156.754	138.538	116.65	117.545	117.177	138.294	159.543	129.897
ssa-miR-181a-5-3p	22	ACCATCGACCGTTGACTGTGCC	20517	1783	2601	2611	1629	2215	2311	1989	3072	2306	105.771	137.371	134.22	127.021	120.148	131.326	124.016	163.481	137.91
ipu-miR-222a	22	TGCTCAGTAGTCAGTGTAGATC	20049	2749	2972	3675	2668	4463	3522	0	0	0	163.075	156.965	188.916	208.037	242.087	200.143	0.01	0.01	0.01
dre-miR-100-2-3p	22	CAAGCTCGTGTCTATAGGTATG	19978	2563	2781	2417	1477	2290	1777	2135	2458	2080	152.042	146.877	124.247	115.169	124.216	100.981	133.119	130.806	124.394
ccr-miR-16a	22	TAGCAGCACGTAAATATTGGTG	19546	2242	2059	2215	1620	1928	2844	2161	1927	2550	132.999	108.745	113.863	126.319	104.581	161.615	134.74	102.548	152.503
tgu-miR-2188-5p	22	AAGGTCCAACCTCACATGTCCT	19285	0	0	12077	7208	0	0	0	0	0	0.01	0.01	620.825	562.042	0.01	0.01	0.01	0.01	0.01
rno-miR-214-3p	21	ACAGCAGGCACAGACAGGCAG	17960	1521	1812	1827	1948	2581	2373	1833	2231	1834	90.2283	95.7001	93.918	151.895	140.001	134.85	114.289	118.726	109.682
ccr-miR-18c	23	TAAGGTGCATCTTGTGTAGTTAG	17336	1780	1686	1721	1484	2246	2490	1742	2333	1854	105.593	89.0454	88.469	115.715	121.83	141.498	108.615	124.154	110.879
ssa-miR-21b-3p	22	CGACAACAGTCTGTAGGCTGTC	17204	464	410	957	1279	3062	2604	2705	2964	2759	27.5253	21.654	49.1951	99.7297	166.092	147.977	168.659	157.734	165.002
dre-miR-15c	21	AAGCAGCGCGTCATGGTTTTC	16218	1758	1906	1954	1436	1939	2216	1626	1605	1778	104.288	100.665	100.447	111.972	105.177	125.928	101.382	85.4125	106.333
ccr-miR-153b	22	TTGCATAGTCACAAAAATGAGC	15627	1969	2476	2104	1061	1610	1361	1705	1692	1649	116.804	130.769	108.157	82.7312	87.3312	77.3411	106.308	90.0423	98.6185
gga-let-7j-3p	22	CTATACAGTCTATTGCCTTCCT	15492	0	1866	2277	1330	1727	1843	2066	1986	2397	0.01	98.5521	117.051	103.706	93.6777	104.732	128.817	105.688	143.353
mdo-miR-199b-3p	21	ACAGTAGTCTGCACATTGGTT	15333	1198	0	1473	1089	2743	2441	2737	1599	2053	71.0674	0.01	75.7204	84.9145	148.789	138.714	170.654	85.0932	122.78
ssa-miR-33b-3p	21	CAATGTTCCTGCAGTGCAAGA	15288	1257	1649	1549	1502	2052	2744	1510	1899	1126	74.5674	87.0913	79.6272	117.118	111.307	155.932	94.1498	101.058	67.3405
hsa-miR-26a-5p	22	TTCAAGTAATCCAGGATAGGCT	15113	1240	1235	1423	1181	2226	2442	1874	1156	2336	73.5589	65.226	73.1501	92.0882	120.745	138.771	116.846	61.5183	139.705
hsa-miR-221-5p	22	ACCTGGCATACAATGTAGATTT	14804	1315	1415	1769	1256	1810	1601	1880	2026	1732	78.0081	74.7327	90.9365	97.9363	98.1798	90.9795	117.22	107.817	103.582
dre-miR-222a-5p	23	TGCTCAGTAGTCAGTGTAGATCC	14240	0	0	0	0	0	0	4602	4862	4776	0.01	0.01	0.01	0.01	0.01	0.01	286.939	258.739	285.629
ccr-miR-138	21	AGCTGGTGTTGTGAATCAGGC	14229	1700	1614	1106	2106	1687	642	3595	1051	728	100.847	85.2428	56.8546	164.215	91.5079	36.4827	224.151	55.9305	43.5381
efu-let-7f	25	TGAGGTAGTAGATTGTATAGTTGTG	13870	1430	1641	1366	1026	1847	1792	1625	1440	1703	84.8301	86.6688	70.22	80.0021	100.187	101.833	101.32	76.6317	101.848
ccr-miR-460-5p	22	CCTGCATTGTACACACTGTGCG	13477	1516	1529	1291	1445	1753	1331	1283	1865	1464	89.9317	80.7535	66.3646	112.674	95.088	75.6363	79.9962	99.2488	87.5546
ccr-miR-454a	21	TAGTGCAATATTGCTAATAGG	12851	1483	1684	1470	976	1540	1362	1594	1269	1473	87.9741	88.9398	75.5662	76.1034	83.5342	77.3979	99.3873	67.5317	88.0928
gga-let-7k-5p	22	TGAGGTAGTAGATTGAATAGTT	11598	1389	1395	1182	875	1478	1262	1244	1476	1297	82.3979	73.6764	60.7614	68.2279	80.1712	71.7152	77.5645	78.5475	77.5671
ccr-miR-34	22	TGGCAGTGTCTTAGCTGGTTGT	11578	1428	1200	999	1050	1652	1341	1499	1297	1112	84.7114	63.3775	51.3542	81.8735	89.6094	76.2045	93.4639	69.0218	66.5032
ccr-miR-130a	22	CAGTGCAATGTTAAAAGGGCAT	11543	1183	1278	1185	949	1222	1251	1206	1503	1766	70.1776	67.4971	60.9156	73.9981	66.2849	71.0901	75.1951	79.9844	105.616
ssa-let-7a-3-3p	22	CTATACAACTTACTGTCTTTCC	11358	0	2417	3131	1741	1965	0	0	2104	0	0.01	127.653	160.951	135.754	106.587	0.01	0.01	111.968	0.01
ssa-miR-21a-5p	24	TAGCTTATCAGACTGGTGTTGACT	11251	1283	1179	1051	1276	1760	1818	1416	793	675	76.1098	62.2684	54.0273	99.4958	95.4677	103.311	88.2888	42.2007	40.3684
ccr-miR-27c-5p	23	CAGGACTTAACCCACTTGTGAAC	10292	742	747	945	884	1459	1597	1380	1080	1458	44.0167	39.4525	48.5783	68.9297	79.1405	90.7522	86.0442	57.4738	87.1958
hsa-miR-181a-3p	22	ACCATCGACCGTTGATTGTACC	10073	940	1068	1176	865	1119	1149	1179	1468	1109	55.7624	56.406	60.453	67.4482	60.6979	65.2938	73.5117	78.1218	66.3238
ccr-miR-20a-3p	23	ACTGCAGTGTGAGCACTTGAAGT	9922	897	1174	1119	881	1269	1217	1018	1180	1167	53.2116	62.0044	57.5228	68.6958	68.8344	69.158	63.4732	62.7955	69.7925
gga-miR-222b-3p	24	AGCTACATCTGATTACTGGGTCAC	9801	848	920	907	1073	1116	1322	1371	934	1310	50.3048	48.5894	46.6249	83.6669	60.5352	75.1248	85.483	49.7042	78.3446
ccr-miR-727-5p	22	TCAGTCTTCAATTCCTCCCAGC	9334	1657	1070	1334	647	1111	925	935	795	860	98.2961	56.5116	68.575	50.4497	60.264	52.5647	58.2981	42.3071	51.4323
ccr-miR-182-5p	23	TTTGGCAATGGTAGAACTCACAC	9121	608	503	877	860	1047	608	1500	1442	1676	36.0676	26.5658	45.0827	67.0583	56.7924	34.5506	93.5263	76.7382	100.233
ccr-miR-92b	22	TATTGCACTCGTCCCGGCCTCC	8425	867	1329	1194	388	617	629	1022	1292	1087	51.4319	70.1906	61.3783	30.2542	33.4679	35.744	63.7226	68.7557	65.0081
ccr-miR-190	21	TGATATGTTTGATATATTAGG	8349	954	789	843	573	1030	1039	1035	813	1273	56.5929	41.6707	43.3349	44.6795	55.8703	59.0429	64.5331	43.265	76.1318
ccr-miR-132b	22	ACCATGGCTGTAGACTGTTACC	8219	789	1061	1064	870	1085	1054	608	953	735	46.8048	56.0363	54.6955	67.8381	58.8537	59.8953	37.9093	50.7153	43.9567
dre-miR-456	22	CAGGCTGGTTAGATGGTTGTCA	8196	694	889	728	880	1086	1177	840	994	908	41.1693	46.9522	37.4233	68.6178	58.9079	66.885	52.3747	52.8972	54.303
ccr-miR-217	23	TACTGCATCAGGAACTGATTGGA	8006	2571	1448	729	466	594	249	1003	594	352	152.516	76.4756	37.4747	36.3362	32.2203	14.1498	62.5379	31.6106	21.0514
ccr-miR-18a	23	TAAGGTGCATCTAGTGCAGATAG	7909	675	765	647	757	877	973	1056	892	1267	40.0422	40.4032	33.2594	59.0269	47.5711	55.2923	65.8425	47.4691	75.773
ccr-miR-181c	22	CACATTCATTGCTGTCGGTGGG	7317	920	1045	1061	442	656	676	773	930	814	54.576	55.1913	54.5413	34.4648	35.5834	38.4148	48.1972	49.4913	48.6813
csa-miR-31	21	TGGCAAGATGTTGGCATAGCT	6995	0	0	2315	0	0	0	0	4680	0	0.01	0.01	119.004	0.01	0.01	0.01	0.01	249.053	0.01
mmu-miR-132-3p	22	TAACAGTCTACAGCCATGGTCG	6819	521	771	866	694	915	1187	511	629	725	30.9066	40.7201	44.5172	54.1145	49.6323	67.4532	31.8613	33.4732	43.3587
ccr-miR-96	23	TTTGGCACTAGCACATTTTTGCT	6548	527	240	553	518	856	437	1227	752	1438	31.2625	12.6755	28.4273	40.3909	46.432	24.8332	76.5045	40.0188	85.9997
ssa-miR-22b-5p	21	CGTTCTTCACTGGCTAGCTTT	6271	529	665	538	605	839	1118	643	773	561	31.3812	35.1217	27.6562	47.1747	45.5099	63.5322	40.0916	41.1363	33.5506
ipu-miR-455b	22	TATGTGCCCTTGGACTACATTG	5380	881	769	654	384	581	634	553	427	497	52.2624	40.6144	33.6192	29.9423	31.5152	36.0281	34.48	22.7234	29.7231
ccr-miR-724	22	TTAAAGGGAATTTGCGACTGTT	5288	284	312	325	300	564	586	531	778	1608	16.8474	16.4782	16.7068	23.3924	30.5931	33.3004	33.1083	41.4024	96.1665
ccr-miR-727-3p	22	GTTGAGGCGAGTTGAAGACTTA	5269	937	633	776	313	549	533	554	514	460	55.5844	33.4317	39.8907	24.4061	29.7794	30.2886	34.5424	27.3533	27.5103
ccr-miR-137	23	TTATTGCTTAAGAATACGCGTAG	5030	384	460	485	470	526	676	638	703	688	22.7795	24.2947	24.9317	36.6481	28.5318	38.4148	39.7798	37.4112	41.1459
ccr-miR-135c	23	TATGGCTTTCTATTCCTATGTGA	4943	639	286	825	309	597	548	618	353	768	37.9066	15.105	42.4096	24.0942	32.3831	31.141	38.5328	18.7854	45.9303
ccr-miR-301a	23	CAGTGCAATAGTATTGTCAAAGC	4459	467	380	484	459	551	513	489	442	674	27.7032	20.0696	24.8803	35.7904	29.8879	29.1521	30.4896	23.5217	40.3086
dre-miR-10a-3p	22	CAAATTCGTGTCTTGGGGAATA	4431	911	684	387	268	623	461	366	474	257	54.0421	36.1252	19.894	20.8972	33.7934	26.1971	22.8204	25.2246	15.3699
dre-miR-216b	22	TAATCTCTGCAGGCAACTGTGA	4294	1156	787	472	325	421	196	349	400	188	68.5759	41.5651	24.2634	25.3418	22.8363	11.138	21.7605	21.2866	11.2433
hsa-miR-216a-5p	22	TAATCTCAGCTGGCAACTGTGA	4248	1042	523	396	380	504	262	476	397	268	61.8132	27.622	20.3566	29.6304	27.3385	14.8886	29.679	21.1269	16.0278
ccr-miR-194	22	TGTAACAGCAACTCCATGTGGA	4220	657	686	670	145	78	99	608	631	646	38.9744	36.2308	34.4417	11.3063	4.23095	5.62584	37.9093	33.5796	38.6341
ccr-miR-726	21	TTCACTACTAGCAGAACTCGG	4088	409	539	450	301	345	482	522	633	407	24.2626	28.4671	23.1325	23.4704	18.7138	27.3904	32.5471	33.686	24.3407
dre-miR-455-5p	22	TATGTGCCCTTGGACTACATCG	3807	648	618	508	208	351	394	325	416	339	38.4405	32.6394	26.114	16.2188	19.0393	22.3897	20.264	22.1381	20.2739
ccr-miR-183	23	TATGGCACTGGTAGAATTCACTG	3615	301	260	411	459	425	291	559	563	346	17.8558	13.7318	21.1277	35.7904	23.0533	16.5366	34.8541	29.9609	20.6925
dre-miR-21	23	TAGCTTATCAGACTGGTGTTGGC	3517	1403	1076	1038	0	0	0	0	0	0	83.2284	56.8285	53.359	0.01	0.01	0.01	0.01	0.01	0.01
efu-miR-92a	23	TATTGCACTTGTCCCGGCCTGTG	3446	424	414	416	301	637	505	455	294	0	25.1524	21.8653	21.3847	23.4704	34.5528	28.6975	28.3696	15.6456	0.01
dre-miR-26a-3p	22	CCTATTCGGGATGACTTGGTTC	3399	0	1111	976	621	0	0	0	0	691	0.01	58.677	50.1718	48.4223	0.01	0.01	0.01	0.01	41.3253
dre-miR-125c-5p	22	TCCCTGAGACCCTAACTCGTGA	3389	255	361	318	222	688	436	496	302	311	15.127	19.0661	16.347	17.3104	37.3192	24.7764	30.926	16.0714	18.5994
bta-miR-99a-5p	21	AACCCGTAGATCCGATCTTGT	3250	0	0	0	0	1817	1433	0	0	0	0.01	0.01	0.01	0.01	98.5595	81.4326	0.01	0.01	0.01
ccr-miR-10d	22	TACCCTGTAGAACCGAATGTGT	3222	171	344	226	193	586	844	286	343	229	10.144	18.1682	11.6177	15.0491	31.7864	47.9617	17.8323	18.2533	13.6954
hsa-miR-212-5p	23	ACCTTGGCTCTAGACTGCTTACT	3198	236	472	447	336	483	537	177	311	199	13.9999	24.9285	22.9783	26.1995	26.1994	30.5159	11.0361	16.5503	11.9012
ssa-miR-7552a-5p	22	TTACAATTAAAGGATATTTCTT	3136	952	537	813	89	184	138	159	102	162	56.4743	28.3614	41.7927	6.93975	9.98071	7.84208	9.91379	5.42808	9.68842
ccr-miR-192	21	ATGACCTATGAATTGACAGCC	3010	250	361	350	399	324	288	359	405	274	14.8304	19.0661	17.992	31.1119	17.5747	16.3661	22.384	21.5527	16.3866
dre-miR-125b-1-3p	22	ACGGGTTAGGTTCTTGGGAGCT	2971	397	538	403	199	261	219	299	390	265	23.5507	28.4143	20.7164	15.517	14.1574	12.445	18.6429	20.7544	15.8483
hsa-miR-19b-3p	23	TGTGCAAATCCATGCAAAACTGA	2961	495	284	314	236	338	267	381	272	374	29.3642	14.9994	16.1414	18.402	18.3341	15.1727	23.7557	14.4749	22.3671
bta-miR-107	22	AGCAGCATTGTACAGGGCTATC	2902	229	291	223	207	388	742	268	276	278	13.5847	15.3691	11.4634	16.1408	21.0463	42.1654	16.71	14.6878	16.6258
dre-miR-10c-5p	22	TACCCTGTAGATCCGGATTTGT	2774	0	488	387	212	616	315	305	271	180	0.01	25.7735	19.894	16.5307	33.4137	17.9004	19.017	14.4217	10.7649
mmu-miR-200b-3p	22	TAATACTGCCTGGTAATGATGA	2685	0	0	12	7	37	7	1076	506	1040	0.01	0.01	0.616867	0.545823	2.00699	0.397787	67.0895	26.9275	62.1972
efu-miR-125b	24	TCCCTGAGACCCTAACTTGTGAGG	2208	267	322	0	188	693	0	426	0	312	15.8389	17.0063	0.01	14.6593	37.5904	0.01	26.5615	0.01	18.6592
dre-miR-210-3p	22	CTGTGCGTGTGACAGCGGCTAA	2150	394	427	347	181	0	285	250	0	266	23.3728	22.5518	17.8377	14.1134	0.01	16.1956	15.5877	0.01	15.9081
ccr-miR-7b	23	TGGAAGACTTGTGATTTTGTTGT	2127	186	210	185	262	356	331	224	187	186	11.0338	11.0911	9.51003	20.4294	19.3105	18.8096	13.9666	9.95148	11.1237
ccr-miR-738	19	GCTACGGCCCGCGTCGGGA	2101	111	147	57	502	427	643	99	52	63	6.58471	7.76375	2.93012	39.1433	23.1618	36.5395	6.17274	2.76726	3.76772
ola-miR-125c	23	TCCCTGAGACCCTAACTTGTGAC	2026	0	396	357	215	751	0	0	307	0	0.01	20.9146	18.3518	16.7646	40.7365	0.01	0.01	16.3375	0.01
ipu-miR-133c	21	TTTGGTCCCTTTCAACCAGCT	1956	82	141	47	101	199	1132	179	37	38	4.86438	7.44686	2.41606	7.87545	10.7944	64.3278	11.1608	1.96901	2.27259
ccr-miR-460-3p	22	CACAGCGCATACAATGTGGATG	1949	210	173	223	176	165	171	194	327	310	12.4576	9.13693	11.4634	13.7236	8.9501	9.71736	12.0961	17.4018	18.5396
ccr-miR-203b-5p	23	AGTGGTTCTTAACAGTTCAACAG	1944	21	26	83	181	373	85	404	254	517	1.24576	1.37318	4.26666	14.1134	20.2326	4.83027	25.1897	13.517	30.9192
dre-miR-23a-5p	21	GAATTCCTGGCAGAGTGATTT	1855	73	109	113	123	253	270	229	297	388	4.33049	5.75679	5.80883	9.5909	13.7235	15.3432	14.2783	15.8053	23.2044
efu-miR-200a	24	TAACACTGTCTGGTAACGATGTTC	1702	26	24	77	94	200	42	481	250	508	1.54236	1.26755	3.95823	7.32963	10.8486	2.38672	29.9908	13.3041	30.381
ccr-miR-9-3p	22	TCTTTGGTTATCTAGCTGTATG	1618	210	137	157	126	210	147	247	149	235	12.4576	7.2356	8.07068	9.82482	11.391	8.35352	15.4007	7.92926	14.0542
ccr-miR-17-3p	23	ACTGCAGTGGAGGCACTTCTAGC	1598	136	164	166	126	233	177	190	190	216	8.06775	8.6616	8.53333	9.82482	12.6386	10.0583	11.8467	10.1111	12.9179
dre-miR-429b	22	TAATACTGCCTGGTAATGCCAT	1511	0	30	85	122	209	60	339	202	464	0.01	1.58444	4.36947	9.51292	11.3368	3.4096	21.1369	10.7497	27.7495
dre-miR-728	22	ATACTAAGTACACTACGTTTTC	1494	339	93	205	97	144	113	228	103	172	20.1101	4.91176	10.5381	7.56355	7.81099	6.42141	14.216	5.4813	10.2865
efu-miR-99a	25	AAACCCGTAGATCCGATCTTGTGGT	1485	0	0	0	0	0	0	1485	0	0	0.01	0.01	0.01	0.01	0.01	0.01	92.591	0.01	0.01
dre-miR-146a	23	TGAGAACTGAATTCCATAGATGG	1434	121	101	104	125	300	164	232	145	142	7.17793	5.33428	5.34618	9.74685	16.2729	9.31957	14.4654	7.71639	8.49232
gga-miR-33-5p	20	GTGCATTGTAGTTGCATTGC	1433	0	0	0	0	0	0	0	0	1433	0.01	0.01	0.01	0.01	0.01	0.01	0.01	0.01	85.7006
bta-miR-20b	22	CAAAGTGCTCACAGTGCAGGTA	1356	0	0	1356	0	0	0	0	0	0	0.01	0.01	69.706	0.01	0.01	0.01	0.01	0.01	0.01
hsa-miR-3120-3p	21	CACAGCAAGTGTAGACAGGCA	1311	77	153	105	132	218	228	108	145	145	4.56777	8.08064	5.39759	10.2927	11.825	12.9565	6.73389	7.71639	8.67173
dre-miR-196a-3p	22	CTGCAACGTGAAACTGTCTTAA	1305	55	233	0	27	148	209	139	284	210	3.26269	12.3058	0.01	2.10532	8.02796	11.8768	8.66677	15.1135	12.5591
ccr-miR-122	21	TGGAGTGTGACAATGGTGTTT	1275	125	100	86	62	105	109	74	152	462	7.41521	5.28146	4.42088	4.83444	5.69552	6.19411	4.61396	8.08891	27.6299
dre-miR-7147	21	TGTACCATGCTGGTAGCCAGT	1254	106	143	148	139	152	129	110	168	159	6.2881	7.55249	7.60803	10.8385	8.24494	7.33064	6.85859	8.94037	9.509
ipu-miR-29b	24	GCTGAATTCAGATGGTGCCATAGA	1234	93	97	113	117	226	222	136	116	114	5.51692	5.12302	5.80883	9.12305	12.2589	12.6155	8.47972	6.17311	6.81777
ccr-miR-2192	21	TGGAAGTGAATGGTGACTGAG	1225	149	127	92	50	123	272	304	96	12	8.83894	6.70746	4.72931	3.89874	6.67189	15.4569	18.9547	5.10878	0.717661
mmu-miR-301a-3p	23	CAGTGCAATAGTATTGTCAAAGC	1192	126	81	132	92	130	140	168	136	187	7.47454	4.27798	6.78554	7.17368	7.05159	7.95573	10.4749	7.23744	11.1835
ssa-miR-148a-5p	23	AAGTTCTGTGATACACTTCGACT	1180	94	135	127	113	141	125	143	163	139	5.57624	7.12997	6.52851	8.81115	7.64826	7.10333	8.91617	8.67429	8.3129
ssa-miR-20a-1-3p	23	ACTGCAATGTGAGCACTTCCAGT	1167	97	109	100	110	160	162	114	150	165	5.75421	5.75679	5.14056	8.57722	8.67888	9.20592	7.108	7.98247	9.86783
ccr-miR-730	22	TCCTCATTGTGCATGCTGTGTG	1136	119	135	160	42	83	71	146	152	228	7.05928	7.12997	8.22489	3.27494	4.50217	4.03469	9.10323	8.08891	13.6355
ssa-miR-125a-3p	22	ACGGGTTGGGTTCTCGGGAGCT	1136	168	219	0	95	155	124	156	219	0	9.96605	11.5664	0.01	7.4076	8.40767	7.04651	9.72673	11.6544	0.01
ccr-miR-218b	21	TTGTGCTTGATCTAACCATGC	1135	117	110	104	93	125	129	124	177	156	6.94064	5.80961	5.34618	7.25165	6.78038	7.33064	7.73151	9.41932	9.32959
hsa-miR-107	23	AGCAGCATTGTACAGGGCTATCA	1130	88	94	116	72	141	287	130	106	96	5.22031	4.96457	5.96305	5.61418	7.64826	16.3093	8.10561	5.64095	5.74128
ssa-miR-29b-3-5p	23	ACCGATTTCTTTTGGTGTTCAGA	1088	0	92	80	135	235	236	105	76	129	0.01	4.85894	4.11245	10.5266	12.7471	13.4111	6.54684	4.04445	7.71485
dre-miR-737-3p	21	AATCAAAACCTAAAGAAAATA	1060	85	91	107	108	100	132	139	116	182	5.04235	4.80613	5.5004	8.42128	5.4243	7.50112	8.66677	6.17311	10.8845
ccr-miR-18b	23	TAAGGTGCATTTAGTGCAGATAG	1012	80	78	86	110	98	133	129	121	177	4.74574	4.11954	4.42088	8.57722	5.31581	7.55795	8.04326	6.4392	10.5855
ipu-miR-301c	23	CAGTGCAATAGTATTGTCATAGC	997	48	22	58	91	153	84	142	113	286	2.84744	1.16192	2.98152	7.0957	8.29918	4.77344	8.85382	6.01346	17.1042
ccr-miR-153c	22	TTGCATAGTCACAAAAATGATC	961	61	78	95	51	88	170	191	103	124	3.61862	4.11954	4.88353	3.97671	4.77338	9.66053	11.909	5.4813	7.41583
dre-miR-128-5p	23	CGGGGCCGTGGCACTGTATGAGA	937	85	139	132	92	118	124	122	125	0	5.04235	7.34123	6.78554	7.17368	6.40067	7.04651	7.6068	6.65206	0.01
ccr-miR-2192	21	TGGAAGTGAATGGTGACTGAG	934	103	60	63	32	63	186	332	80	15	6.11014	3.16888	3.23855	2.49519	3.41731	10.5698	20.7005	4.25732	0.897076
aca-miR-457-5p	22	CAGCAGCACTTCAATATTGGCA	887	100	83	97	71	96	124	110	58	148	5.93217	4.38361	4.98634	5.53621	5.20733	7.04651	6.85859	3.08656	8.85115
dre-miR-92a-5p	23	AGGTTGGGATTGGTAGCAATGCT	859	97	102	112	76	100	92	95	81	104	5.75421	5.38709	5.75742	5.92608	5.4243	5.22805	5.92333	4.31054	6.21972
tgu-miR-26-3p	22	CCTATTCTTGGTTACTTGCACT	840	0	338	0	0	0	0	253	0	249	0.01	17.8513	0.01	0.01	0.01	0.01	15.7748	0.01	14.8915
gga-miR-460a-5p	22	CCTGCATTGTACACACTGTGTG	821	93	98	92	78	131	64	98	93	74	5.51692	5.17583	4.72931	6.08203	7.10583	3.63691	6.11038	4.94913	4.42557
ccr-miR-551	21	GCGACCCATCCTTGGTTTCTG	804	80	122	72	25	86	105	147	68	99	4.74574	6.44338	3.7012	1.94937	4.6649	5.9668	9.16558	3.61872	5.9207
ccr-miR-9-5p	22	TAAAGCTAGATAACCGAAAGTA	773	132	79	79	51	73	91	94	82	92	7.83047	4.17235	4.06104	3.97671	3.95974	5.17123	5.86098	4.36375	5.50206
ccr-miR-7132	21	TGAGGAGTTTAGAGCAAGTAA	769	34	27	32	57	81	46	169	170	153	2.01694	1.42599	1.64498	4.44456	4.39368	2.61403	10.5373	9.0468	9.15017
oar-miR-10a	21	TACCCTGTAGATCCGAATTTG	757	0	0	0	0	757	0	0	0	0	0.01	0.01	0.01	0.01	41.062	0.01	0.01	0.01	0.01
ccr-miR-129	21	CTTTTTGCGGTCTGGGCTTGC	712	51	67	39	52	118	176	67	53	89	3.02541	3.53858	2.00482	4.05469	6.40067	10.0015	4.17751	2.82047	5.32265
hsa-let-7f-5p	22	TGAGGTAGTAGATTGTATAGTT	712	0	214	147	0	0	184	167	0	0	0.01	11.3023	7.55662	0.01	0.01	10.4561	10.4126	0.01	0.01
mmu-miR-23b-3p	21	ATCACATTGCCAGGGATTACC	678	0	0	0	58	174	153	185	0	108	0.01	0.01	0.01	4.52254	9.43828	8.69448	11.5349	0.01	6.45894
ipu-miR-19b	23	AGTTTTGCTGGTTTGCATTCAGC	659	57	59	65	0	99	107	78	79	115	3.38134	3.11606	3.34136	0.01	5.37006	6.08045	4.86337	4.2041	6.87758
mmu-miR-125b-5p	22	TCCCTGAGACCCTAACTTGTGA	643	0	68	90	26	0	422	0	37	0	0.01	3.59139	4.6265	2.02734	0.01	23.9808	0.01	1.96901	0.01
oan-miR-205-5p	21	TCCTTCATTCCACCGGAGTCT	638	29	44	108	59	0	60	0	115	223	1.72033	2.32384	5.5518	4.60051	0.01	3.4096	0.01	6.1199	13.3365
dre-miR-141-3p	22	TAACACTGTCTGGTAACGATGC	631	0	0	0	0	0	16	0	220	395	0.01	0.01	0.01	0.01	0.01	0.909227	0.01	11.7076	23.623
aca-miR-223-3p	22	TGTCAGTTTGTCAAATATACAA	610	66	67	69	35	44	33	77	136	83	3.91523	3.53858	3.54699	2.72912	2.38669	1.87528	4.80102	7.23744	4.96382
dre-miR-194b	22	TGTAACAGCCGCTCCATGTGGA	610	110	115	89	0	0	0	89	109	98	6.52539	6.07368	4.5751	0.01	0.01	0.01	5.54923	5.8006	5.86089
ipu-miR-196a	23	TAGGTAGTTTCATGTTGTTGGGA	594	0	128	49	0	0	199	0	55	163	0.01	6.76027	2.51887	0.01	0.01	11.3085	0.01	2.92691	9.74822
tgu-miR-218-3p	21	AAACATGGTTCTGTCAAGCAC	591	71	61	73	30	59	74	67	91	65	4.21184	3.22169	3.75261	2.33924	3.20034	4.20517	4.17751	4.8427	3.88733
hsa-miR-17-5p	23	CAAAGTGCTTACAGTGCAGGTAG	590	66	49	49	52	81	85	71	46	91	3.91523	2.58792	2.51887	4.05469	4.39368	4.83027	4.42691	2.44796	5.44226
mmu-miR-181a-5p	23	AACATTCAACGCTGTCGGTGAGT	571	0	162	0	7	14	118	135	22	113	0.01	8.55597	0.01	0.545823	0.759402	6.70555	8.41737	1.17076	6.75797
dre-miR-22b-5p	22	CGTTCTTCACTGGCTAGCTTTA	547	34	49	51	46	79	121	68	46	53	2.01694	2.58792	2.62168	3.58684	4.2852	6.87603	4.23986	2.44796	3.16967
aca-miR-210-3p	21	CTGTGCGTGTGACAGCGGCTA	522	0	0	0	0	301	0	0	221	0	0.01	0.01	0.01	0.01	16.3271	0.01	0.01	11.7608	0.01
dre-miR-15a-3p	22	CAGGCCGTACTGTGCTGCGGCA	515	53	67	82	62	0	102	0	69	80	3.14405	3.53858	4.21526	4.83444	0.01	5.79632	0.01	3.67194	4.7844
ccr-miR-10c	23	TACCCTGTAGATCCGGATTTGTG	513	513	0	0	0	0	0	0	0	0	30.432	0.01	0.01	0.01	0.01	0.01	0.01	0.01	0.01
hsa-miR-181b-5p	23	AACATTCATTGCTGTCGGTGGGT	473	48	69	75	22	62	38	39	50	70	2.84744	3.64421	3.85542	1.71544	3.36307	2.15941	2.43168	2.66082	4.18635
hsa-miR-365a-3p	22	TAATGCCCCTAAAAATCCTTAT	473	56	54	51	32	36	57	111	28	48	3.32202	2.85199	2.62168	2.49519	1.95275	3.23912	6.92095	1.49006	2.87064
mmu-miR-16-1-3p	22	CCAGTATTGACTGTGCTGCTGA	466	0	0	0	96	100	98	77	95	0	0.01	0.01	0.01	7.48558	5.4243	5.56901	4.80102	5.05557	0.01
ssa-miR-23b-3p	24	ATCACATTGCCAGGGATTACCACC	443	0	0	76	0	0	117	144	0	106	0.01	0.01	3.90682	0.01	0.01	6.64872	8.97852	0.01	6.33933
dre-miR-20b-5p	23	CAAAGTGCTCACAGTGCAGGTAG	438	0	228	210	0	0	0	0	0	0	0.01	12.0417	10.7952	0.01	0.01	0.01	0.01	0.01	0.01
ssa-miR-23a-4-5p	22	AGGGTTCCTGGCACAGTGATTT	419	0	33	55	44	47	36	58	69	77	0.01	1.74288	2.82731	3.43089	2.54942	2.04576	3.61635	3.67194	4.60499
aca-miR-103-3p	22	AGCAGCATTGTACAGGGCTATG	386	28	30	29	35	42	114	39	36	33	1.66101	1.58444	1.49076	2.72912	2.27821	6.47824	2.43168	1.91579	1.97357
fru-miR-135b	22	TATGGCTTTTTATTCCTATCTG	381	23	30	0	40	75	174	11	17	11	1.3644	1.58444	0.01	3.11899	4.06823	9.88784	0.685859	0.90468	0.657855
dre-miR-1788-5p	22	GGCTTGTTTTAAGTTGCCTGCG	362	0	6	18	21	31	9	93	32	152	0.01	0.316888	0.9253	1.63747	1.68153	0.51144	5.79863	1.70293	9.09037
oha-miR-10c-5p	25	TACCCTGTAGAACCGAATTTGTGTG	352	0	0	56	0	126	91	79	0	0	0.01	0.01	2.87871	0.01	6.83462	5.17123	4.92572	0.01	0.01
ipu-miR-3618	22	GATTTCCAATAATTGAGACAGT	314	30	33	36	47	57	70	0	0	41	1.77965	1.74288	1.8506	3.66481	3.09185	3.97787	0.01	0.01	2.45201
aca-miR-19b	21	TGTGCAAATCCATGCAAAACT	308	54	0	0	58	61	72	63	0	0	3.20337	0.01	0.01	4.52254	3.30882	4.09152	3.9281	0.01	0.01
dre-miR-203b-3p	22	GTGAAATGTTCAGGACCACTTG	305	0	5	11	25	76	12	78	24	74	0.01	0.264073	0.565461	1.94937	4.12247	0.68192	4.86337	1.2772	4.42557
cel-miR-124-3p	21	TAAGGCACGCGGTGAATGCCA	299	0	0	0	42	47	57	0	97	56	0.01	0.01	0.01	3.27494	2.54942	3.23912	0.01	5.162	3.34908
ccr-miR-7a	24	TGGAAGACTAGTGATTTTGTTGTT	298	28	47	46	38	34	39	11	28	27	1.66101	2.48229	2.36466	2.96304	1.84426	2.21624	0.685859	1.49006	1.61474
ssa-miR-2187-5p	22	TTTAATTAGTATAGCCTGTATT	295	40	99	46	11	16	11	15	31	26	2.37287	5.22865	2.36466	0.857722	0.867888	0.625093	0.935263	1.64971	1.55493
ccr-miR-187	23	TCGTGTCTTGTGTTGCAGCCAGT	289	34	45	23	18	18	34	49	35	33	2.01694	2.37666	1.18233	1.40355	0.976374	1.93211	3.05519	1.86258	1.97357
xtr-miR-29d	23	TAGCACCATATGAAATCAGTGTC	284	0	0	0	0	0	0	0	0	284	0.01	0.01	0.01	0.01	0.01	0.01	0.01	0.01	16.9846
gga-miR-203a	22	GTGAAATGTTTAGGACCACTTG	283	0	5	10	26	52	15	94	0	81	0.01	0.264073	0.514056	2.02734	2.82064	0.8524	5.86098	0.01	4.84421
hsa-miR-221-3p	23	AGCTACATTGTCTGCTGGGTTTC	278	0	16	21	20	71	46	43	24	37	0.01	0.845034	1.07952	1.5595	3.85125	2.61403	2.68109	1.2772	2.21279
dre-miR-10a-5p	22	TACCCTGTAGATCCGAATTTGT	277	0	0	0	277	0	0	0	0	0	0.01	0.01	0.01	21.599	0.01	0.01	0.01	0.01	0.01
ptr-miR-23b	23	ATCACATTGCCAGGGATTACCAC	258	25	54	0	56	123	0	0	0	0	1.48304	2.85199	0.01	4.36659	6.67189	0.01	0.01	0.01	0.01
dre-miR-723-3p	23	AAGACATCAATTAAATCTGTGCT	254	17	8	15	24	65	35	22	45	23	1.00847	0.422517	0.771084	1.87139	3.5258	1.98893	1.37172	2.39474	1.37552
dre-miR-23b	22	ATCACATTGCCAGGGATTACCA	249	59	58	57	0	0	0	0	75	0	3.49998	3.06325	2.93012	0.01	0.01	0.01	0.01	3.99124	0.01
efu-miR-130	25	CAGTGCAATGTTAAAAGGGCATTGG	249	40	24	24	14	30	36	31	22	28	2.37287	1.26755	1.23373	1.09165	1.62729	2.04576	1.93288	1.17076	1.67454
dre-miR-200c-5p	22	CATCTTACAAGGCAGTTTTGGA	246	5	0	13	18	37	7	59	41	66	0.296609	0.01	0.668273	1.40355	2.00699	0.397787	3.6787	2.18188	3.94713
ccr-miR-124b	22	TCAAGGTCCGCCGTGAACACGC	245	27	39	30	17	39	27	17	32	17	1.60169	2.05977	1.54217	1.32557	2.11548	1.53432	1.05996	1.70293	1.01669
efu-miR-206	23	TGGAATGTAAGGAAGTGTGTGGT	226	16	59	20	8	36	0	87	0	0	0.949147	3.11606	1.02811	0.623798	1.95275	0.01	5.42452	0.01	0.01
gga-miR-3529	21	AGGCAGACTGTGACTTGTTGT	223	10	12	5	0	5	9	74	64	44	0.593217	0.633775	0.257028	0.01	0.271215	0.51144	4.61396	3.40586	2.63142
ccr-miR-489	22	TGACATCATATGTACGGCTGCT	222	0	0	84	0	41	51	46	0	0	0.01	0.01	4.31807	0.01	2.22396	2.89816	2.86814	0.01	0.01
aca-miR-338-3p	21	TCCAGCATCAGTGATTTTGTT	222	27	24	17	23	27	27	18	26	33	1.60169	1.26755	0.873895	1.79342	1.46456	1.53432	1.12232	1.38363	1.97357
gga-miR-10b-5p	22	TACCCTGTAGAACCGAATTTGT	213	61	87	0	27	0	0	0	0	38	3.61862	4.59487	0.01	2.10532	0.01	0.01	0.01	0.01	2.27259
mdo-miR-206	21	TGGAATGTAAGGAAGTGTGTG	198	0	0	0	0	0	198	0	0	0	0.01	0.01	0.01	0.01	0.01	11.2517	0.01	0.01	0.01
ipu-miR-202	21	TTCCTATGCATATACCTCTTT	197	27	33	0	40	23	7	42	13	12	1.60169	1.74288	0.01	3.11899	1.24759	0.397787	2.61874	0.691814	0.717661
dre-miR-9-7-3p	22	TAAAGCTAGAGAACCGAAAGTA	183	29	22	20	10	18	40	13	17	14	1.72033	1.16192	1.02811	0.779748	0.976374	2.27307	0.810561	0.90468	0.837271
dre-miR-727-3p	22	GTTGAGGCGAGTTGAAGACTTA	179	22	30	21	19	31	36	0	20	0	1.30508	1.58444	1.07952	1.48152	1.68153	2.04576	0.01	1.06433	0.01
dre-miR-15a-5p	22	TAGCAGCACAGAATGGTTTGTG	178	0	0	0	0	99	0	79	0	0	0.01	0.01	0.01	0.01	5.37006	0.01	4.92572	0.01	0.01
pma-miR-16-5p	23	TAGCAGCACGTAAATATTGGAGT	176	90	70	0	0	16	0	0	0	0	5.33895	3.69702	0.01	0.01	0.867888	0.01	0.01	0.01	0.01
ola-miR-19d	22	TGTGCAAACCCATGCAAAACTG	175	32	17	24	7	23	24	37	11	0	1.89829	0.897848	1.23373	0.545823	1.24759	1.36384	2.30698	0.585381	0.01
efu-miR-128b	23	TCACAGTGAACCGGTCTCTTTTT	170	18	22	0	15	36	19	32	18	10	1.06779	1.16192	0.01	1.16962	1.95275	1.07971	1.99523	0.957897	0.59805
ssa-miR-214-3p	23	TACAGCAGGCACAGACAGGCAGA	167	0	0	70	0	0	0	0	97	0	0.01	0.01	3.59839	0.01	0.01	0.01	0.01	5.162	0.01
mmu-miR-124-3p	20	TAAGGCACGCGGTGAATGCC	166	61	59	0	0	0	0	46	0	0	3.61862	3.11606	0.01	0.01	0.01	0.01	2.86814	0.01	0.01
gga-miR-458b-5p	22	AGTACCATTCAAAGAGCTATGA	155	30	23	31	10	11	14	16	20	0	1.77965	1.21474	1.59357	0.779748	0.596673	0.795573	0.997614	1.06433	0.01
ccr-miR-182-3p	22	GTGGTTCTAGACTTGCCAACTA	154	5	3	17	19	22	15	11	31	31	0.296609	0.158444	0.873895	1.48152	1.19335	0.8524	0.685859	1.64971	1.85396
bta-miR-34c	22	AGGCAGTGTAGTTAGCTGATTG	137	32	18	21	8	10	0	19	23	6	1.89829	0.950663	1.07952	0.623798	0.54243	0.01	1.18467	1.22398	0.35883
mmu-miR-193a-3p	22	AACTGGCCTACAAAGTCCCAGT	135	25	7	13	0	26	20	16	8	20	1.48304	0.369702	0.668273	0.01	1.41032	1.13653	0.997614	0.425732	1.1961
ccr-miR-27d	21	TTCACAGTGGCTAAGTTCTTC	130	0	24	17	0	20	33	23	13	0	0.01	1.26755	0.873895	0.01	1.08486	1.87528	1.43407	0.691814	0.01
efu-miR-200b	24	TAATACTGCCTGGTAATGATGACG	127	0	0	0	0	0	0	63	31	33	0.01	0.01	0.01	0.01	0.01	0.01	3.9281	1.64971	1.97357
efu-miR-181e	25	AACATTCATTGCTGTCGGTGGGTTT	125	0	0	0	0	0	0	58	67	0	0.01	0.01	0.01	0.01	0.01	0.01	3.61635	3.56551	0.01
mmu-miR-140-5p	22	CAGTGGTTTTACCCTATGGTAG	121	19	14	5	0	26	13	22	6	16	1.12711	0.739405	0.257028	0.01	1.41032	0.738747	1.37172	0.319299	0.956881
gga-miR-222a	24	AGCTACATCTGGCTACTGGGTCTC	118	0	50	0	0	0	68	0	0	0	0.01	2.64073	0.01	0.01	0.01	3.86421	0.01	0.01	0.01
xtr-miR-196b	21	TAGGTAGTTTTATGTTGTTGG	117	0	0	0	0	0	54	0	8	55	0.01	0.01	0.01	0.01	0.01	3.06864	0.01	0.425732	3.28928
mmu-let-7i-5p	22	TGAGGTAGTAGTTTGTGCTGTT	116	0	10	0	0	32	32	25	0	17	0.01	0.528146	0.01	0.01	1.73578	1.81845	1.55877	0.01	1.01669
dre-miR-17a-2-3p	23	ACTGCAGTGGAGGCACTTCAAGC	107	14	21	24	0	15	0	0	18	15	0.830504	1.10911	1.23373	0.01	0.813645	0.01	0.01	0.957897	0.897076
xla-miR-429	21	TAATACTGTCTGGTAATGCCG	102	0	5	8	11	18	0	17	14	29	0.01	0.264073	0.411245	0.857722	0.976374	0.01	1.05996	0.745031	1.73435
ola-miR-194-3p	22	CCAGTGGAGGTGCTGTTACCTG	100	9	19	16	0	0	0	17	23	16	0.533895	1.00348	0.822489	0.01	0.01	0.01	1.05996	1.22398	0.956881
ssa-miR-142b-3p	24	TGTAGTGTTTCCTACTTTATGGAT	98	0	0	23	0	0	27	48	0	0	0.01	0.01	1.18233	0.01	0.01	1.53432	2.99284	0.01	0.01
gga-miR-130a-3p	22	CAGTGCAATATTAAAAGGGCAT	96	10	5	10	9	20	18	0	8	16	0.593217	0.264073	0.514056	0.701773	1.08486	1.02288	0.01	0.425732	0.956881
dre-miR-148	22	TCAGTGCATTACAGAACTTTGT	94	94	0	0	0	0	0	0	0	0	5.57624	0.01	0.01	0.01	0.01	0.01	0.01	0.01	0.01
dre-miR-29b	22	TAGCACCATTTGAAATCAGTGT	85	0	0	0	15	0	0	30	14	26	0.01	0.01	0.01	1.16962	0.01	0.01	1.87053	0.745031	1.55493
dre-miR-2187-5p	22	TTAATTAGTATAGCCTGTTTTA	83	13	0	0	0	17	20	12	12	9	0.771182	0.01	0.01	0.01	0.922131	1.13653	0.74821	0.638598	0.538245
dre-let-7g	22	TGAGGTAGTAGTTTGTATAGTT	82	12	12	0	0	0	15	19	11	13	0.711861	0.633775	0.01	0.01	0.01	0.8524	1.18467	0.585381	0.777466
dre-miR-206-5p	23	ACATGCTTCCTTATATGCCCATA	78	0	17	10	0	0	34	17	0	0	0.01	0.897848	0.514056	0.01	0.01	1.93211	1.05996	0.01	0.01
gga-miR-29a-3p	21	TAGCACCATTTGAAATCGGTT	74	0	0	0	0	19	18	15	7	15	0.01	0.01	0.01	0.01	1.03062	1.02288	0.935263	0.372515	0.897076
mmu-miR-184-3p	22	TGGACGGAGAACTGATAAGGGT	58	0	0	15	0	0	0	0	0	43	0.01	0.01	0.771084	0.01	0.01	0.01	0.01	0.01	2.57162
ssc-miR-133b	23	TTTGGTCCCCTTCAACCAGCTAT	58	10	13	0	0	13	0	22	0	0	0.593217	0.68659	0.01	0.01	0.705159	0.01	1.37172	0.01	0.01
mse-miR-2779	18	ATCCGGCTCGAAGGACCA	56	0	34	0	0	0	0	0	22	0	0.01	1.7957	0.01	0.01	0.01	0.01	0.01	1.17076	0.01
dre-miR-2187-3p	22	TTACAGGCTATGCTAATCTATG	56	13	21	12	10	0	0	0	0	0	0.771182	1.10911	0.616867	0.779748	0.01	0.01	0.01	0.01	0.01
dre-miR-203b-5p	22	AGTGGTTCTCAACAGTTCAACA	55	7	5	0	10	0	11	0	22	0	0.415252	0.264073	0.01	0.779748	0.01	0.625093	0.01	1.17076	0.01
hsa-miR-454-3p	23	TAGTGCAATATTGCTTATAGGGT	54	0	0	12	5	10	10	0	7	10	0.01	0.01	0.616867	0.389874	0.54243	0.568267	0.01	0.372515	0.59805
gga-miR-124a-3p	22	TTAAGGCACGCGGTGAATGCCA	53	0	0	53	0	0	0	0	0	0	0.01	0.01	2.7245	0.01	0.01	0.01	0.01	0.01	0.01
gga-let-7i	21	TGAGGTAGTAGTTTGTGCTGT	48	0	0	20	0	0	0	0	28	0	0.01	0.01	1.02811	0.01	0.01	0.01	0.01	1.49006	0.01
ccr-miR-729	22	CATGGGTATGATACGACCTGGG	47	7	3	3	8	8	9	3	3	3	0.415252	0.158444	0.154217	0.623798	0.433944	0.51144	0.187053	0.159649	0.179415
dre-miR-375	22	TTTGTTCGTTCGGCTCGCGTTA	46	0	0	0	12	0	16	0	5	13	0.01	0.01	0.01	0.935697	0.01	0.909227	0.01	0.266082	0.777466
tgu-miR-138-1-3p	21	GCTACTTCACAACACCAGGGT	41	9	9	8	9	6	0	0	0	0	0.533895	0.475332	0.411245	0.701773	0.325458	0.01	0.01	0.01	0.01
oar-miR-10b	22	ACCCTGTAGAACCGAATTTGTG	39	0	0	0	0	0	0	0	39	0	0.01	0.01	0.01	0.01	0.01	0.01	0.01	2.07544	0.01
mmu-miR-3618-5p	22	TGTGATTTCCAATAATTGAGGC	38	0	0	0	0	0	0	38	0	0	0.01	0.01	0.01	0.01	0.01	0.01	2.36933	0.01	0.01
hsa-miR-129-2-3p	22	AAGCCCTTACCCCAAAAAGCAT	37	0	0	0	10	6	21	0	0	0	0.01	0.01	0.01	0.779748	0.325458	1.19336	0.01	0.01	0.01
tgu-miR-122-3p	21	AACGCCATTATCACACTAAAT	34	5	0	0	0	0	0	6	11	12	0.296609	0.01	0.01	0.01	0.01	0.01	0.374105	0.585381	0.717661
ssa-miR-135a-5p	23	TATGGCTTTTTATTCCTATCTGA	33	0	0	33	0	0	0	0	0	0	0.01	0.01	1.69638	0.01	0.01	0.01	0.01	0.01	0.01
ipu-miR-457b	22	TAGCAGCACATCAATATTGGCA	32	0	7	10	6	0	9	0	0	0	0.01	0.369702	0.514056	0.467849	0.01	0.51144	0.01	0.01	0.01
ipu-miR-429b	21	TAATACTGCCTGGTAATGCCA	31	31	0	0	0	0	0	0	0	0	1.83897	0.01	0.01	0.01	0.01	0.01	0.01	0.01	0.01
bbe-miR-375-3p	23	TTTGTTCGTTCGGCTCGCGTTAT	29	0	0	0	0	14	0	15	0	0	0.01	0.01	0.01	0.01	0.759402	0.01	0.935263	0.01	0.01
dme-let-7-5p	21	TGAGGTAGTAGGTTGTATAGT	28	0	28	0	0	0	0	0	0	0	0.01	1.47881	0.01	0.01	0.01	0.01	0.01	0.01	0.01
ola-let-7g	20	TGAGGTAGTAGTTTGTATAG	27	0	0	0	0	27	0	0	0	0	0.01	0.01	0.01	0.01	1.46456	0.01	0.01	0.01	0.01
hsa-miR-219a-5p	21	TGATTGTCCAAACGCAATTCT	26	0	0	0	0	17	9	0	0	0	0.01	0.01	0.01	0.01	0.922131	0.51144	0.01	0.01	0.01
hsa-miR-196a-5p	22	TAGGTAGTTTCATGTTGTTGGG	25	0	0	0	0	0	25	0	0	0	0.01	0.01	0.01	0.01	0.01	1.42067	0.01	0.01	0.01
dre-miR-19d-3p	23	TGTGCAAACCCATGCAAAACTGA	25	0	0	0	0	0	0	0	0	25	0.01	0.01	0.01	0.01	0.01	0.01	0.01	0.01	1.49513
aca-let-7e-3p	24	TAACTATACAATCTACTGTCTTTC	25	0	0	0	9	0	0	0	0	16	0.01	0.01	0.01	0.701773	0.01	0.01	0.01	0.01	0.956881
ccr-miR-124a	20	TCAAGGTCCGCTGTGAACAC	24	9	5	6	1	0	0	2	1	0	0.533895	0.264073	0.308433	0.0779748	0.01	0.01	0.124702	0.0532165	0.01
dre-miR-27c-3p	21	TTCACAGTGGTTAAGTTCTGC	24	0	0	0	0	0	0	24	0	0	0.01	0.01	0.01	0.01	0.01	0.01	1.49642	0.01	0.01
cgr-miR-140-3p	22	ACCACAGGGTAGAACCACGGAC	21	0	0	0	8	0	13	0	0	0	0.01	0.01	0.01	0.623798	0.01	0.738747	0.01	0.01	0.01
gga-miR-458b-3p	21	ATAGCTCTGAAAATGGCGCTG	19	0	0	0	0	0	0	0	0	19	0.01	0.01	0.01	0.01	0.01	0.01	0.01	0.01	1.1363
dre-miR-34c-5p	23	AGGCAGTGCAGTTAGTTGATTAC	19	0	0	0	0	0	6	0	0	13	0.01	0.01	0.01	0.01	0.01	0.34096	0.01	0.01	0.777466
ssa-miR-202-3p	23	TTCCTATGCATATACCGCTTTGA	18	0	0	18	0	0	0	0	0	0	0.01	0.01	0.9253	0.01	0.01	0.01	0.01	0.01	0.01
ssa-miR-722-3p	22	TTTGCAGAAACGTTTCAGATTT	18	0	0	0	10	0	8	0	0	0	0.01	0.01	0.01	0.779748	0.01	0.454613	0.01	0.01	0.01
oan-miR-1384	18	TGCAATTTTTGGAACCAA	18	0	8	0	0	0	0	0	0	10	0.01	0.422517	0.01	0.01	0.01	0.01	0.01	0.01	0.59805
dre-miR-101b	22	TACAGTACTATGATAACTGAAG	18	0	0	0	0	0	0	0	5	13	0.01	0.01	0.01	0.01	0.01	0.01	0.01	0.266082	0.777466
oan-miR-15c-5p	21	TAGCAGCACATCATGGTTTGT	17	0	0	11	0	0	0	0	0	6	0.01	0.01	0.565461	0.01	0.01	0.01	0.01	0.01	0.35883
mmu-miR-138-5p	23	AGCTGGTGTTGTGAATCAGGCCG	17	0	0	0	0	0	0	17	0	0	0.01	0.01	0.01	0.01	0.01	0.01	1.05996	0.01	0.01
ccr-miR-734	22	TAAATGCTGCAGAATCGTACCG	16	0	2	2	1	2	0	3	2	4	0.01	0.105629	0.102811	0.0779748	0.108486	0.01	0.187053	0.106433	0.23922
dre-miR-141-5p	22	CATCTTACCTGACAGTGCTTGG	16	0	7	9	0	0	0	0	0	0	0.01	0.369702	0.46265	0.01	0.01	0.01	0.01	0.01	0.01
ipu-miR-7547	22	AGCGGCGTCAGAAGCGATGGCC	16	0	0	0	0	6	5	0	5	0	0.01	0.01	0.01	0.01	0.325458	0.284133	0.01	0.266082	0.01
dre-miR-190b	22	TGATATGTTTGATATTCGGTTG	16	5	0	0	0	0	0	5	6	0	0.296609	0.01	0.01	0.01	0.01	0.01	0.311754	0.319299	0.01
dre-miR-2192	21	AAAGTGAAAGGTGACTGAGAC	14	0	0	0	0	0	5	9	0	0	0.01	0.01	0.01	0.01	0.01	0.284133	0.561158	0.01	0.01
dps-miR-219	23	TGATTGTCCAAACGCAATTCTTG	14	0	0	0	0	0	0	8	6	0	0.01	0.01	0.01	0.01	0.01	0.01	0.498807	0.319299	0.01
xtr-miR-16c	22	TAGCAGCACGTAAATACTGGAG	14	0	0	0	7	0	0	0	7	0	0.01	0.01	0.01	0.545823	0.01	0.01	0.01	0.372515	0.01
dre-miR-153b-3p	22	TTGCATAGTCACAAAAATGAGC	13	0	0	0	0	8	0	0	0	5	0.01	0.01	0.01	0.01	0.433944	0.01	0.01	0.01	0.299025
ccr-miR-430	22	TAAGTGCTATTTGTTGGGGTAG	12	0	3	2	0	5	0	0	2	0	0.01	0.158444	0.102811	0.01	0.271215	0.01	0.01	0.106433	0.01
ola-miR-128	20	TCACAGTGAACCGGTCTCTT	12	0	0	12	0	0	0	0	0	0	0.01	0.01	0.616867	0.01	0.01	0.01	0.01	0.01	0.01
efu-miR-29b	24	CTAGCACCATTTGAAATCAGTGTT	12	0	0	0	12	0	0	0	0	0	0.01	0.01	0.01	0.935697	0.01	0.01	0.01	0.01	0.01
gga-miR-153-3p	20	TTGCATAGTCACAAAAGTGA	12	0	0	6	0	0	0	0	0	6	0.01	0.01	0.308433	0.01	0.01	0.01	0.01	0.01	0.35883
mmu-miR-143-3p	21	TGAGATGAAGCACTGTAGCTC	12	0	0	0	0	0	0	0	0	12	0.01	0.01	0.01	0.01	0.01	0.01	0.01	0.01	0.717661
prd-let-7-5p	23	TGAGGTAGTAGGTTGTATAGTTT	11	0	0	11	0	0	0	0	0	0	0.01	0.01	0.565461	0.01	0.01	0.01	0.01	0.01	0.01
dre-miR-7146-5p	21	GTAACCATTGACCTCCATAGT	11	0	0	0	0	0	0	0	6	5	0.01	0.01	0.01	0.01	0.01	0.01	0.01	0.319299	0.299025
ssa-miR-130d-3p	21	CAGTGCAATATTAAAAGGGCA	10	0	0	0	0	0	0	10	0	0	0.01	0.01	0.01	0.01	0.01	0.01	0.623509	0.01	0.01
cfa-miR-363	23	AATTGCACGGTATCCATCTGTAA	10	0	0	0	0	5	0	5	0	0	0.01	0.01	0.01	0.01	0.271215	0.01	0.311754	0.01	0.01
dre-miR-196d	22	TAGGTAGTTTTATGTTGTTGGG	10	0	10	0	0	0	0	0	0	0	0.01	0.528146	0.01	0.01	0.01	0.01	0.01	0.01	0.01
dre-miR-193a-5p	22	TGGGTCTTTGCGGGCAAGGTGA	10	0	10	0	0	0	0	0	0	0	0.01	0.528146	0.01	0.01	0.01	0.01	0.01	0.01	0.01
ipu-miR-375	21	TTTGTTCGTTCGGCTCGCGTT	10	0	0	10	0	0	0	0	0	0	0.01	0.01	0.514056	0.01	0.01	0.01	0.01	0.01	0.01
bta-miR-3604	22	TAACCAATGTGCAGACTACTGT	10	0	0	0	0	0	10	0	0	0	0.01	0.01	0.01	0.01	0.01	0.568267	0.01	0.01	0.01
oan-let-7b-3p	20	CTATACAGCCTACTGCCTTC	9	0	0	0	0	0	0	0	0	9	0.01	0.01	0.01	0.01	0.01	0.01	0.01	0.01	0.538245
dre-miR-219-5p	22	TGATTGTCCAAACGCAATTCTT	9	0	0	0	0	0	0	9	0	0	0.01	0.01	0.01	0.01	0.01	0.01	0.561158	0.01	0.01
ccr-miR-457b	21	AGCAGCACATAAATACTGGAG	8	8	0	0	0	0	0	0	0	0	0.474574	0.01	0.01	0.01	0.01	0.01	0.01	0.01	0.01
dre-miR-200c-3p	22	TAATACTGCCTGGTAATGATGC	8	0	0	0	0	0	8	0	0	0	0.01	0.01	0.01	0.01	0.01	0.454613	0.01	0.01	0.01
ipu-miR-181c	23	CACATTCATTGCTGTCGGTGGGT	8	0	0	0	0	0	0	0	0	8	0.01	0.01	0.01	0.01	0.01	0.01	0.01	0.01	0.47844
cte-miR-29b	21	TAGCACCATTTGAAATCAGTG	8	0	0	0	0	0	0	0	8	0	0.01	0.01	0.01	0.01	0.01	0.01	0.01	0.425732	0.01
mmu-miR-101b-3p	19	GTACAGTACTGTGATAGCT	7	0	0	0	0	0	0	0	0	7	0.01	0.01	0.01	0.01	0.01	0.01	0.01	0.01	0.418635
mmu-miR-429-3p	22	TAATACTGTCTGGTAATGCCGT	7	7	0	0	0	0	0	0	0	0	0.415252	0.01	0.01	0.01	0.01	0.01	0.01	0.01	0.01
ssa-miR-723-3p	22	AGACATCAGATAAATCTGTGCT	7	7	0	0	0	0	0	0	0	0	0.415252	0.01	0.01	0.01	0.01	0.01	0.01	0.01	0.01
ppy-miR-16	20	TAGCAGCACGTAAATATTGG	7	0	0	0	0	7	0	0	0	0	0.01	0.01	0.01	0.01	0.379701	0.01	0.01	0.01	0.01
hsa-miR-218-5p	21	TTGTGCTTGATCTAACCATGT	7	0	0	0	0	0	0	0	7	0	0.01	0.01	0.01	0.01	0.01	0.01	0.01	0.372515	0.01
dme-miR-184-3p	22	TGGACGGAGAACTGATAAGGGC	7	0	7	0	0	0	0	0	0	0	0.01	0.369702	0.01	0.01	0.01	0.01	0.01	0.01	0.01
hsa-miR-363-3p	22	AATTGCACGGTATCCATCTGTA	7	0	0	7	0	0	0	0	0	0	0.01	0.01	0.359839	0.01	0.01	0.01	0.01	0.01	0.01
hsa-miR-18a-3p	23	ACTGCCCTAAGTGCTCCTTCTGG	7	0	0	0	0	7	0	0	0	0	0.01	0.01	0.01	0.01	0.379701	0.01	0.01	0.01	0.01
dre-miR-133b-5p	22	GCTGGTCAAATGGAACCAAGTC	7	0	0	0	0	0	0	0	7	0	0.01	0.01	0.01	0.01	0.01	0.01	0.01	0.372515	0.01
gga-miR-140-3p	21	CCACAGGGTAGAACCACGGAC	6	0	0	0	0	0	0	0	6	0	0.01	0.01	0.01	0.01	0.01	0.01	0.01	0.319299	0.01
ssa-miR-736-3p	22	GTAAGACGAACAAAAAGTTTGT	6	0	0	0	0	0	6	0	0	0	0.01	0.01	0.01	0.01	0.01	0.34096	0.01	0.01	0.01
dre-miR-723-5p	24	GACAGTTTTAAATGATGTTACTTT	6	6	0	0	0	0	0	0	0	0	0.35593	0.01	0.01	0.01	0.01	0.01	0.01	0.01	0.01
ccr-miR-18c	23	TAAGGTGCATCTTGTGTAGTTAG	6	0	0	0	0	6	0	0	0	0	0.01	0.01	0.01	0.01	0.325458	0.01	0.01	0.01	0.01
ccr-miR-218b	21	TTGTGCTTGATCTAACCATGC	5	0	0	0	0	0	5	0	0	0	0.01	0.01	0.01	0.01	0.01	0.284133	0.01	0.01	0.01
ccr-miR-7132	21	TGAGGAGTTTAGAGCAAGTAA	5	0	0	0	5	0	0	0	0	0	0.01	0.01	0.01	0.389874	0.01	0.01	0.01	0.01	0.01
gga-miR-200b-3p	23	TAATACTGCCTGGTAATGATGAT	5	0	0	0	0	0	0	0	0	5	0.01	0.01	0.01	0.01	0.01	0.01	0.01	0.01	0.299025
dre-miR-181c-5p	22	CACATTCATTGCTGTCGGTGGG	5	0	0	0	0	0	0	0	0	5	0.01	0.01	0.01	0.01	0.01	0.01	0.01	0.01	0.299025
dre-miR-457b-3p	22	TCCAGTATTGCTGTTCTGCTGT	5	0	0	5	0	0	0	0	0	0	0.01	0.01	0.257028	0.01	0.01	0.01	0.01	0.01	0.01
ccr-miR-7133	22	TAGTTTGATTCACAGCACAAGA	5	5	0	0	0	0	0	0	0	0	0.296609	0.01	0.01	0.01	0.01	0.01	0.01	0.01	0.01
ipu-miR-219a	22	AGAATTGTGCCTGGACATCTGT	5	0	5	0	0	0	0	0	0	0	0.01	0.264073	0.01	0.01	0.01	0.01	0.01	0.01	0.01
aca-miR-139-5p	24	TCTACAGTGCATGTGTCTCCAGTG	5	0	0	5	0	0	0	0	0	0	0.01	0.01	0.257028	0.01	0.01	0.01	0.01	0.01	0.01
ccr-miR-459-5p	22	AGTAACAAGGATTCATCCTGTT	1	0	0	1	0	0	0	0	0	0	0.01	0.01	0.0514056	0.01	0.01	0.01	0.01	0.01	0.01
ccr-miR-142-3p	21	GTAGTGTTTCCTACTTTATGG	1	0	1	0	0	0	0	0	0	0	0.01	0.0528146	0.01	0.01	0.01	0.01	0.01	0.01	0.01
