# Supplementary material for: Identification and characterization of skin color microRNAs in Koi carp (Cyprinus carpio L.) by Illumina sequencing
Source: BMC Genomics. 2018 Oct 29;19:779. doi: 10.1186/s12864-018-5189-5 (PMC6206873; doi:10.1186/s12864-018-5189-5)
Supplement: Supplementary file 4 — Known carp miRNAs identified in black, white, and red skin samples from Koi carp. (XLSX 45 kb) [file 12864_2018_5189_MOESM4_ESM.xlsx]

## Sheet: Sheet1
ID	length	seq	Total_Count	T1R_count	T1B_count	T1W_count	T2R_count	T2B_count	T2W_count	T3R_count	T3B_count	T3W_count	T1R_TPM	T1B_TPM	T1W_TPM	T2R_TPM	T2B_TPM	T2W_TPM	T3R_TPM	T3B_TPM	T3W_TPM
ccr-miR-199-5p	23	CCCAGTGTTCAGACTACCTGTTC	32428843	3674979	4280504	4918151	2966619	3928074	2811770	2725379	4091610	3031757	218006	226073	252820	231321	213071	159783	169930	217741	181314
ccr-miR-199-3p	21	ACAGTAGTCTGCACATTGGTT	14320924	1504570	1700833	1861798	1196214	1546421	1359114	1468053	1944215	1739706	89253.7	89828.8	95706.8	93274.5	83882.5	77233.9	91534.4	103464	104043
ccr-let-7a	22	TGAGGTAGTAGGTTGTATAGTT	11109452	1417793	1382520	1440112	706701	1116884	1047391	1275355	1392333	1330363	84105.9	73017.3	74029.8	55104.8	60583.1	59519.7	79519.5	74095.1	79562.4
ccr-miR-21	23	TAGCTTATCAGACTGGTGTTGGC	11108588	1125274	1091253	1123551	1082490	1678538	1487952	1207000	1158301	1154229	66753.2	57634.1	57756.8	84406.9	91048.9	84555.3	75257.5	61640.7	69028.7
ccr-miR-26a	22	TTCAAGTAATCCAGGATAGGCT	9245753	947402	1071126	1029062	827172	1149121	1265202	933040	1039303	984325	56201.5	56571.1	52899.5	64498.5	62331.8	71897.2	58175.8	55308.1	58867.6
ccr-miR-99	21	AACCCGTAGATCCGATCTTGT	7023541	978048	824198	1016008	573963	828621	664796	699201	775834	662872	58019.5	43529.7	52228.5	44754.6	44946.9	37778.1	43595.8	41287.2	39643.1
ccr-miR-100	21	AACCCGTAGATCCGAACTTGT	6844170	867186	992066	922128	569550	779842	608013	656258	859777	589350	51443	52395.6	47402.5	44410.5	42301	34551.3	40918.3	45754.3	35246.1
ccr-miR-125b	22	TCCCTGAGACCCTAACTTGTGA	5516953	569014	779773	745132	450409	711486	463160	499477	735289	563213	33754.9	41183.4	38303.9	35120.5	38593.1	26319.8	31142.8	39129.5	33683
ccr-miR-22a	22	AAGCTGCCAGCTGAAGAACTGT	4405169	390048	515388	498529	340789	541942	579511	477421	532591	528950	23138.3	27220	25627.2	26572.9	29396.6	32931.7	29767.6	28342.6	31633.9
ccr-miR-126-3p	22	CTCGTACCGTGAGTAATAATGC	4067571	505946	531059	473260	284793	421290	539254	393151	502978	415840	30013.6	28047.7	24328.2	22206.7	22852	30644	24513.3	26766.7	24869.3
ccr-miR-146a	23	TGAGAACTGAATTCCATAGATGG	3701443	350772	393963	386138	347402	522148	333509	418835	541942	406734	20808.4	20807	19849.6	27088.6	28322.9	18952.2	26114.7	28840.3	24324.7
ccr-miR-10b	22	TACCCTGTAGAACCGAATTTGT	2220021	241971	400781	293235	109495	288717	238496	203526	230041	213759	14354.1	21167.1	15073.9	8537.85	15660.9	13552.9	12690	12242	12783.9
ccr-miR-143	20	TGAGATGAAGCACTGTAGCT	2042125	208928	263449	297249	148294	197645	250828	180208	265791	229733	12394	13914	15280.3	11563.2	10720.9	14253.7	11236.1	14144.5	13739.2
ccr-miR-148	22	TCAGTGCATTACAGAACTTTGT	1925298	205358	265423	254602	176447	207916	192022	186816	226056	210658	12182.2	14018.2	13088	13758.4	11278	10912	11648.1	12029.9	12598.4
ccr-miR-133a-3p	22	TTGGTCCCCTTCAACCAGCTGT	1915752	148597	240429	97013	59113	162373	798097	303414	69282	37434	8815.03	12698.2	4987.01	4609.32	8807.6	45353.2	18918.1	3686.95	2238.74
ccr-miR-92a	22	TATTGCACTTGTCCCGGCCTGT	1795869	170595	217227	193335	149199	238038	206198	201239	220551	199487	10120	11472.8	9938.5	11633.8	12911.9	11717.5	12547.4	11737	11930.3
ccr-let-7b	22	TGAGGTAGTAGGTTGTGTGGTT	1738694	253907	220932	216232	105710	178366	141303	217169	197706	207369	15062.2	11668.4	11115.5	8242.71	9675.11	8029.78	13540.7	10521.2	12401.7
ccr-miR-101a	22	TACAGTACTGTGATAACTGAAG	1661589	147445	136974	160532	158243	210645	241639	182634	190445	233032	8746.69	7234.23	8252.24	12339	11426	13731.5	11387.4	10134.8	13936.5
ccr-miR-214	19	TACAGCAGGCACAGACAGG	1633004	189028	192125	198412	131641	161422	158987	172462	199617	229310	11213.5	10147	10199.5	10264.7	8756.01	9034.7	10753.2	10622.9	13713.9
ccr-let-7g	22	TGAGGTAGTAGTTTGTATAGTT	1527537	168027	195787	169768	126384	179902	176133	163158	187439	160939	9967.65	10340.4	8727.02	9854.76	9758.42	10009	10173	9974.85	9624.96
ccr-miR-1	22	TGGAATGTAAAGAAGTATGTAT	1338382	114767	162864	67667	46717	112076	577446	179444	52898	24503	6808.18	8601.6	3478.46	3642.75	6079.34	32814.3	11188.5	2815.05	1465.4
ccr-miR-30d	23	TGTAAACATCCCCGACTGGAAGC	1235487	115734	142168	129338	103167	142397	198622	125816	147057	131188	6865.54	7508.55	6648.69	8044.42	7724.04	11287	7844.74	7825.86	7845.7
ccr-miR-27d	21	TTCACAGTGGCTAAGTTCTTC	1119733	112584	152678	150349	97828	125575	121135	93408	156849	109327	6678.68	8063.63	7728.78	7628.12	6811.56	6883.7	5824.07	8346.95	6538.31
ccr-miR-181a	21	AACATTCAACGCTGTCGGTGA	1113315	105992	161276	159504	69303	97828	101748	119201	154141	144322	6287.63	8517.73	8199.4	5403.89	5306.48	5782	7432.28	8202.84	8631.18
ccr-miR-125c	22	TCCCTGAGACCCTAACTCGTGA	1060344	140761	121373	149370	74767	131236	96887	107652	117274	121024	8350.18	6410.27	7678.45	5829.94	7118.63	5505.76	6712.19	6240.91	7237.85
ccr-miR-205	22	TCCTTCATTCCACCGGAGTCTG	1042061	21175	35731	104759	56558	99787	46921	232686	162625	281819	1256.14	1887.12	5385.2	4410.1	5412.75	2666.36	14508.2	8654.33	16854.2
ccr-miR-10c	23	TACCCTGTAGATCCGGATTTGTG	994581	152098	139026	103028	110804	169384	77387	81541	101081	60232	9022.71	7342.6	5296.21	8639.92	9187.9	4397.64	5084.15	5379.18	3602.18
ccr-miR-27c-3p	22	TTCACAGTGGTTAAGTTCTGCC	961588	82988	103056	126043	72705	113263	116422	98455	128928	119728	4922.99	5442.86	6479.31	5669.16	6143.73	6615.87	6138.75	6861.1	7160.34
ccr-miR-23a	21	ATCACATTGCCAGGGATTTCC	800124	80704	79608	88476	54097	83066	90586	103832	88187	131568	4787.5	4204.47	4548.16	4218.2	4505.75	5147.7	6474.01	4693	7868.43
ccr-miR-30b	22	TGTAAACATCCTACACTCAGCT	754334	72018	79589	80725	61754	87556	116574	77352	86890	91876	4272.23	4203.46	4149.72	4815.25	4749.3	6624.51	4822.96	4623.98	5494.65
ccr-miR-24	22	TGGCTCAGTTCAGCAGGAACAG	596976	69795	76996	79643	40965	61389	64105	57453	74333	72297	4140.36	4066.51	4094.09	3194.24	3329.92	3642.87	3582.24	3955.74	4323.73
ccr-miR-16b	22	TAGCAGCACGTAAATATTGGAG	582883	63423	71416	64150	44231	61160	71695	66399	67699	72710	3762.36	3771.81	3297.67	3448.9	3317.5	4074.19	4140.03	3602.7	4348.42
ccr-miR-499	22	TTAAGACTTGCAGTGATGTTTA	496390	4038	77082	2208	25593	59528	306267	6142	8557	6975	239.541	4071.06	113.504	1995.61	3228.98	17404.1	382.959	455.374	417.14
ccr-miR-27a	21	TTCACAGTGGCTAAGTTCCGC	440525	34279	34250	46955	28871	52862	51253	51484	62875	77696	2033.49	1808.9	2413.75	2251.21	2867.39	2912.54	3210.07	3345.99	4646.61
ccr-miR-126-5p	21	CATTATTACTTTTGGTACGCG	419416	43557	46314	47168	32694	44537	55284	42812	56637	50413	2583.88	2446.06	2424.7	2549.31	2415.82	3141.6	2669.37	3014.02	3014.95
ccr-miR-23b	21	ATCACATTGCCAGGGATTACC	393905	49581	53154	49944	29740	36909	42739	37980	43847	50011	2941.23	2807.31	2567.4	2318.97	2002.05	2428.71	2368.09	2333.38	2990.91
ccr-miR-142-5p	21	CATAAAGTAGACAGCACTACT	392904	22810	18944	33941	31987	41872	45244	61152	64927	72027	1353.13	1000.52	1744.76	2494.18	2271.26	2571.07	3812.88	3455.19	4307.58
ccr-miR-221	19	AGCTACATTGTCTGCTGGG	392494	34227	36500	42170	30415	50888	44714	50273	51682	51625	2030.4	1927.73	2167.77	2371.6	2760.32	2540.95	3134.56	2750.33	3087.44
ccr-miR-365	22	TAATGCCCCTAAAAATCCTTAT	355697	60322	51350	40277	26321	34983	24485	51002	31318	35639	3578.4	2712.03	2070.46	2052.37	1897.58	1391.4	3180.02	1666.63	2131.39
ccr-miR-19d	23	TGTGCAAACCCATGCAAAACTGA	327568	47373	30035	34190	25260	38946	35191	45063	26009	45501	2810.25	1586.29	1757.56	1969.64	2112.55	1999.79	2809.72	1384.11	2721.19
ccr-miR-16c	21	TAGCAGCATGTAAATATTGGA	316275	30570	35497	33421	25549	36034	37580	36601	39848	41175	1813.46	1874.76	1718.03	1992.18	1954.59	2135.55	2282.1	2120.57	2462.47
ccr-miR-200a	21	TAACACTGTCTGGTAACGATG	280388	6637	7908	20114	21019	33736	16282	60892	40681	73119	393.718	417.658	1033.97	1638.95	1829.94	925.252	3796.67	2164.9	4372.88
ccr-miR-20a-5p	23	TAAAGTGCTTATAGTGCAGGTAG	272836	27199	24433	24862	23443	33880	33908	36676	27301	41134	1613.49	1290.42	1278.05	1827.96	1837.75	1926.88	2286.78	1452.86	2460.02
ccr-miR-25	22	CATTGCACTTGTCTCGGTCTGA	268642	23069	29528	28571	25188	35034	33505	28703	34071	30973	1368.49	1559.51	1468.71	1964.03	1900.35	1903.98	1789.66	1813.14	1852.34
ccr-miR-17-5p	23	CAAAGTGCTTACAGTGCAGGTAG	233601	24068	22436	21395	20848	26677	30895	28278	24841	34163	1427.76	1184.95	1099.82	1625.62	1447.04	1755.66	1763.16	1321.95	2043.12
ccr-miR-206	22	TGGAATGTAAGGAAGTGTGTGG	230688	17614	39100	13635	8218	19347	87071	30046	11403	4254	1044.89	2065.05	700.915	640.797	1049.44	4947.95	1873.39	606.828	254.411
ccr-miR-128	21	TCACAGTGAACCGGTCTCTTT	222702	19643	27389	23032	20069	29989	34626	22706	25070	20178	1165.26	1446.54	1183.97	1564.88	1626.69	1967.68	1415.74	1334.14	1206.75
ccr-miR-457a	20	AGCAGCACATCAATATTGGC	219253	25833	23405	26052	17162	22533	26989	24077	22850	30352	1532.46	1236.13	1339.22	1338.2	1222.26	1533.69	1501.22	1216	1815.2
ccr-miR-200b	22	TAATACTGCCTGGTAATGATGA	218940	4994	5692	14128	15183	28253	12668	49717	31247	57058	296.253	300.621	726.258	1183.89	1532.53	719.88	3099.9	1662.86	3412.36
ccr-miR-15a	21	TAGCAGCACAGAATGGTTTGT	212167	21167	18499	22988	19211	23186	26013	23823	24329	32951	1255.66	977.018	1181.71	1497.97	1257.68	1478.23	1485.38	1294.7	1970.64
ccr-let-7j	22	TGAGGTAGTTGTTTGTACAGTT	197186	21482	25223	22430	16240	22161	19957	23140	24841	21712	1274.35	1332.14	1153.03	1266.31	1202.08	1134.09	1442.8	1321.95	1298.49
ccr-miR-222	20	AGCTACATCTGGCTACTGGG	188996	14683	15859	20490	15165	26249	23411	24587	22971	25581	871.021	837.587	1053.3	1182.49	1423.82	1330.37	1533.02	1222.44	1529.87
ccr-miR-181b	21	AACATTCATTGCTGTCGGTGG	180563	17492	27171	24851	10761	17041	15951	19727	25220	22349	1037.66	1435.03	1277.48	839.087	924.355	906.442	1230	1342.12	1336.58
ccr-miR-29a	22	TAGCACCATTTGAAATCGGTTA	175305	12767	14213	15763	19596	26064	27713	17757	19115	22317	757.36	750.654	810.306	1527.99	1413.79	1574.84	1107.16	1017.23	1334.67
ccr-miR-338	22	TCCAGCATCAGTGATTTTGTTG	174945	16883	18432	17797	15908	23197	23577	17089	21527	20535	1001.53	973.479	914.865	1240.42	1258.27	1339.8	1065.51	1145.59	1228.1
ccr-miR-210	20	CTGTGCGTGTGACAGCGGCT	160747	23282	24571	22509	11541	16722	18284	14452	13215	16171	1381.13	1297.71	1157.09	899.907	907.051	1039.02	901.095	703.256	967.107
ccr-let-7i	21	TGAGGTAGTAGTTTGTGCTGT	152219	13103	17666	15153	15693	21371	19728	16040	17703	15762	777.292	933.023	778.949	1223.66	1159.23	1121.08	1000.11	942.092	942.647
ccr-miR-722	21	TTTTTTGCAGAAACGTTTCAG	150885	14819	12226	17619	13374	21787	19324	16653	16861	18222	879.089	645.711	905.715	1042.83	1181.79	1098.12	1038.33	897.283	1089.77
ccr-miR-193a	22	AACTGGCCTACAAAGTCCCAGT	150364	25193	11788	14279	10623	18580	14968	23558	15212	16163	1494.49	622.579	734.02	828.326	1007.83	850.581	1468.86	809.529	966.629
ccr-miR-455	22	TATGTGCCCTTGGACTACATCG	147904	16627	24828	19136	12824	14687	13168	13250	19034	14350	986.342	1311.28	983.697	999.948	796.667	748.293	826.149	1012.92	858.202
ccr-miR-725	22	TTCAGTCATTGTTTCTAGTAGT	142599	1970	2402	6958	10340	19953	6674	34946	21712	37644	116.864	126.861	357.68	806.259	1082.31	379.261	2178.91	1155.44	2251.3
ccr-miR-203a	22	GTGAAATGTTTAGGACCACTTG	140958	2344	1898	5328	10000	20793	5921	35457	21337	37880	139.05	100.242	273.889	779.748	1127.87	336.471	2210.77	1135.48	2265.42
ccr-miR-203b-3p	22	GTGAAATGTTCAGGACCACTTG	83635	1382	1627	3703	6973	14144	3987	17779	12600	21440	81.9826	85.9294	190.355	543.718	767.213	226.568	1108.54	670.528	1282.22
ccr-miR-457b	21	AGCAGCACATAAATACTGGAG	79670	7197	6329	8139	6831	8229	10022	10718	9101	13104	426.938	334.264	418.39	532.646	446.366	569.517	668.277	484.323	783.685
ccr-miR-93	23	AAAAGTGCTGTTTGTGCAGGTAG	75510	7930	6946	7008	6542	10385	8679	9991	7493	10536	470.421	366.85	360.25	510.111	563.314	493.199	622.947	398.751	630.106
ccr-miR-196b	22	TAGGTAGTTTCAAGTTGTTGGG	75248	6049	10319	7999	3139	10031	11059	8070	9159	9423	358.837	544.994	411.193	244.763	544.112	628.446	503.171	487.41	563.543
ccr-miR-15b	21	TAGCAGCACATCATGGTTTGT	72370	8233	7779	8257	6231	7109	8730	8004	7919	10108	488.396	410.845	424.456	485.861	385.613	496.097	499.056	421.421	604.509
ccr-miR-144	21	CTACAGTATAGATGATGTACT	70854	6797	3517	4073	3535	5641	21973	6239	7905	11174	403.21	185.749	209.375	275.641	305.985	1248.65	389.007	420.676	668.262
ccr-miR-140-3p	22	TACCACAGGGTAGAACCACGGA	65796	7051	8107	7983	5275	7467	7204	6617	8286	7806	418.277	428.168	410.371	411.317	405.032	409.379	412.576	440.952	466.838
ccr-miR-103	23	AGCAGCATTGTACAGGGCTATGA	59626	6151	7675	6352	5135	7893	7116	6627	6389	6288	364.888	405.352	326.528	400.4	428.14	404.378	413.199	340	376.054
ccr-miR-196a	22	TAGGTAGTTTCATGTTGTTGGG	56210	730	13410	5502	382	2623	14236	2325	6038	10964	43.3049	708.244	282.834	29.7864	142.279	808.984	144.966	321.321	655.702
ccr-miR-375	22	TTTGTTCGTTCGGCTCGCGTTA	51852	1753	2792	2595	7068	9191	8701	6693	5772	7287	103.991	147.458	133.397	551.126	498.547	494.449	417.314	307.166	435.799
ccr-miR-107	22	AGCAGCATTGTACAGGGCTATC	50444	4583	5729	5387	4190	6334	5865	5827	6534	5995	271.871	302.575	276.922	326.714	343.575	333.288	363.318	347.717	358.531
ccr-miR-184	22	TGGACGGAGAACTGATAAGGGC	49192	987	1405	4050	2792	4175	1876	11041	10256	12610	58.5505	74.2045	208.193	217.706	226.465	106.607	688.416	545.788	754.142
ccr-miR-429	22	TAATACTGTCTGGTAATGCCGT	48525	981	1209	3291	3682	5963	2847	10550	6886	13116	58.1946	63.8529	169.176	287.103	323.451	161.785	657.802	366.449	784.403
ccr-miR-29b	23	TAGCACCATTTGAAATCAGTGTT	48244	3106	3164	3681	6728	7616	8417	4512	4741	6279	184.253	167.105	189.224	524.614	413.115	478.31	281.327	252.299	375.516
ccr-miR-489	22	TGACATCATATGTACGGCTGCT	41545	3610	5324	8852	2124	4312	4031	3779	3533	5980	214.151	281.185	455.042	165.618	233.896	229.068	235.624	188.014	357.634
ccr-miR-7133	22	TAGTTTGATTCACAGCACAAGA	40816	3912	4424	4792	3092	5028	3908	4410	5829	5421	232.067	233.652	246.336	241.098	272.734	222.079	274.967	310.199	324.203
ccr-miR-454b	21	TAGTGCAATATTGCTTATAGG	39870	4335	4041	4604	2744	4679	3788	5897	4006	5776	257.16	213.424	236.671	213.963	253.803	215.259	367.683	213.185	345.434
ccr-miR-140-5p	22	CAGTGGTTTTACCCTATGGTAG	37907	4199	4088	4098	2681	5548	3812	4411	3850	5220	249.092	215.906	210.66	209.05	300.94	216.623	275.03	204.883	312.182
ccr-miR-187	23	TCGTGTCTTGTGTTGCAGCCAGT	37867	4805	4678	4362	2103	3712	3331	4678	5360	4838	285.041	247.067	224.231	163.981	201.35	189.29	291.677	285.24	289.337
ccr-miR-139	23	TCTACAGTGCATGTGTCTCCAGT	37754	2996	3572	3187	2547	5188	4639	4914	5197	5514	177.728	188.654	163.83	198.602	281.413	263.619	306.392	276.566	329.765
ccr-miR-363	22	AATTGCACGGTATCCATCTGTA	35342	4254	4089	3906	3740	4118	4579	3451	3951	3254	252.355	215.959	200.79	291.626	223.373	260.209	215.173	210.258	194.606
ccr-miR-133a-5p	21	AGCTGGTAAAATGGAACCAAA	35118	3485	3869	1635	1278	3312	13930	5853	1005	751	206.736	204.34	84.0481	99.6518	179.653	791.595	364.94	53.4826	44.9136
ccr-miR-218a	22	TTGTGCTTGATCTAACCATGTG	32007	3576	3080	3484	2276	3923	3259	3663	4093	4653	212.134	162.669	179.097	177.471	212.795	185.198	228.391	217.815	278.273
ccr-miR-155	22	TTAATGCTAATCGTGATAGGGG	29892	2064	2059	2150	3445	5569	3611	5256	3142	2596	122.44	108.745	110.522	268.623	302.079	205.201	327.716	167.206	155.254
ccr-miR-101b	21	GTACAGTACTATGATAACTGA	27938	2158	1503	2892	2343	2963	3618	4864	3183	4414	128.016	79.3804	148.665	182.695	160.722	205.599	303.275	169.388	263.979
ccr-miR-22b	22	AAGCTGCCAGTTGAAGAGCTGT	27343	2471	2876	2549	2262	3586	4076	3526	3095	2902	146.584	151.895	131.033	176.379	194.515	231.625	219.849	164.705	173.554
ccr-miR-130c	22	CAGTGCAATATTAAAAGGGCAT	23978	1877	1831	2382	1957	2568	2704	3017	2996	4646	111.347	96.7036	122.448	152.597	139.296	153.659	188.113	159.437	277.854
ccr-miR-130b	22	CAGTGCAATAATGAAAGGGCAT	21391	2027	1733	2241	1698	2181	2184	2703	2530	4094	120.245	91.5277	115.2	132.401	118.304	124.109	168.534	134.638	244.842
ccr-miR-16a	22	TAGCAGCACGTAAATATTGGTG	19546	2242	2059	2215	1620	1928	2844	2161	1927	2550	132.999	108.745	113.863	126.319	104.581	161.615	134.74	102.548	152.503
ccr-miR-18c	23	TAAGGTGCATCTTGTGTAGTTAG	17336	1780	1686	1721	1484	2246	2490	1742	2333	1854	105.593	89.0454	88.469	115.715	121.83	141.498	108.615	124.154	110.879
ccr-miR-153b	22	TTGCATAGTCACAAAAATGAGC	15627	1969	2476	2104	1061	1610	1361	1705	1692	1649	116.804	130.769	108.157	82.7312	87.3312	77.3411	106.308	90.0423	98.6185
ccr-miR-138	21	AGCTGGTGTTGTGAATCAGGC	14229	1700	1614	1106	2106	1687	642	3595	1051	728	100.847	85.2428	56.8546	164.215	91.5079	36.4827	224.151	55.9305	43.5381
ccr-miR-460-5p	22	CCTGCATTGTACACACTGTGCG	13477	1516	1529	1291	1445	1753	1331	1283	1865	1464	89.9317	80.7535	66.3646	112.674	95.088	75.6363	79.9962	99.2488	87.5546
ccr-miR-454a	21	TAGTGCAATATTGCTAATAGG	12851	1483	1684	1470	976	1540	1362	1594	1269	1473	87.9741	88.9398	75.5662	76.1034	83.5342	77.3979	99.3873	67.5317	88.0928
ccr-miR-34	22	TGGCAGTGTCTTAGCTGGTTGT	11578	1428	1200	999	1050	1652	1341	1499	1297	1112	84.7114	63.3775	51.3542	81.8735	89.6094	76.2045	93.4639	69.0218	66.5032
ccr-miR-130a	22	CAGTGCAATGTTAAAAGGGCAT	11543	1183	1278	1185	949	1222	1251	1206	1503	1766	70.1776	67.4971	60.9156	73.9981	66.2849	71.0901	75.1951	79.9844	105.616
ccr-miR-27c-5p	23	CAGGACTTAACCCACTTGTGAAC	10292	742	747	945	884	1459	1597	1380	1080	1458	44.0167	39.4525	48.5783	68.9297	79.1405	90.7522	86.0442	57.4738	87.1958
ccr-miR-20a-3p	23	ACTGCAGTGTGAGCACTTGAAGT	9922	897	1174	1119	881	1269	1217	1018	1180	1167	53.2116	62.0044	57.5228	68.6958	68.8344	69.158	63.4732	62.7955	69.7925
ccr-miR-727-5p	22	TCAGTCTTCAATTCCTCCCAGC	9334	1657	1070	1334	647	1111	925	935	795	860	98.2961	56.5116	68.575	50.4497	60.264	52.5647	58.2981	42.3071	51.4323
ccr-miR-182-5p	23	TTTGGCAATGGTAGAACTCACAC	9121	608	503	877	860	1047	608	1500	1442	1676	36.0676	26.5658	45.0827	67.0583	56.7924	34.5506	93.5263	76.7382	100.233
ccr-miR-92b	22	TATTGCACTCGTCCCGGCCTCC	8425	867	1329	1194	388	617	629	1022	1292	1087	51.4319	70.1906	61.3783	30.2542	33.4679	35.744	63.7226	68.7557	65.0081
ccr-miR-190	21	TGATATGTTTGATATATTAGG	8349	954	789	843	573	1030	1039	1035	813	1273	56.5929	41.6707	43.3349	44.6795	55.8703	59.0429	64.5331	43.265	76.1318
ccr-miR-132b	22	ACCATGGCTGTAGACTGTTACC	8219	789	1061	1064	870	1085	1054	608	953	735	46.8048	56.0363	54.6955	67.8381	58.8537	59.8953	37.9093	50.7153	43.9567
ccr-miR-217	23	TACTGCATCAGGAACTGATTGGA	8006	2571	1448	729	466	594	249	1003	594	352	152.516	76.4756	37.4747	36.3362	32.2203	14.1498	62.5379	31.6106	21.0514
ccr-miR-18a	23	TAAGGTGCATCTAGTGCAGATAG	7909	675	765	647	757	877	973	1056	892	1267	40.0422	40.4032	33.2594	59.0269	47.5711	55.2923	65.8425	47.4691	75.773
ccr-miR-181c	22	CACATTCATTGCTGTCGGTGGG	7317	920	1045	1061	442	656	676	773	930	814	54.576	55.1913	54.5413	34.4648	35.5834	38.4148	48.1972	49.4913	48.6813
ccr-miR-96	23	TTTGGCACTAGCACATTTTTGCT	6548	527	240	553	518	856	437	1227	752	1438	31.2625	12.6755	28.4273	40.3909	46.432	24.8332	76.5045	40.0188	85.9997
ccr-miR-724	22	TTAAAGGGAATTTGCGACTGTT	5288	284	312	325	300	564	586	531	778	1608	16.8474	16.4782	16.7068	23.3924	30.5931	33.3004	33.1083	41.4024	96.1665
ccr-miR-727-3p	22	GTTGAGGCGAGTTGAAGACTTA	5269	937	633	776	313	549	533	554	514	460	55.5844	33.4317	39.8907	24.4061	29.7794	30.2886	34.5424	27.3533	27.5103
ccr-miR-137	23	TTATTGCTTAAGAATACGCGTAG	5030	384	460	485	470	526	676	638	703	688	22.7795	24.2947	24.9317	36.6481	28.5318	38.4148	39.7798	37.4112	41.1459
ccr-miR-135c	23	TATGGCTTTCTATTCCTATGTGA	4943	639	286	825	309	597	548	618	353	768	37.9066	15.105	42.4096	24.0942	32.3831	31.141	38.5328	18.7854	45.9303
ccr-miR-301a	23	CAGTGCAATAGTATTGTCAAAGC	4459	467	380	484	459	551	513	489	442	674	27.7032	20.0696	24.8803	35.7904	29.8879	29.1521	30.4896	23.5217	40.3086
ccr-miR-194	22	TGTAACAGCAACTCCATGTGGA	4220	657	686	670	145	78	99	608	631	646	38.9744	36.2308	34.4417	11.3063	4.23095	5.62584	37.9093	33.5796	38.6341
ccr-miR-726	21	TTCACTACTAGCAGAACTCGG	4088	409	539	450	301	345	482	522	633	407	24.2626	28.4671	23.1325	23.4704	18.7138	27.3904	32.5471	33.686	24.3407
ccr-miR-183	23	TATGGCACTGGTAGAATTCACTG	3615	301	260	411	459	425	291	559	563	346	17.8558	13.7318	21.1277	35.7904	23.0533	16.5366	34.8541	29.9609	20.6925
ccr-miR-10d	22	TACCCTGTAGAACCGAATGTGT	3222	171	344	226	193	586	844	286	343	229	10.144	18.1682	11.6177	15.0491	31.7864	47.9617	17.8323	18.2533	13.6954
ccr-miR-192	21	ATGACCTATGAATTGACAGCC	3010	250	361	350	399	324	288	359	405	274	14.8304	19.0661	17.992	31.1119	17.5747	16.3661	22.384	21.5527	16.3866
ccr-miR-7b	23	TGGAAGACTTGTGATTTTGTTGT	2127	186	210	185	262	356	331	224	187	186	11.0338	11.0911	9.51003	20.4294	19.3105	18.8096	13.9666	9.95148	11.1237
ccr-miR-738	19	GCTACGGCCCGCGTCGGGA	2101	111	147	57	502	427	643	99	52	63	6.58471	7.76375	2.93012	39.1433	23.1618	36.5395	6.17274	2.76726	3.76772
ccr-miR-460-3p	22	CACAGCGCATACAATGTGGATG	1949	210	173	223	176	165	171	194	327	310	12.4576	9.13693	11.4634	13.7236	8.9501	9.71736	12.0961	17.4018	18.5396
ccr-miR-203b-5p	23	AGTGGTTCTTAACAGTTCAACAG	1944	21	26	83	181	373	85	404	254	517	1.24576	1.37318	4.26666	14.1134	20.2326	4.83027	25.1897	13.517	30.9192
ccr-miR-9-3p	22	TCTTTGGTTATCTAGCTGTATG	1618	210	137	157	126	210	147	247	149	235	12.4576	7.2356	8.07068	9.82482	11.391	8.35352	15.4007	7.92926	14.0542
ccr-miR-17-3p	23	ACTGCAGTGGAGGCACTTCTAGC	1598	136	164	166	126	233	177	190	190	216	8.06775	8.6616	8.53333	9.82482	12.6386	10.0583	11.8467	10.1111	12.9179
ccr-miR-122	21	TGGAGTGTGACAATGGTGTTT	1275	125	100	86	62	105	109	74	152	462	7.41521	5.28146	4.42088	4.83444	5.69552	6.19411	4.61396	8.08891	27.6299
ccr-miR-2192	21	TGGAAGTGAATGGTGACTGAG	1225	149	127	92	50	123	272	304	96	12	8.83894	6.70746	4.72931	3.89874	6.67189	15.4569	18.9547	5.10878	0.717661
ccr-miR-730	22	TCCTCATTGTGCATGCTGTGTG	1136	119	135	160	42	83	71	146	152	228	7.05928	7.12997	8.22489	3.27494	4.50217	4.03469	9.10323	8.08891	13.6355
ccr-miR-218b	21	TTGTGCTTGATCTAACCATGC	1135	117	110	104	93	125	129	124	177	156	6.94064	5.80961	5.34618	7.25165	6.78038	7.33064	7.73151	9.41932	9.32959
ccr-miR-18b	23	TAAGGTGCATTTAGTGCAGATAG	1012	80	78	86	110	98	133	129	121	177	4.74574	4.11954	4.42088	8.57722	5.31581	7.55795	8.04326	6.4392	10.5855
ccr-miR-153c	22	TTGCATAGTCACAAAAATGATC	961	61	78	95	51	88	170	191	103	124	3.61862	4.11954	4.88353	3.97671	4.77338	9.66053	11.909	5.4813	7.41583
ccr-miR-2192	21	TGGAAGTGAATGGTGACTGAG	934	103	60	63	32	63	186	332	80	15	6.11014	3.16888	3.23855	2.49519	3.41731	10.5698	20.7005	4.25732	0.897076
ccr-miR-551	21	GCGACCCATCCTTGGTTTCTG	804	80	122	72	25	86	105	147	68	99	4.74574	6.44338	3.7012	1.94937	4.6649	5.9668	9.16558	3.61872	5.9207
ccr-miR-9-5p	22	TAAAGCTAGATAACCGAAAGTA	773	132	79	79	51	73	91	94	82	92	7.83047	4.17235	4.06104	3.97671	3.95974	5.17123	5.86098	4.36375	5.50206
ccr-miR-7132	21	TGAGGAGTTTAGAGCAAGTAA	769	34	27	32	57	81	46	169	170	153	2.01694	1.42599	1.64498	4.44456	4.39368	2.61403	10.5373	9.0468	9.15017
ccr-miR-129	21	CTTTTTGCGGTCTGGGCTTGC	712	51	67	39	52	118	176	67	53	89	3.02541	3.53858	2.00482	4.05469	6.40067	10.0015	4.17751	2.82047	5.32265
ccr-miR-10c	23	TACCCTGTAGATCCGGATTTGTG	513	513	0	0	0	0	0	0	0	0	30.432	0.01	0.01	0.01	0.01	0.01	0.01	0.01	0.01
ccr-miR-7a	24	TGGAAGACTAGTGATTTTGTTGTT	298	28	47	46	38	34	39	11	28	27	1.66101	2.48229	2.36466	2.96304	1.84426	2.21624	0.685859	1.49006	1.61474
ccr-miR-187	23	TCGTGTCTTGTGTTGCAGCCAGT	289	34	45	23	18	18	34	49	35	33	2.01694	2.37666	1.18233	1.40355	0.976374	1.93211	3.05519	1.86258	1.97357
ccr-miR-124b	22	TCAAGGTCCGCCGTGAACACGC	245	27	39	30	17	39	27	17	32	17	1.60169	2.05977	1.54217	1.32557	2.11548	1.53432	1.05996	1.70293	1.01669
ccr-miR-489	22	TGACATCATATGTACGGCTGCT	222	0	0	84	0	41	51	46	0	0	0.01	0.01	4.31807	0.01	2.22396	2.89816	2.86814	0.01	0.01
ccr-miR-182-3p	22	GTGGTTCTAGACTTGCCAACTA	154	5	3	17	19	22	15	11	31	31	0.296609	0.158444	0.873895	1.48152	1.19335	0.8524	0.685859	1.64971	1.85396
ccr-miR-27d	21	TTCACAGTGGCTAAGTTCTTC	130	0	24	17	0	20	33	23	13	0	0.01	1.26755	0.873895	0.01	1.08486	1.87528	1.43407	0.691814	0.01
ccr-miR-729	22	CATGGGTATGATACGACCTGGG	47	7	3	3	8	8	9	3	3	3	0.415252	0.158444	0.154217	0.623798	0.433944	0.51144	0.187053	0.159649	0.179415
ccr-miR-124a	20	TCAAGGTCCGCTGTGAACAC	24	9	5	6	1	0	0	2	1	0	0.533895	0.264073	0.308433	0.0779748	0.01	0.01	0.124702	0.0532165	0.01
ccr-miR-734	22	TAAATGCTGCAGAATCGTACCG	16	0	2	2	1	2	0	3	2	4	0.01	0.105629	0.102811	0.0779748	0.108486	0.01	0.187053	0.106433	0.23922
ccr-miR-430	22	TAAGTGCTATTTGTTGGGGTAG	12	0	3	2	0	5	0	0	2	0	0.01	0.158444	0.102811	0.01	0.271215	0.01	0.01	0.106433	0.01
ccr-miR-457b	21	AGCAGCACATAAATACTGGAG	8	8	0	0	0	0	0	0	0	0	0.474574	0.01	0.01	0.01	0.01	0.01	0.01	0.01	0.01
ccr-miR-18c	23	TAAGGTGCATCTTGTGTAGTTAG	6	0	0	0	0	6	0	0	0	0	0.01	0.01	0.01	0.01	0.325458	0.01	0.01	0.01	0.01
ccr-miR-218b	21	TTGTGCTTGATCTAACCATGC	5	0	0	0	0	0	5	0	0	0	0.01	0.01	0.01	0.01	0.01	0.284133	0.01	0.01	0.01
ccr-miR-7132	21	TGAGGAGTTTAGAGCAAGTAA	5	0	0	0	5	0	0	0	0	0	0.01	0.01	0.01	0.389874	0.01	0.01	0.01	0.01	0.01
ccr-miR-7133	22	TAGTTTGATTCACAGCACAAGA	5	5	0	0	0	0	0	0	0	0	0.296609	0.01	0.01	0.01	0.01	0.01	0.01	0.01	0.01
ccr-miR-459-5p	22	AGTAACAAGGATTCATCCTGTT	1	0	0	1	0	0	0	0	0	0	0.01	0.01	0.0514056	0.01	0.01	0.01	0.01	0.01	0.01
ccr-miR-142-3p	21	GTAGTGTTTCCTACTTTATGG	1	0	1	0	0	0	0	0	0	0	0.01	0.0528146	0.01	0.01	0.01	0.01	0.01	0.01	0.01
