# Supplementary material for: Identification and characterization of skin color microRNAs in Koi carp (Cyprinus carpio L.) by Illumina sequencing
Source: BMC Genomics. 2018 Oct 29;19:779. doi: 10.1186/s12864-018-5189-5 (PMC6206873; doi:10.1186/s12864-018-5189-5)
Supplement: Supplementary file 5 — Novel miRNAs identified in black, white, and red skin samples from Koi carp. (XLSX 228 kb) [file 12864_2018_5189_MOESM5_ESM.xlsx]

## Sheet: Sheet1
ID	length	seq	Total_Count	T1R_count	T1B_count	T1W_count	T2R_count	T2B_count	T2W_count	T3R_count	T3B_count	T3W_count	T1R_TPM	T1B_TPM	T1W_TPM	T2R_TPM	T2B_TPM	T2W_TPM	T3R_TPM	T3B_TPM	T3W_TPM
novel-miRn0001	21	TTGCTGGTTGCCATTGACTTC	12	0	5	0	0	7	0	0	0	0	0.01	0.264073	0.01	0.01	0.379701	0.01	0.01	0.01	0.01
novel-miRn0002	20	GTTCCTCTGGGGGGGTGGGG	6	0	6	0	0	0	0	0	0	0	0.01	0.316888	0.01	0.01	0.01	0.01	0.01	0.01	0.01
novel-miRn0003	23	TAGACCAACGTAGACCAGCAAGA	14	0	0	5	0	0	9	0	0	0	0.01	0.01	0.257028	0.01	0.01	0.51144	0.01	0.01	0.01
novel-miRn0004	21	AGTGTCAATGGTCCATTTGAG	73	0	16	0	0	21	36	0	0	0	0.01	0.845034	0.01	0.01	1.1391	2.04576	0.01	0.01	0.01
novel-miRn0005	21	AAGTAAATGTATTGAATGCCT	17	0	9	8	0	0	0	0	0	0	0.01	0.475332	0.411245	0.01	0.01	0.01	0.01	0.01	0.01
novel-miRn0006	22	CAATTTACTAATTCGTTCTCTT	7	7	0	0	0	0	0	0	0	0	0.415252	0.01	0.01	0.01	0.01	0.01	0.01	0.01	0.01
novel-miRn0007	23	TTATGGAAGTCAATGGGAACCAT	47	13	15	0	0	19	0	0	0	0	0.771182	0.792219	0.01	0.01	1.03062	0.01	0.01	0.01	0.01
novel-miRn0008	21	ACTGACAAGCTGCGCAAATCC	24	0	0	0	0	0	0	10	14	0	0.01	0.01	0.01	0.01	0.01	0.01	0.623509	0.745031	0.01
novel-miRn0009	21	AACAATCAGAGTTTTTGTGCT	50	0	0	11	0	9	12	0	9	9	0.01	0.01	0.565461	0.01	0.488187	0.68192	0.01	0.478948	0.538245
novel-miRn0010	22	ATGCCGCTGACTTACGACGCTG	41	0	0	13	0	0	19	0	0	9	0.01	0.01	0.668273	0.01	0.01	1.07971	0.01	0.01	0.538245
novel-miRn0011	22	TTGAATCTCTTCTCTTTTGTCT	15	0	0	7	0	0	8	0	0	0	0.01	0.01	0.359839	0.01	0.01	0.454613	0.01	0.01	0.01
novel-miRn0012	23	TTTAGTTTATATCTCACAATTCT	22	0	6	0	0	0	0	9	0	7	0.01	0.316888	0.01	0.01	0.01	0.01	0.561158	0.01	0.418635
novel-miRn0013	22	TCCGCGCCACAAGAATGCACTG	8	0	0	0	0	0	0	0	0	8	0.01	0.01	0.01	0.01	0.01	0.01	0.01	0.01	0.47844
novel-miRn0014	21	CAAGTTCATCATTTAACCCTT	36	10	0	5	9	0	12	0	0	0	0.593217	0.01	0.257028	0.701773	0.01	0.68192	0.01	0.01	0.01
novel-miRn0015	23	CCCCATTGATTTCCATAGTATGG	6	0	0	0	0	0	0	6	0	0	0.01	0.01	0.01	0.01	0.01	0.01	0.374105	0.01	0.01
novel-miRn0016	22	GTGGAAGTCAATGGGAACCAAC	20	0	0	0	0	0	20	0	0	0	0.01	0.01	0.01	0.01	0.01	1.13653	0.01	0.01	0.01
novel-miRn0017	21	CGAATGGACCATTGACACTCT	44	8	0	0	8	0	5	6	7	10	0.474574	0.01	0.01	0.623798	0.01	0.284133	0.374105	0.372515	0.59805
novel-miRn0018	21	CCTAAACCCAAGGCATTTAGT	5	0	0	0	0	0	0	0	5	0	0.01	0.01	0.01	0.01	0.01	0.01	0.01	0.266082	0.01
novel-miRn0019	21	AGAACATGTCAGCAGCGTCGT	45	9	10	7	5	7	7	0	0	0	0.533895	0.528146	0.359839	0.389874	0.379701	0.397787	0.01	0.01	0.01
novel-miRn0020	22	TCACAGCCGTGCCAATATACAG	9	0	0	0	0	0	0	0	0	9	0.01	0.01	0.01	0.01	0.01	0.01	0.01	0.01	0.538245
novel-miRn0021	23	TGAAAGTGAACGGTGACTGATCT	8	0	0	0	0	0	8	0	0	0	0.01	0.01	0.01	0.01	0.01	0.454613	0.01	0.01	0.01
novel-miRn0022	22	TAAAATGGACCATTGACACTCT	2446	0	0	0	531	750	1165	0	0	0	0.01	0.01	0.01	41.4046	40.6823	66.2031	0.01	0.01	0.01
novel-miRn0023	22	ACAGCCTGCTCGCTCTGCCAGA	29	0	0	0	0	0	0	14	15	0	0.01	0.01	0.01	0.01	0.01	0.01	0.872912	0.798247	0.01
novel-miRn0024	21	AAAACATGTCAGCAGCGTCAT	65	7	16	7	0	0	0	15	15	5	0.415252	0.845034	0.359839	0.01	0.01	0.01	0.935263	0.798247	0.299025
novel-miRn0025	22	TTGACGGTAGCCATTGACTTTT	51	0	0	0	9	14	12	0	11	5	0.01	0.01	0.01	0.701773	0.759402	0.68192	0.01	0.585381	0.299025
novel-miRn0026	23	TCTGTCTTCACATGGCTCTCAGA	12	0	0	0	0	0	12	0	0	0	0.01	0.01	0.01	0.01	0.01	0.68192	0.01	0.01	0.01
novel-miRn0027	22	TGGAAGTCAGTGGGTACCGTCA	12	0	0	0	0	0	6	0	0	6	0.01	0.01	0.01	0.01	0.01	0.34096	0.01	0.01	0.35883
novel-miRn0028	21	GACGCTGCTGACGTGTTATCT	321	16	0	23	86	92	104	0	0	0	0.949147	0.01	1.18233	6.70583	4.99036	5.90997	0.01	0.01	0.01
novel-miRn0029	22	CCTTGAGGAACAGTTTAGCAGG	10	0	0	0	0	0	10	0	0	0	0.01	0.01	0.01	0.01	0.01	0.568267	0.01	0.01	0.01
novel-miRn0030	21	TTGCACGTTTCCTGAGAATCT	35	0	0	0	15	0	20	0	0	0	0.01	0.01	0.01	1.16962	0.01	1.13653	0.01	0.01	0.01
novel-miRn0031	21	CAATTGGACCATTGACACTCT	98	14	15	8	5	15	41	0	0	0	0.830504	0.792219	0.411245	0.389874	0.813645	2.32989	0.01	0.01	0.01
novel-miRn0032	22	TCTGCAACACGAAACTGTCTTA	1677	11	323	171	0	0	634	36	199	303	0.652539	17.0591	8.79035	0.01	0.01	36.0281	2.24463	10.5901	18.1209
novel-miRn0033	21	AGAACCGATGAGCTGATTCTT	11	0	11	0	0	0	0	0	0	0	0.01	0.580961	0.01	0.01	0.01	0.01	0.01	0.01	0.01
novel-miRn0034	22	CTGTGGCCTGCGGTGATGTGAT	179	6	0	10	13	30	31	21	28	40	0.35593	0.01	0.514056	1.01367	1.62729	1.76163	1.30937	1.49006	2.3922
novel-miRn0035	22	CTATGGAAGTCAATGGGAACCA	12	12	0	0	0	0	0	0	0	0	0.711861	0.01	0.01	0.01	0.01	0.01	0.01	0.01	0.01
novel-miRn0036	21	AAAACACATCAGCAGCGTCGT	483	35	0	33	43	30	50	79	107	106	2.07626	0.01	1.69638	3.35292	1.62729	2.84133	4.92572	5.69416	6.33933
novel-miRn0037	22	GATGTATCTCACAGTTATGACT	43	0	7	0	12	16	0	8	0	0	0.01	0.369702	0.01	0.935697	0.867888	0.01	0.498807	0.01	0.01
novel-miRn0038	21	GAACGTGAATGGTGACTGAGA	47	0	14	0	0	0	33	0	0	0	0.01	0.739405	0.01	0.01	0.01	1.87528	0.01	0.01	0.01
novel-miRn0039	21	ACCCTGAGCTGGAGAACAACA	10	0	0	5	0	0	0	0	0	5	0.01	0.01	0.257028	0.01	0.01	0.01	0.01	0.01	0.299025
novel-miRn0040	22	TGGACGTCAGTGGCTACCAGAA	18	0	0	11	7	0	0	0	0	0	0.01	0.01	0.565461	0.545823	0.01	0.01	0.01	0.01	0.01
novel-miRn0041	23	AACCAAAAAGTTGCTGGTAGCCA	22	5	0	7	0	0	0	0	10	0	0.296609	0.01	0.359839	0.01	0.01	0.01	0.01	0.532165	0.01
novel-miRn0042	22	ACTCTCGCGGTACTTTAATGTC	5	0	0	5	0	0	0	0	0	0	0.01	0.01	0.257028	0.01	0.01	0.01	0.01	0.01	0.01
novel-miRn0043	22	AAAAATGTCACAGTTTACCTGA	6	0	6	0	0	0	0	0	0	0	0.01	0.316888	0.01	0.01	0.01	0.01	0.01	0.01	0.01
novel-miRn0044	21	CAGCGCCTCTGACTCACTGCT	16	0	0	0	0	0	16	0	0	0	0.01	0.01	0.01	0.01	0.01	0.909227	0.01	0.01	0.01
novel-miRn0045	22	TCTGGTCCCCATTGACATCCAC	13	0	0	0	0	13	0	0	0	0	0.01	0.01	0.01	0.01	0.705159	0.01	0.01	0.01	0.01
novel-miRn0046	21	GTAGCCATTGACGTCCATGGT	16	0	0	0	0	0	0	7	0	9	0.01	0.01	0.01	0.01	0.01	0.01	0.436456	0.01	0.538245
novel-miRn0047	23	TCTGATCCTCTTCATTAGCACGA	13	6	0	7	0	0	0	0	0	0	0.35593	0.01	0.359839	0.01	0.01	0.01	0.01	0.01	0.01
novel-miRn0048	22	AGTATCAATGGTCCACTTGAGG	66	9	7	7	10	14	8	5	0	6	0.533895	0.369702	0.359839	0.779748	0.759402	0.454613	0.311754	0.01	0.35883
novel-miRn0049	22	GGGCCAGATGTGGGCCGGTTCT	5	0	0	0	0	0	0	5	0	0	0.01	0.01	0.01	0.01	0.01	0.01	0.311754	0.01	0.01
novel-miRn0050	20	TGGTTCCCGTTGACTTCCAT	6	0	0	0	0	0	0	0	6	0	0.01	0.01	0.01	0.01	0.01	0.01	0.01	0.319299	0.01
novel-miRn0051	21	CAAGTGGACCATTAACACTCC	12	0	12	0	0	0	0	0	0	0	0.01	0.633775	0.01	0.01	0.01	0.01	0.01	0.01	0.01
novel-miRn0052	22	AGTATCAATGGTCCACTTGAGA	72	10	7	8	10	16	10	5	0	6	0.593217	0.369702	0.411245	0.779748	0.867888	0.568267	0.311754	0.01	0.35883
novel-miRn0053	21	TACCTGAATAATAACATGTCT	8	0	0	0	0	8	0	0	0	0	0.01	0.01	0.01	0.01	0.433944	0.01	0.01	0.01	0.01
novel-miRn0054	23	TCTCTGGTCCAAAGATTTCTATG	9	0	0	0	0	0	0	0	9	0	0.01	0.01	0.01	0.01	0.01	0.01	0.01	0.478948	0.01
novel-miRn0055	23	TCACGGTTTGGCTGTGGACATCT	35	0	0	0	0	0	24	11	0	0	0.01	0.01	0.01	0.01	0.01	1.36384	0.685859	0.01	0.01
novel-miRn0056	21	AAGTGGACCATTGACACTACT	6	0	0	0	0	6	0	0	0	0	0.01	0.01	0.01	0.01	0.325458	0.01	0.01	0.01	0.01
novel-miRn0057	22	TGGTTGTGTTGTGAGGATTTGC	77	12	7	7	0	9	14	22	6	0	0.711861	0.369702	0.359839	0.01	0.488187	0.795573	1.37172	0.319299	0.01
novel-miRn0058	21	TATGGAGGTCAATGGCTACCA	18	0	0	0	0	0	0	9	9	0	0.01	0.01	0.01	0.01	0.01	0.01	0.561158	0.478948	0.01
novel-miRn0059	22	TAAACAACATATCCGCGTACAT	67	9	8	0	7	0	16	14	0	13	0.533895	0.422517	0.01	0.545823	0.01	0.909227	0.872912	0.01	0.777466
novel-miRn0060	22	CTTGCAGCTTCTGAAACTCACT	134	14	11	10	0	21	19	16	24	19	0.830504	0.580961	0.514056	0.01	1.1391	1.07971	0.997614	1.2772	1.1363
novel-miRn0061	21	TGATCCTCTTCATTAGCACGA	11	0	0	0	0	11	0	0	0	0	0.01	0.01	0.01	0.01	0.596673	0.01	0.01	0.01	0.01
novel-miRn0062	23	ATTATGAACATGATATTGCATAG	138	16	0	0	35	43	44	0	0	0	0.949147	0.01	0.01	2.72912	2.33245	2.50037	0.01	0.01	0.01
novel-miRn0063	22	AAAACACGTCAGCAGCGTCACC	22	0	8	0	0	0	14	0	0	0	0.01	0.422517	0.01	0.01	0.01	0.795573	0.01	0.01	0.01
novel-miRn0064	22	TGAAATGGACCATTGACACTCT	96	0	0	0	21	37	38	0	0	0	0.01	0.01	0.01	1.63747	2.00699	2.15941	0.01	0.01	0.01
novel-miRn0065	23	TATGGAAGTCAATGGCTACCAGT	48	6	0	8	0	8	5	7	8	6	0.35593	0.01	0.411245	0.01	0.433944	0.284133	0.436456	0.425732	0.35883
novel-miRn0066	22	AAACAGGGCATCCTTGTGGCGA	5	0	0	0	0	0	5	0	0	0	0.01	0.01	0.01	0.01	0.01	0.284133	0.01	0.01	0.01
novel-miRn0067	22	ACTTGGACTATTTTAACGATGT	51	24	8	6	0	6	0	7	0	0	1.42372	0.422517	0.308433	0.01	0.325458	0.01	0.436456	0.01	0.01
novel-miRn0068	22	TTACATGCAGTGTTGGACATCT	53	0	16	11	6	12	0	0	0	8	0.01	0.845034	0.565461	0.467849	0.650916	0.01	0.01	0.01	0.47844
novel-miRn0069	21	ACTTCTAGGCAGCTTGGGATT	14	0	0	0	0	8	6	0	0	0	0.01	0.01	0.01	0.01	0.433944	0.34096	0.01	0.01	0.01
novel-miRn0070	22	TTCAGTTCCCATTGACGTCCAT	34	0	12	10	0	12	0	0	0	0	0.01	0.633775	0.514056	0.01	0.650916	0.01	0.01	0.01	0.01
novel-miRn0071	22	TTTTTGATGGCCAAGCTGATAT	385	39	38	31	32	34	46	59	54	52	2.31355	2.00696	1.59357	2.49519	1.84426	2.61403	3.6787	2.87369	3.10986
novel-miRn0072	22	TTGGTCCTTTTTGGAGCTTGCC	5	0	0	0	0	0	0	0	5	0	0.01	0.01	0.01	0.01	0.01	0.01	0.01	0.266082	0.01
novel-miRn0073	21	AAGGCACGCGCATTCACGCGC	6	0	0	0	0	0	6	0	0	0	0.01	0.01	0.01	0.01	0.01	0.34096	0.01	0.01	0.01
novel-miRn0074	21	CTACTGAAGTCAATGGGGACC	6	0	0	0	0	0	0	0	6	0	0.01	0.01	0.01	0.01	0.01	0.01	0.01	0.319299	0.01
novel-miRn0075	21	TGCAATATCGCGTTCATAATT	7	0	0	7	0	0	0	0	0	0	0.01	0.01	0.359839	0.01	0.01	0.01	0.01	0.01	0.01
novel-miRn0076	22	ATATAAGACGATGTTTTTTTTC	11	11	0	0	0	0	0	0	0	0	0.652539	0.01	0.01	0.01	0.01	0.01	0.01	0.01	0.01
novel-miRn0077	20	TCTGGTCCCCATTGACATCC	7	0	0	0	0	0	7	0	0	0	0.01	0.01	0.01	0.01	0.01	0.397787	0.01	0.01	0.01
novel-miRn0078	24	GATCGTGATGAAACTTTAACCAGT	669	218	221	0	0	0	0	230	0	0	12.9321	11.672	0.01	0.01	0.01	0.01	14.3407	0.01	0.01
novel-miRn0079	22	TGTTGAAGTCAATGGCTGCCGT	43	12	12	12	0	0	0	0	7	0	0.711861	0.633775	0.616867	0.01	0.01	0.01	0.01	0.372515	0.01
novel-miRn0080	21	TACCAAATAACGTTCCAGCGA	5	5	0	0	0	0	0	0	0	0	0.296609	0.01	0.01	0.01	0.01	0.01	0.01	0.01	0.01
novel-miRn0081	23	GTGTCAATGGTCAATTTGAGAGA	126	8	9	9	0	5	54	30	6	5	0.474574	0.475332	0.46265	0.01	0.271215	3.06864	1.87053	0.319299	0.299025
novel-miRn0082	23	GGAGATGAAGCACTGTACCTGGT	5	0	0	5	0	0	0	0	0	0	0.01	0.01	0.257028	0.01	0.01	0.01	0.01	0.01	0.01
novel-miRn0083	22	TGACGCTGCTGACGTGTTATCT	11	0	0	0	0	11	0	0	0	0	0.01	0.01	0.01	0.01	0.596673	0.01	0.01	0.01	0.01
novel-miRn0084	21	CGGTAGCCATTGACGTCCATG	12	0	0	0	0	0	0	0	12	0	0.01	0.01	0.01	0.01	0.01	0.01	0.01	0.638598	0.01
novel-miRn0085	23	TGTGGAAGTCAATGGGGTCCATC	9	0	0	0	0	0	0	9	0	0	0.01	0.01	0.01	0.01	0.01	0.01	0.561158	0.01	0.01
novel-miRn0086	20	GTGAGAAGTAAAATGAGAAG	10	0	0	0	0	0	10	0	0	0	0.01	0.01	0.01	0.01	0.01	0.568267	0.01	0.01	0.01
novel-miRn0087	22	GTTTCCATTGACTTCCATAGTA	14	0	5	0	9	0	0	0	0	0	0.01	0.264073	0.01	0.701773	0.01	0.01	0.01	0.01	0.01
novel-miRn0088	20	CTATGGAAGTCAATGGCAAC	26	0	0	0	0	0	26	0	0	0	0.01	0.01	0.01	0.01	0.01	1.47749	0.01	0.01	0.01
novel-miRn0089	23	AATTATGAACAGAATATTGTGTA	24	13	11	0	0	0	0	0	0	0	0.771182	0.580961	0.01	0.01	0.01	0.01	0.01	0.01	0.01
novel-miRn0090	22	TTGGTTACCAGCGTTCTTTAGA	7	0	0	0	0	7	0	0	0	0	0.01	0.01	0.01	0.01	0.379701	0.01	0.01	0.01	0.01
novel-miRn0091	22	TGTGTCCCATTGACTTCCATTG	82	0	10	11	11	10	10	9	14	7	0.01	0.528146	0.565461	0.857722	0.54243	0.568267	0.561158	0.745031	0.418635
novel-miRn0092	22	TGCTGAAGCCATGAAACCTAAC	173	0	0	0	37	55	44	37	0	0	0.01	0.01	0.01	2.88507	2.98337	2.50037	2.30698	0.01	0.01
novel-miRn0093	23	TATGGACGTCAATGGGGACCATC	72	9	9	9	11	10	0	6	9	9	0.533895	0.475332	0.46265	0.857722	0.54243	0.01	0.374105	0.478948	0.538245
novel-miRn0094	21	TCCCTGTTCGGGCGCCAAATG	6	0	0	6	0	0	0	0	0	0	0.01	0.01	0.308433	0.01	0.01	0.01	0.01	0.01	0.01
novel-miRn0095	23	TGTGGGCCAGATGTGGGCCTGAT	31	0	0	0	6	7	8	10	0	0	0.01	0.01	0.01	0.467849	0.379701	0.454613	0.623509	0.01	0.01
novel-miRn0096	22	ATAAATAGCAAGAGTAGTATGC	5	5	0	0	0	0	0	0	0	0	0.296609	0.01	0.01	0.01	0.01	0.01	0.01	0.01	0.01
novel-miRn0097	22	TCCCCACTGACTTCCATAGTAA	5	0	0	0	0	0	5	0	0	0	0.01	0.01	0.01	0.01	0.01	0.284133	0.01	0.01	0.01
novel-miRn0098	23	TACATTCATTGATGTCGTTGGGT	7	0	0	0	0	0	0	0	7	0	0.01	0.01	0.01	0.01	0.01	0.01	0.01	0.372515	0.01
novel-miRn0099	21	ATTATGAACACAATATTGTGT	5	0	0	5	0	0	0	0	0	0	0.01	0.01	0.257028	0.01	0.01	0.01	0.01	0.01	0.01
novel-miRn0100	22	TATGAAAGTCAATGGGAACCAT	329	43	47	46	22	38	33	24	33	43	2.55083	2.48229	2.36466	1.71544	2.06123	1.87528	1.49642	1.75614	2.57162
novel-miRn0101	21	ATTATGAACGCCCTATTGCGT	9	0	9	0	0	0	0	0	0	0	0.01	0.475332	0.01	0.01	0.01	0.01	0.01	0.01	0.01
novel-miRn0102	21	GTGATGAATCATTGACTCATG	6	0	0	0	0	0	0	0	6	0	0.01	0.01	0.01	0.01	0.01	0.01	0.01	0.319299	0.01
novel-miRn0103	21	GTGTGGAGAGCCGTTTGTTAC	33	0	0	0	14	0	19	0	0	0	0.01	0.01	0.01	1.09165	0.01	1.07971	0.01	0.01	0.01
novel-miRn0104	21	ATGATGAACGCGATATTGCGT	5	0	0	0	0	0	0	0	0	5	0.01	0.01	0.01	0.01	0.01	0.01	0.01	0.01	0.299025
novel-miRn0105	23	CTTTTCTGCTCTTCCTAGTCTCG	12	0	0	0	0	0	0	12	0	0	0.01	0.01	0.01	0.01	0.01	0.01	0.74821	0.01	0.01
novel-miRn0106	23	TCAAATGCACCATTGACACTCTT	30	0	0	0	9	9	12	0	0	0	0.01	0.01	0.01	0.701773	0.488187	0.68192	0.01	0.01	0.01
novel-miRn0107	22	TGCTGGTCCCCATTGATTTCCA	7	0	0	7	0	0	0	0	0	0	0.01	0.01	0.359839	0.01	0.01	0.01	0.01	0.01	0.01
novel-miRn0108	20	CGTGGTATTGACGGCCCGAG	7	0	7	0	0	0	0	0	0	0	0.01	0.369702	0.01	0.01	0.01	0.01	0.01	0.01	0.01
novel-miRn0109	22	TATGGAAATCAATGGGAACCAT	332	43	46	46	22	38	33	26	33	45	2.55083	2.42947	2.36466	1.71544	2.06123	1.87528	1.62112	1.75614	2.69123
novel-miRn0110	21	GTGTCTCATACATGAACTGCC	6	0	0	0	0	6	0	0	0	0	0.01	0.01	0.01	0.01	0.325458	0.01	0.01	0.01	0.01
novel-miRn0111	22	TGCAATATCGCGTTCATAATCG	21	15	6	0	0	0	0	0	0	0	0.889826	0.316888	0.01	0.01	0.01	0.01	0.01	0.01	0.01
novel-miRn0112	21	TTGTTAGCCATTGACTTCCAT	31	15	0	10	0	0	6	0	0	0	0.889826	0.01	0.514056	0.01	0.01	0.34096	0.01	0.01	0.01
novel-miRn0113	22	TTGACGGTACCCATTGACTTCA	26	0	0	10	0	0	0	0	10	6	0.01	0.01	0.514056	0.01	0.01	0.01	0.01	0.532165	0.35883
novel-miRn0114	23	ATTCGGCCCACATCTGGCCCGTG	58	0	0	0	0	0	58	0	0	0	0.01	0.01	0.01	0.01	0.01	3.29595	0.01	0.01	0.01
novel-miRn0115	26	AACTGGCCTACAAAGTCCCAGTTTCT	27	0	10	17	0	0	0	0	0	0	0.01	0.528146	0.873895	0.01	0.01	0.01	0.01	0.01	0.01
novel-miRn0116	21	TCAGACATAGAGCAGTGTACC	5	0	0	0	0	0	0	0	5	0	0.01	0.01	0.01	0.01	0.01	0.01	0.01	0.266082	0.01
novel-miRn0117	22	TGACAGCACATCATAATTTGGA	88	5	0	11	8	17	12	16	13	6	0.296609	0.01	0.565461	0.623798	0.922131	0.68192	0.997614	0.691814	0.35883
novel-miRn0118	24	TCGCTGCTAGTGTGAACGGGGCTT	12	0	12	0	0	0	0	0	0	0	0.01	0.633775	0.01	0.01	0.01	0.01	0.01	0.01	0.01
novel-miRn0119	23	TATGGAAGTCAGTGGGGACCAGT	12	5	0	0	0	0	0	7	0	0	0.296609	0.01	0.01	0.01	0.01	0.01	0.436456	0.01	0.01
novel-miRn0120	22	TATGGAAGTCAATGGTGTCCAT	24	0	6	18	0	0	0	0	0	0	0.01	0.316888	0.9253	0.01	0.01	0.01	0.01	0.01	0.01
novel-miRn0121	23	AAAACATGTCAGCAGCGTCACAT	7	0	0	0	0	0	0	0	7	0	0.01	0.01	0.01	0.01	0.01	0.01	0.01	0.372515	0.01
novel-miRn0122	22	CAGCTGCCCCTAAAAGTCCCTC	85	14	20	0	14	13	11	13	0	0	0.830504	1.05629	0.01	1.09165	0.705159	0.625093	0.810561	0.01	0.01
novel-miRn0123	21	TCTGTAACTGAATTGTAGATA	5	0	0	0	0	0	5	0	0	0	0.01	0.01	0.01	0.01	0.01	0.284133	0.01	0.01	0.01
novel-miRn0124	22	TGAAAGTGAACGGTGACTGAGA	11	0	6	0	0	5	0	0	0	0	0.01	0.316888	0.01	0.01	0.271215	0.01	0.01	0.01	0.01
novel-miRn0125	21	GAAACAGTGCATCCTTGTGGA	14	9	5	0	0	0	0	0	0	0	0.533895	0.264073	0.01	0.01	0.01	0.01	0.01	0.01	0.01
novel-miRn0126	21	TATGGTGAGTTAGCTCAGCCT	156	6	0	10	36	17	48	20	12	7	0.35593	0.01	0.514056	2.80709	0.922131	2.72768	1.24702	0.638598	0.418635
novel-miRn0127	22	TTGGAGAACATCTGAGAAGAGA	30	7	12	0	0	11	0	0	0	0	0.415252	0.633775	0.01	0.01	0.596673	0.01	0.01	0.01	0.01
novel-miRn0128	22	GTGCCTGCTGAACTGTTATGAA	9	0	0	0	0	0	0	0	0	9	0.01	0.01	0.01	0.01	0.01	0.01	0.01	0.01	0.538245
novel-miRn0129	22	AGAGGGTTTCATGTGACTGTAT	12	0	0	0	0	12	0	0	0	0	0.01	0.01	0.01	0.01	0.650916	0.01	0.01	0.01	0.01
novel-miRn0130	22	AATGAAAGTGAATGGTGACTGT	6	0	0	0	6	0	0	0	0	0	0.01	0.01	0.01	0.467849	0.01	0.01	0.01	0.01	0.01
novel-miRn0131	23	TGTGGAGGTCAATGGCTACCACC	101	18	0	0	27	36	0	20	0	0	1.06779	0.01	0.01	2.10532	1.95275	0.01	1.24702	0.01	0.01
novel-miRn0132	22	TCTCATCATAACTCAAGCGTCT	37	9	0	0	8	11	0	9	0	0	0.533895	0.01	0.01	0.623798	0.596673	0.01	0.561158	0.01	0.01
novel-miRn0133	22	AGTGAAAGACTTTCCCGTGTTT	410	0	32	37	0	122	0	0	97	122	0.01	1.69007	1.90201	0.01	6.61765	0.01	0.01	5.162	7.29622
novel-miRn0134	22	TAACAATCTAAAGCCACGGTCA	2093	226	229	233	206	232	254	219	223	271	13.4067	12.0945	11.9775	16.0628	12.5844	14.434	13.6548	11.8673	16.2072
novel-miRn0135	22	ATTATGAACAGAATATTGCGCG	34	0	0	6	0	0	0	19	0	9	0.01	0.01	0.308433	0.01	0.01	0.01	1.18467	0.01	0.538245
novel-miRn0136	22	CATCTTACCTGGCAGTGCTTGA	209	0	0	13	8	30	6	42	42	68	0.01	0.01	0.668273	0.623798	1.62729	0.34096	2.61874	2.23509	4.06674
novel-miRn0137	22	TCTTGTTTGGATAGTTGAGTAG	62	0	16	7	0	7	11	0	11	10	0.01	0.845034	0.359839	0.01	0.379701	0.625093	0.01	0.585381	0.59805
novel-miRn0138	23	TCAAATAGACCATTGACACTCTT	34	0	0	0	11	10	13	0	0	0	0.01	0.01	0.01	0.857722	0.54243	0.738747	0.01	0.01	0.01
novel-miRn0139	21	TTTTTTCTCGCAATTTTGACT	21	0	0	6	0	0	7	8	0	0	0.01	0.01	0.308433	0.01	0.01	0.397787	0.498807	0.01	0.01
novel-miRn0140	22	TGTGAGGTTGTCTGTCATGAGT	15	5	0	0	0	0	0	5	0	5	0.296609	0.01	0.01	0.01	0.01	0.01	0.311754	0.01	0.299025
novel-miRn0141	22	TATGCAAGTAAATGGCTACCGT	9	0	0	0	0	9	0	0	0	0	0.01	0.01	0.01	0.01	0.488187	0.01	0.01	0.01	0.01
novel-miRn0142	23	GACATCAAAGTACGGCGAGAGAA	26	0	0	19	0	7	0	0	0	0	0.01	0.01	0.976706	0.01	0.379701	0.01	0.01	0.01	0.01
novel-miRn0143	21	ATACCATGAAAGTCAGTGGGG	9	0	0	0	0	0	0	0	9	0	0.01	0.01	0.01	0.01	0.01	0.01	0.01	0.478948	0.01
novel-miRn0144	22	CGCAATATCACGTTCATAATCG	265	40	34	40	0	0	0	42	49	60	2.37287	1.7957	2.05622	0.01	0.01	0.01	2.61874	2.60761	3.5883
novel-miRn0145	22	ACGTGGTCTAAAAACAATGAGG	9	0	0	9	0	0	0	0	0	0	0.01	0.01	0.46265	0.01	0.01	0.01	0.01	0.01	0.01
novel-miRn0146	22	AAAAGAGCAGCTTGGACACTCT	19	5	0	14	0	0	0	0	0	0	0.296609	0.01	0.719678	0.01	0.01	0.01	0.01	0.01	0.01
novel-miRn0147	23	ATTATGAACATGATATTGCGTAG	136	17	0	0	35	39	45	0	0	0	1.00847	0.01	0.01	2.72912	2.11548	2.5572	0.01	0.01	0.01
novel-miRn0148	21	ATTATGAACACGATATTGCAT	17	9	0	0	0	0	0	0	8	0	0.533895	0.01	0.01	0.01	0.01	0.01	0.01	0.425732	0.01
novel-miRn0149	21	ACATCAAAAATAACTGGCTCT	32	0	0	0	0	5	0	17	10	0	0.01	0.01	0.01	0.01	0.271215	0.01	1.05996	0.532165	0.01
novel-miRn0150	23	TCAGTCACCATTCACTTTCATTT	6	0	0	0	0	0	0	0	0	6	0.01	0.01	0.01	0.01	0.01	0.01	0.01	0.01	0.35883
novel-miRn0151	22	TTCCCATTGACGTCCATTGTAT	5	0	5	0	0	0	0	0	0	0	0.01	0.264073	0.01	0.01	0.01	0.01	0.01	0.01	0.01
novel-miRn0152	20	TGACAAGCTGCGCAAATCCA	7	0	0	7	0	0	0	0	0	0	0.01	0.01	0.359839	0.01	0.01	0.01	0.01	0.01	0.01
novel-miRn0153	22	GTGGAAATTATACTCCACCCAC	12	0	0	0	12	0	0	0	0	0	0.01	0.01	0.01	0.935697	0.01	0.01	0.01	0.01	0.01
novel-miRn0154	22	TCACGGTCCTGTAAGCATTTGT	5	0	0	0	0	0	0	0	5	0	0.01	0.01	0.01	0.01	0.01	0.01	0.01	0.266082	0.01
novel-miRn0155	22	ATGGAAGTCAGTGGGGACCAGT	8	0	0	0	0	0	8	0	0	0	0.01	0.01	0.01	0.01	0.01	0.454613	0.01	0.01	0.01
novel-miRn0156	22	AAAACACGTCAGCAGTGTCATA	9	9	0	0	0	0	0	0	0	0	0.533895	0.01	0.01	0.01	0.01	0.01	0.01	0.01	0.01
novel-miRn0157	21	TTTAGTTTATATCTCACAATT	5	0	0	0	0	5	0	0	0	0	0.01	0.01	0.01	0.01	0.271215	0.01	0.01	0.01	0.01
novel-miRn0158	22	ACTTAACGAATTCCGCTCGCGA	19	6	0	0	0	0	0	0	6	7	0.35593	0.01	0.01	0.01	0.01	0.01	0.01	0.319299	0.418635
novel-miRn0159	21	CAAATGGACCATTGACACTCT	56	0	0	0	0	0	56	0	0	0	0.01	0.01	0.01	0.01	0.01	3.18229	0.01	0.01	0.01
novel-miRn0160	20	ACAGAGAGAGTTTATGTGCA	124	17	0	12	18	26	18	0	22	11	1.00847	0.01	0.616867	1.40355	1.41032	1.02288	0.01	1.17076	0.657855
novel-miRn0161	22	TCATTGGCTACTGGCAACTGTT	17	9	0	0	0	8	0	0	0	0	0.533895	0.01	0.01	0.01	0.433944	0.01	0.01	0.01	0.01
novel-miRn0162	20	GAAGATGGGCGGCCTGGTCT	6	0	0	0	0	0	0	0	6	0	0.01	0.01	0.01	0.01	0.01	0.01	0.01	0.319299	0.01
novel-miRn0163	22	TGTGTGTCTGTGTGTGTGCAGT	17	0	0	0	0	0	17	0	0	0	0.01	0.01	0.01	0.01	0.01	0.966053	0.01	0.01	0.01
novel-miRn0164	21	ATAATGAACACGATATTGCAT	39	0	0	0	0	0	0	0	20	19	0.01	0.01	0.01	0.01	0.01	0.01	0.01	1.06433	1.1363
novel-miRn0165	20	CTGCAGTGATGTCTTGAATT	14	8	0	0	0	0	0	6	0	0	0.474574	0.01	0.01	0.01	0.01	0.01	0.374105	0.01	0.01
novel-miRn0166	21	TTGGCGGTAGACATTGACTTC	5	0	0	5	0	0	0	0	0	0	0.01	0.01	0.257028	0.01	0.01	0.01	0.01	0.01	0.01
novel-miRn0167	21	ATGGAGGGAAGAAACATGGTT	5	0	0	0	0	0	0	5	0	0	0.01	0.01	0.01	0.01	0.01	0.01	0.311754	0.01	0.01
novel-miRn0168	21	TATGGAAAGTCAATGGCTACC	27	0	0	0	0	0	6	0	8	13	0.01	0.01	0.01	0.01	0.01	0.34096	0.01	0.425732	0.777466
novel-miRn0169	22	TTTCTGTCTTCACATGGCTCTC	18	0	0	5	5	8	0	0	0	0	0.01	0.01	0.257028	0.389874	0.433944	0.01	0.01	0.01	0.01
novel-miRn0170	23	TCGCTGCTAGTGTGAACGGGGCT	39	18	0	21	0	0	0	0	0	0	1.06779	0.01	1.07952	0.01	0.01	0.01	0.01	0.01	0.01
novel-miRn0171	22	TAAACAGTGCATCCTTGTGGCG	5	0	0	0	0	0	5	0	0	0	0.01	0.01	0.01	0.01	0.01	0.284133	0.01	0.01	0.01
novel-miRn0172	22	CACGCAACGGCACGTCTGCTTT	6	0	6	0	0	0	0	0	0	0	0.01	0.316888	0.01	0.01	0.01	0.01	0.01	0.01	0.01
novel-miRn0173	21	AAACTCCCAGACAATTTCTCT	7	7	0	0	0	0	0	0	0	0	0.415252	0.01	0.01	0.01	0.01	0.01	0.01	0.01	0.01
novel-miRn0174	21	TTCACCATGCAGCCGAGACCA	6	0	0	0	0	0	0	6	0	0	0.01	0.01	0.01	0.01	0.01	0.01	0.374105	0.01	0.01
novel-miRn0175	22	TCAGTCACCATTAACTTTCAAT	191	0	25	13	14	22	11	34	45	27	0.01	1.32037	0.668273	1.09165	1.19335	0.625093	2.11993	2.39474	1.61474
novel-miRn0176	22	TATGAACATGATATTGCGTGGC	6	0	0	0	0	0	0	6	0	0	0.01	0.01	0.01	0.01	0.01	0.01	0.374105	0.01	0.01
novel-miRn0177	22	TAAGGACCAGCACATGACCAGC	5	0	0	0	0	5	0	0	0	0	0.01	0.01	0.01	0.01	0.271215	0.01	0.01	0.01	0.01
novel-miRn0178	22	ATAACACATCAGCAGCGTCCTA	5	5	0	0	0	0	0	0	0	0	0.296609	0.01	0.01	0.01	0.01	0.01	0.01	0.01	0.01
novel-miRn0179	22	TTCACAGTGGCTAAGCTTGTTT	18	0	0	0	18	0	0	0	0	0	0.01	0.01	0.01	1.40355	0.01	0.01	0.01	0.01	0.01
novel-miRn0180	21	CAGAATGCCACTGAACTTTGG	35	10	0	0	8	10	7	0	0	0	0.593217	0.01	0.01	0.623798	0.54243	0.397787	0.01	0.01	0.01
novel-miRn0181	21	TTGAATCACTCTTGTGGTACT	7	0	0	7	0	0	0	0	0	0	0.01	0.01	0.359839	0.01	0.01	0.01	0.01	0.01	0.01
novel-miRn0182	22	TGTGGAAGTTCTGATTGGTTGA	162	20	41	26	14	0	18	0	20	23	1.18643	2.1654	1.33655	1.09165	0.01	1.02288	0.01	1.06433	1.37552
novel-miRn0183	23	AACGGGATCACTGCAGAGGTATT	5	0	0	0	0	0	5	0	0	0	0.01	0.01	0.01	0.01	0.01	0.284133	0.01	0.01	0.01
novel-miRn0184	21	GTCCCCATCGACTTCCATAGT	15	0	8	0	0	0	0	7	0	0	0.01	0.422517	0.01	0.01	0.01	0.01	0.436456	0.01	0.01
novel-miRn0185	22	TGACGTAGGACGCTGCTGACGT	19	0	0	0	0	0	6	0	7	6	0.01	0.01	0.01	0.01	0.01	0.34096	0.01	0.372515	0.35883
novel-miRn0186	23	GCGGGGCCGGGGCGGCGGGGGGC	233	41	41	28	46	0	39	13	14	11	2.43219	2.1654	1.43936	3.58684	0.01	2.21624	0.810561	0.745031	0.657855
novel-miRn0187	22	AACAAGTAATCAAGAATAGGCC	786	106	79	88	73	81	77	82	95	105	6.2881	4.17235	4.52369	5.69216	4.39368	4.37565	5.11277	5.05557	6.27953
novel-miRn0188	22	ATAATGAACACGATATTGCTTA	22	0	0	7	0	0	0	15	0	0	0.01	0.01	0.359839	0.01	0.01	0.01	0.935263	0.01	0.01
novel-miRn0189	21	GTCCCTATTGACTTCTATAGT	7	0	0	0	0	0	0	0	7	0	0.01	0.01	0.01	0.01	0.01	0.01	0.01	0.372515	0.01
novel-miRn0190	21	AGTGTCAATTGTCCATTTGAG	19	0	0	0	10	0	9	0	0	0	0.01	0.01	0.01	0.779748	0.01	0.51144	0.01	0.01	0.01
novel-miRn0191	21	TTAGGACAACTTTGATGGACT	7	0	0	0	0	0	7	0	0	0	0.01	0.01	0.01	0.01	0.01	0.397787	0.01	0.01	0.01
novel-miRn0192	22	AAAACATGTCAGCAGCGGCGTA	49	18	8	0	9	0	14	0	0	0	1.06779	0.422517	0.01	0.701773	0.01	0.795573	0.01	0.01	0.01
novel-miRn0193	23	CAGCTGCCCCTAAAAGTCCCTCA	13	0	0	0	0	0	0	0	13	0	0.01	0.01	0.01	0.01	0.01	0.01	0.01	0.691814	0.01
novel-miRn0194	21	GAACAGTGCATCCTTGTGGCG	17	0	0	17	0	0	0	0	0	0	0.01	0.01	0.873895	0.01	0.01	0.01	0.01	0.01	0.01
novel-miRn0195	22	CTTTTTGTAGGACCTGTGCATT	80	12	14	10	0	6	13	8	17	0	0.711861	0.739405	0.514056	0.01	0.325458	0.738747	0.498807	0.90468	0.01
novel-miRn0196	22	TCCTGGACTTGATCCGATCAAC	28	0	0	0	9	0	0	6	0	13	0.01	0.01	0.01	0.701773	0.01	0.01	0.374105	0.01	0.777466
novel-miRn0197	21	CTAAGAAAGTCAATGGTACCA	5	0	5	0	0	0	0	0	0	0	0.01	0.264073	0.01	0.01	0.01	0.01	0.01	0.01	0.01
novel-miRn0198	21	AGAGCAGTTACAGGTGTGAGC	13	0	0	0	13	0	0	0	0	0	0.01	0.01	0.01	1.01367	0.01	0.01	0.01	0.01	0.01
novel-miRn0199	22	TGTGTCGATACCAGCATTTCCT	21	6	10	0	0	0	5	0	0	0	0.35593	0.528146	0.01	0.01	0.01	0.284133	0.01	0.01	0.01
novel-miRn0200	21	TGCACATGTAAGTTCATCAGT	95	0	18	22	11	7	0	15	14	8	0.01	0.950663	1.13092	0.857722	0.379701	0.01	0.935263	0.745031	0.47844
novel-miRn0201	21	TTTATGAACGCGATATTATGT	18	0	0	6	0	0	0	7	5	0	0.01	0.01	0.308433	0.01	0.01	0.01	0.436456	0.266082	0.01
novel-miRn0202	22	AGTGTCAATTGTCCACTTGAGA	53	0	0	0	16	16	21	0	0	0	0.01	0.01	0.01	1.2476	0.867888	1.19336	0.01	0.01	0.01
novel-miRn0203	21	AAAACACATCAGCAGTGTCGT	11	0	0	0	0	0	0	0	6	5	0.01	0.01	0.01	0.01	0.01	0.01	0.01	0.319299	0.299025
novel-miRn0204	22	TCAAGTGGACCATTAACACTCT	19	0	0	6	0	0	13	0	0	0	0.01	0.01	0.308433	0.01	0.01	0.738747	0.01	0.01	0.01
novel-miRn0205	24	ATCCGGCCCACATCTGGCCCGCCA	7	0	0	0	0	0	7	0	0	0	0.01	0.01	0.01	0.01	0.01	0.397787	0.01	0.01	0.01
novel-miRn0206	21	TACTGCAGGGCAGTGGCACTT	8	0	0	0	8	0	0	0	0	0	0.01	0.01	0.01	0.623798	0.01	0.01	0.01	0.01	0.01
novel-miRn0207	22	AAGAAAGTGAATAGTGACTGAT	9	0	0	9	0	0	0	0	0	0	0.01	0.01	0.46265	0.01	0.01	0.01	0.01	0.01	0.01
novel-miRn0208	22	ATAACACGTCAGCAGTGTCGTA	142	0	0	0	0	0	0	48	49	45	0.01	0.01	0.01	0.01	0.01	0.01	2.99284	2.60761	2.69123
novel-miRn0209	22	AATAATGAACGTGATATTGCGT	59	0	0	0	0	0	0	25	19	15	0.01	0.01	0.01	0.01	0.01	0.01	1.55877	1.01111	0.897076
novel-miRn0210	21	TTTATGAACACGATATTGCGT	28	0	28	0	0	0	0	0	0	0	0.01	1.47881	0.01	0.01	0.01	0.01	0.01	0.01	0.01
novel-miRn0211	22	AAATTTTTCTGAGCCTATTGGC	5	5	0	0	0	0	0	0	0	0	0.296609	0.01	0.01	0.01	0.01	0.01	0.01	0.01	0.01
novel-miRn0212	21	TACTGTGTGTGTGTGTTATAT	8	0	8	0	0	0	0	0	0	0	0.01	0.422517	0.01	0.01	0.01	0.01	0.01	0.01	0.01
novel-miRn0213	22	AACACTTGTGCTAATGGACCAC	6	0	0	0	0	0	0	6	0	0	0.01	0.01	0.01	0.01	0.01	0.01	0.374105	0.01	0.01
novel-miRn0214	21	AAAACACGTCAGCAGCATCGT	47	10	0	15	0	0	0	0	22	0	0.593217	0.01	0.771084	0.01	0.01	0.01	0.01	1.17076	0.01
novel-miRn0215	21	ATTATGAACATGATATTGCGT	363	0	0	0	0	0	0	131	136	96	0.01	0.01	0.01	0.01	0.01	0.01	8.16796	7.23744	5.74128
novel-miRn0216	22	TGCAATATCGCGTTCATAATTG	23	0	0	0	11	12	0	0	0	0	0.01	0.01	0.01	0.857722	0.650916	0.01	0.01	0.01	0.01
novel-miRn0217	22	ATTATGAACGGGATATTGCATA	226	27	32	36	28	22	22	25	16	18	1.60169	1.69007	1.8506	2.18329	1.19335	1.25019	1.55877	0.851464	1.07649
novel-miRn0218	22	TGCTGAAGCCATGAAACCTAGC	162	0	0	0	0	0	91	71	0	0	0.01	0.01	0.01	0.01	0.01	5.17123	4.42691	0.01	0.01
novel-miRn0219	21	AAAACACGTCAGCAGCGTCGT	64	64	0	0	0	0	0	0	0	0	3.79659	0.01	0.01	0.01	0.01	0.01	0.01	0.01	0.01
novel-miRn0220	22	AATGTAAGTGATTGGTGACTTG	329	0	0	0	0	165	164	0	0	0	0.01	0.01	0.01	0.01	8.9501	9.31957	0.01	0.01	0.01
novel-miRn0221	21	CTGGAAGCTATTGACTTGCAT	5	0	0	0	0	0	0	0	0	5	0.01	0.01	0.01	0.01	0.01	0.01	0.01	0.01	0.299025
novel-miRn0222	22	TTTTTTCCGTGGCACACTGAAG	5	0	0	0	0	0	0	0	0	5	0.01	0.01	0.01	0.01	0.01	0.01	0.01	0.01	0.299025
novel-miRn0223	22	AGTGTCAATGGTCCACTTGAGA	119	23	28	18	0	0	0	0	29	21	1.3644	1.47881	0.9253	0.01	0.01	0.01	0.01	1.54328	1.25591
novel-miRn0224	20	GATGTCTGGGGAGAATCAGC	5	0	0	0	0	0	0	0	5	0	0.01	0.01	0.01	0.01	0.01	0.01	0.01	0.266082	0.01
novel-miRn0225	22	CTCAAATGACCATTGACACTCT	43	14	22	7	0	0	0	0	0	0	0.830504	1.16192	0.359839	0.01	0.01	0.01	0.01	0.01	0.01
novel-miRn0226	23	AATTATGAACAGAATATTGAGTA	24	13	11	0	0	0	0	0	0	0	0.771182	0.580961	0.01	0.01	0.01	0.01	0.01	0.01	0.01
novel-miRn0227	21	ATTTCCTCACTGTCAAGCTTT	7	0	0	0	0	7	0	0	0	0	0.01	0.01	0.01	0.01	0.379701	0.01	0.01	0.01	0.01
novel-miRn0228	22	TTGATGGTAGCCACTGACTTCC	27	0	0	0	0	27	0	0	0	0	0.01	0.01	0.01	0.01	1.46456	0.01	0.01	0.01	0.01
novel-miRn0229	21	TTTCTTGTCCCCAATGACTCT	7	0	0	7	0	0	0	0	0	0	0.01	0.01	0.359839	0.01	0.01	0.01	0.01	0.01	0.01
novel-miRn0230	21	TAGTAAATTGAGTCACTTTTT	12	6	0	0	0	0	6	0	0	0	0.35593	0.01	0.01	0.01	0.01	0.34096	0.01	0.01	0.01
novel-miRn0231	23	CTCAAATAGACCATTGACATTCT	40	0	0	22	0	0	0	0	18	0	0.01	0.01	1.13092	0.01	0.01	0.01	0.01	0.957897	0.01
novel-miRn0232	22	TGGCAGGTGAGTTTGATCAAGG	5	0	0	5	0	0	0	0	0	0	0.01	0.01	0.257028	0.01	0.01	0.01	0.01	0.01	0.01
novel-miRn0233	21	TATGCAAGTAAATGGCTACCG	8	0	0	0	0	0	8	0	0	0	0.01	0.01	0.01	0.01	0.01	0.454613	0.01	0.01	0.01
novel-miRn0234	20	GCACATGATGATAGTAGAGA	24	0	11	13	0	0	0	0	0	0	0.01	0.580961	0.668273	0.01	0.01	0.01	0.01	0.01	0.01
novel-miRn0235	21	TAGCTTCAGACTGGGCTTGGC	6	6	0	0	0	0	0	0	0	0	0.35593	0.01	0.01	0.01	0.01	0.01	0.01	0.01	0.01
novel-miRn0236	22	TATGGAAGTAAATGGCTACCAC	13	0	0	0	7	0	6	0	0	0	0.01	0.01	0.01	0.545823	0.01	0.34096	0.01	0.01	0.01
novel-miRn0237	21	AACCTGTGATGACATGATTCT	113	0	0	0	113	0	0	0	0	0	0.01	0.01	0.01	8.81115	0.01	0.01	0.01	0.01	0.01
novel-miRn0238	22	CAAAATGCTGCAGATATGCTCC	20	0	11	0	0	0	0	9	0	0	0.01	0.580961	0.01	0.01	0.01	0.01	0.561158	0.01	0.01
novel-miRn0239	22	TGACAGCCTGCTCGCTCTGCCA	9	0	0	0	0	0	0	0	0	9	0.01	0.01	0.01	0.01	0.01	0.01	0.01	0.01	0.538245
novel-miRn0240	22	AAAACATGTCAGCAGCGTTGTA	49	16	8	0	11	0	14	0	0	0	0.949147	0.422517	0.01	0.857722	0.01	0.795573	0.01	0.01	0.01
novel-miRn0241	22	TCACTCAATCAGTGCTACCTCT	46	0	0	0	14	18	0	14	0	0	0.01	0.01	0.01	1.09165	0.976374	0.01	0.872912	0.01	0.01
novel-miRn0242	22	TGAGAGTCCAAACAGCTGTGGA	599	81	79	89	69	109	92	0	80	0	4.80506	4.17235	4.5751	5.38026	5.91249	5.22805	0.01	4.25732	0.01
novel-miRn0243	21	TACCTATAGATACAAGCTTGT	13	0	0	8	0	0	0	0	0	5	0.01	0.01	0.411245	0.01	0.01	0.01	0.01	0.01	0.299025
novel-miRn0244	22	TAGCCACTGAATTCCATAGTAT	155	19	23	16	10	23	16	11	21	16	1.12711	1.21474	0.822489	0.779748	1.24759	0.909227	0.685859	1.11755	0.956881
novel-miRn0245	23	AATGAGCTGCAGCAGCCGCTGAT	26	10	16	0	0	0	0	0	0	0	0.593217	0.845034	0.01	0.01	0.01	0.01	0.01	0.01	0.01
novel-miRn0246	22	ATTTAACGAATTCCGCTCCGTA	6	0	0	0	6	0	0	0	0	0	0.01	0.01	0.01	0.467849	0.01	0.01	0.01	0.01	0.01
novel-miRn0247	23	TTCAAACGGACCATTGACATTCT	22	0	0	22	0	0	0	0	0	0	0.01	0.01	1.13092	0.01	0.01	0.01	0.01	0.01	0.01
novel-miRn0248	22	AAACAGCGCATCCTTGTGGCGA	5	0	0	0	0	0	5	0	0	0	0.01	0.01	0.01	0.01	0.01	0.284133	0.01	0.01	0.01
novel-miRn0249	21	ATAATGAATGCGATATTGCGT	20	0	0	12	0	8	0	0	0	0	0.01	0.01	0.616867	0.01	0.433944	0.01	0.01	0.01	0.01
novel-miRn0250	21	TGAGCTAAAAGTAACTGGAAT	18	0	0	0	18	0	0	0	0	0	0.01	0.01	0.01	1.40355	0.01	0.01	0.01	0.01	0.01
novel-miRn0251	21	TAAAATGGACCATTGACACTC	282	0	0	0	55	84	143	0	0	0	0.01	0.01	0.01	4.28861	4.55641	8.12621	0.01	0.01	0.01
novel-miRn0252	22	AGTAACAACGCGTCGGGCTCGC	41	0	16	0	0	13	7	5	0	0	0.01	0.845034	0.01	0.01	0.705159	0.397787	0.311754	0.01	0.01
novel-miRn0253	21	GAAATGGACCATTGACACTCT	7	0	0	0	0	0	7	0	0	0	0.01	0.01	0.01	0.01	0.01	0.397787	0.01	0.01	0.01
novel-miRn0254	22	ATGACATCAAAGTATGGCGAGA	14	0	0	8	0	0	6	0	0	0	0.01	0.01	0.411245	0.01	0.01	0.34096	0.01	0.01	0.01
novel-miRn0255	21	GTGTCCGCGGCGCTCGCGTCA	7	0	0	0	0	0	7	0	0	0	0.01	0.01	0.01	0.01	0.01	0.397787	0.01	0.01	0.01
novel-miRn0256	22	GGAAAGTGAATGATGACAGAGA	13	0	0	0	0	7	0	6	0	0	0.01	0.01	0.01	0.01	0.379701	0.01	0.374105	0.01	0.01
novel-miRn0257	21	TGACGGTTGGGCTGTGGACAT	34	0	0	0	0	12	14	8	0	0	0.01	0.01	0.01	0.01	0.650916	0.795573	0.498807	0.01	0.01
novel-miRn0258	22	TCCCCACTGACCTCCGTAGTAT	6	0	0	0	0	0	0	0	6	0	0.01	0.01	0.01	0.01	0.01	0.01	0.01	0.319299	0.01
novel-miRn0259	23	CTGTTTCAGGTCCCATTGACTTT	7	0	0	0	0	0	0	7	0	0	0.01	0.01	0.01	0.01	0.01	0.01	0.436456	0.01	0.01
novel-miRn0260	21	AAAACATGTCAGCAGCGTCAC	5	0	0	0	0	0	5	0	0	0	0.01	0.01	0.01	0.01	0.01	0.284133	0.01	0.01	0.01
novel-miRn0261	22	TCAAGGACGAAGGAATGCTGTT	7	0	7	0	0	0	0	0	0	0	0.01	0.369702	0.01	0.01	0.01	0.01	0.01	0.01	0.01
novel-miRn0262	22	TCATCTGCATGAGAACCACAGC	5	5	0	0	0	0	0	0	0	0	0.296609	0.01	0.01	0.01	0.01	0.01	0.01	0.01	0.01
novel-miRn0263	22	GAAGTCAATGGCTACCGTCACC	37	6	0	0	7	7	9	0	8	0	0.35593	0.01	0.01	0.545823	0.379701	0.51144	0.01	0.425732	0.01
novel-miRn0264	21	GTAGCCATTAAATTCCATAGT	8	0	0	0	0	0	0	0	8	0	0.01	0.01	0.01	0.01	0.01	0.01	0.01	0.425732	0.01
novel-miRn0265	21	CAAGTGGACCATTGACACTCC	188	0	0	0	39	53	59	0	37	0	0.01	0.01	0.01	3.04102	2.87488	3.35277	0.01	1.96901	0.01
novel-miRn0266	22	TCCCCATTGACTTCCATAGTAT	6	0	6	0	0	0	0	0	0	0	0.01	0.316888	0.01	0.01	0.01	0.01	0.01	0.01	0.01
novel-miRn0267	23	TGACGGTAGCCATTGACTTCCAA	34	0	0	5	0	7	0	10	12	0	0.01	0.01	0.257028	0.01	0.379701	0.01	0.623509	0.638598	0.01
novel-miRn0268	22	TAGTCCTCTTTGACTTCCATGG	8	0	0	0	0	0	0	0	8	0	0.01	0.01	0.01	0.01	0.01	0.01	0.01	0.425732	0.01
novel-miRn0269	22	TCAAGTGGACCATTATCACTCT	11	0	0	5	0	0	6	0	0	0	0.01	0.01	0.257028	0.01	0.01	0.34096	0.01	0.01	0.01
novel-miRn0270	22	GTAGATTGGGACAGTATGTACT	186	79	0	0	0	0	0	0	107	0	4.68642	0.01	0.01	0.01	0.01	0.01	0.01	5.69416	0.01
novel-miRn0271	21	ATAACACGTCAGCAGCGTCGT	1384	78	0	0	0	158	0	363	435	350	4.62709	0.01	0.01	0.01	8.57039	0.01	22.6334	23.1492	20.9318
novel-miRn0272	23	TGGTCCCCATTGACTTCCATAGA	33	0	0	16	6	11	0	0	0	0	0.01	0.01	0.822489	0.467849	0.596673	0.01	0.01	0.01	0.01
novel-miRn0273	23	CATGAGGGCTCCTTGTCTATGGT	5	0	0	5	0	0	0	0	0	0	0.01	0.01	0.257028	0.01	0.01	0.01	0.01	0.01	0.01
novel-miRn0274	21	AGTCAGAATTATGAGATATGA	31	0	0	0	7	7	17	0	0	0	0.01	0.01	0.01	0.545823	0.379701	0.966053	0.01	0.01	0.01
novel-miRn0275	22	TGTTCGGACTCGTGAACCGGTT	6	0	0	0	0	0	6	0	0	0	0.01	0.01	0.01	0.01	0.01	0.34096	0.01	0.01	0.01
novel-miRn0276	23	ACCCTGAGCTGGAGAACAACAGA	7	0	0	0	7	0	0	0	0	0	0.01	0.01	0.01	0.545823	0.01	0.01	0.01	0.01	0.01
novel-miRn0277	23	AGGACCCCCGGGATCGCAGCCGC	22	0	0	12	0	0	0	0	0	10	0.01	0.01	0.616867	0.01	0.01	0.01	0.01	0.01	0.59805
novel-miRn0278	22	AAACCTGACATACAGACGTGTG	8	0	0	0	0	0	0	8	0	0	0.01	0.01	0.01	0.01	0.01	0.01	0.498807	0.01	0.01
novel-miRn0279	21	TATGGAAGTAAATGGCTACCG	7	0	7	0	0	0	0	0	0	0	0.01	0.369702	0.01	0.01	0.01	0.01	0.01	0.01	0.01
novel-miRn0280	22	AATGAGCTGCAGCAGCCGCTGT	18	0	12	0	0	6	0	0	0	0	0.01	0.633775	0.01	0.01	0.325458	0.01	0.01	0.01	0.01
novel-miRn0281	23	AACGGTCTCATGTGTAACAGCCC	37	0	0	0	0	0	0	37	0	0	0.01	0.01	0.01	0.01	0.01	0.01	2.30698	0.01	0.01
novel-miRn0282	22	AAAACATGTCAGCAGCGTCATT	46	18	0	11	0	0	0	0	0	17	1.06779	0.01	0.565461	0.01	0.01	0.01	0.01	0.01	1.01669
novel-miRn0283	22	TGTAAAAGTCAATGTGGACCAT	10	0	0	0	0	10	0	0	0	0	0.01	0.01	0.01	0.01	0.54243	0.01	0.01	0.01	0.01
novel-miRn0284	23	ATCCGGCCCACATTTGGCCCGCA	6	0	0	0	6	0	0	0	0	0	0.01	0.01	0.01	0.467849	0.01	0.01	0.01	0.01	0.01
novel-miRn0285	23	TCTCTCACCGTACTTTGATGTCA	10	0	10	0	0	0	0	0	0	0	0.01	0.528146	0.01	0.01	0.01	0.01	0.01	0.01	0.01
novel-miRn0286	22	TGTCGAAGTCAATGGCTACCGA	16	0	16	0	0	0	0	0	0	0	0.01	0.845034	0.01	0.01	0.01	0.01	0.01	0.01	0.01
novel-miRn0287	23	GTAGTGTCAATGGTCCATTTGAG	10	0	0	0	0	0	0	0	0	10	0.01	0.01	0.01	0.01	0.01	0.01	0.01	0.01	0.59805
novel-miRn0288	22	AGAATGGATTGTATTGATGCTC	12	0	0	0	0	0	12	0	0	0	0.01	0.01	0.01	0.01	0.01	0.68192	0.01	0.01	0.01
novel-miRn0289	22	TGCAATATCGCGTTCATAATCT	75	0	13	0	12	10	8	14	18	0	0.01	0.68659	0.01	0.935697	0.54243	0.454613	0.872912	0.957897	0.01
novel-miRn0290	21	AGAGACTGCACTTTACATTTC	8	0	0	0	0	0	8	0	0	0	0.01	0.01	0.01	0.01	0.01	0.454613	0.01	0.01	0.01
novel-miRn0291	22	CATTTCCCAAAACCATAGTTGT	113	12	14	14	6	15	20	12	10	10	0.711861	0.739405	0.719678	0.467849	0.813645	1.13653	0.74821	0.532165	0.59805
novel-miRn0292	22	TATGGAAGTAAATGGCTGCCGT	7	0	0	0	7	0	0	0	0	0	0.01	0.01	0.01	0.545823	0.01	0.01	0.01	0.01	0.01
novel-miRn0293	22	AAGGCGAGTTCACTGATCTATA	6	0	0	0	0	0	0	0	6	0	0.01	0.01	0.01	0.01	0.01	0.01	0.01	0.319299	0.01
novel-miRn0294	22	TCACGATACAGCACTGCCTCGA	29	0	0	0	0	0	0	0	29	0	0.01	0.01	0.01	0.01	0.01	0.01	0.01	1.54328	0.01
novel-miRn0295	23	TGTGGAAGTCAATGGCTACCGTT	13	0	0	13	0	0	0	0	0	0	0.01	0.01	0.668273	0.01	0.01	0.01	0.01	0.01	0.01
novel-miRn0296	23	CAAATGGACCACTGTCACTCTAT	14	0	14	0	0	0	0	0	0	0	0.01	0.739405	0.01	0.01	0.01	0.01	0.01	0.01	0.01
novel-miRn0297	22	TTTTAATGGTCCATTTGAGAGA	19	0	0	0	0	0	0	8	11	0	0.01	0.01	0.01	0.01	0.01	0.01	0.498807	0.585381	0.01
novel-miRn0298	22	TAGCAGGGAACGATGAATCAGT	53	7	11	0	8	0	8	5	8	6	0.415252	0.580961	0.01	0.623798	0.01	0.454613	0.311754	0.425732	0.35883
novel-miRn0299	21	TGCACACAACTAGAGCCCTGC	35	0	24	0	0	0	0	0	0	11	0.01	1.26755	0.01	0.01	0.01	0.01	0.01	0.01	0.657855
novel-miRn0300	21	TTTATGAACGCGATATTGTGT	201	22	11	27	27	0	16	27	29	42	1.30508	0.580961	1.38795	2.10532	0.01	0.909227	1.68347	1.54328	2.51181
novel-miRn0301	23	CTAGAAGTCAATGGCTACGGTCA	7	7	0	0	0	0	0	0	0	0	0.415252	0.01	0.01	0.01	0.01	0.01	0.01	0.01	0.01
novel-miRn0302	21	GATGCTGCTGACGTGTTCTCT	213	11	13	11	23	21	16	28	51	39	0.652539	0.68659	0.565461	1.79342	1.1391	0.909227	1.74582	2.71404	2.3324
novel-miRn0303	22	TTTACTGTTATTGCACTGCCAA	5	0	0	0	0	0	0	0	5	0	0.01	0.01	0.01	0.01	0.01	0.01	0.01	0.266082	0.01
novel-miRn0304	20	TATGCAAGTAAATGGCTACC	9	0	0	9	0	0	0	0	0	0	0.01	0.01	0.46265	0.01	0.01	0.01	0.01	0.01	0.01
novel-miRn0305	22	TTATCTGTGAACCAATAATGAT	14	0	0	0	0	0	7	0	7	0	0.01	0.01	0.01	0.01	0.01	0.397787	0.01	0.372515	0.01
novel-miRn0306	21	AGTCCATCCTCAGGAGTGTTT	95	0	9	7	9	8	17	14	18	13	0.01	0.475332	0.359839	0.701773	0.433944	0.966053	0.872912	0.957897	0.777466
novel-miRn0307	22	TGTACCTTGTCGCCTTTCATAG	5	5	0	0	0	0	0	0	0	0	0.296609	0.01	0.01	0.01	0.01	0.01	0.01	0.01	0.01
novel-miRn0308	23	TGTGGGCCAGATGTGGGCCGGAT	29	0	0	0	0	8	9	12	0	0	0.01	0.01	0.01	0.01	0.433944	0.51144	0.74821	0.01	0.01
novel-miRn0309	22	TATGGAAGTCAATGGGTACCGT	24	0	0	0	0	0	24	0	0	0	0.01	0.01	0.01	0.01	0.01	1.36384	0.01	0.01	0.01
novel-miRn0310	22	ACTCTCGCGGTACTTTGATGTC	5	0	0	5	0	0	0	0	0	0	0.01	0.01	0.257028	0.01	0.01	0.01	0.01	0.01	0.01
novel-miRn0311	21	AATGCTGCTGACGTGTTTTCT	854	55	88	58	22	66	56	169	178	162	3.26269	4.64769	2.98152	1.71544	3.58004	3.18229	10.5373	9.47254	9.68842
novel-miRn0312	22	TTCTCTCGCCGTACTTTGATGT	12	0	0	0	0	0	0	12	0	0	0.01	0.01	0.01	0.01	0.01	0.01	0.74821	0.01	0.01
novel-miRn0313	22	TGCCAAACAGTTGCTGGTAGCC	11	0	0	0	0	0	11	0	0	0	0.01	0.01	0.01	0.01	0.01	0.625093	0.01	0.01	0.01
novel-miRn0314	21	TATATTATCTGTGATGGGCAA	29	0	0	0	0	12	17	0	0	0	0.01	0.01	0.01	0.01	0.650916	0.966053	0.01	0.01	0.01
novel-miRn0315	22	TGCGGACTGACCAATGAAGAGA	17	0	0	0	0	0	7	0	0	10	0.01	0.01	0.01	0.01	0.01	0.397787	0.01	0.01	0.59805
novel-miRn0316	22	TTTATGAACGCGATATTGTGTA	21	0	0	0	0	21	0	0	0	0	0.01	0.01	0.01	0.01	1.1391	0.01	0.01	0.01	0.01
novel-miRn0317	23	TGGACCACATTGACTTCCATAGA	24	0	0	14	5	5	0	0	0	0	0.01	0.01	0.719678	0.389874	0.271215	0.01	0.01	0.01	0.01
novel-miRn0318	22	TGACATCAAAGTACTGCAAGAG	21	0	0	0	0	8	0	0	6	7	0.01	0.01	0.01	0.01	0.433944	0.01	0.01	0.319299	0.418635
novel-miRn0319	21	CACCGACAGATGCTGATGAAT	21	0	0	0	0	0	0	7	9	5	0.01	0.01	0.01	0.01	0.01	0.01	0.436456	0.478948	0.299025
novel-miRn0320	22	TCTGATCATATTTTCTTGACCT	25	6	0	7	0	6	0	0	6	0	0.35593	0.01	0.359839	0.01	0.325458	0.01	0.01	0.319299	0.01
novel-miRn0321	23	TGGAAACATTCTACACTCTCAGA	10010	1036	1297	1085	719	1311	1343	1038	1120	1061	61.4573	68.5006	55.7751	56.0639	71.1126	76.3182	64.7202	59.6025	63.4532
novel-miRn0322	22	TTTTTGAAACTCTGAATCAGTT	6	0	0	0	0	0	0	0	6	0	0.01	0.01	0.01	0.01	0.01	0.01	0.01	0.319299	0.01
novel-miRn0323	21	TTAGGCTTGATCTGGTTTCGA	59	0	12	0	0	15	15	0	11	6	0.01	0.633775	0.01	0.01	0.813645	0.8524	0.01	0.585381	0.35883
novel-miRn0324	21	ATTATGGATGTCAATGGCTAT	14	0	0	0	0	0	14	0	0	0	0.01	0.01	0.01	0.01	0.01	0.795573	0.01	0.01	0.01
novel-miRn0325	20	TTCTGTGGCGCAGATGGTAG	85	8	9	0	0	17	11	18	0	22	0.474574	0.475332	0.01	0.01	0.922131	0.625093	1.12232	0.01	1.31571
novel-miRn0326	22	CACAATATCGCGTTCATAATTG	267	9	11	50	19	35	17	41	29	56	0.533895	0.580961	2.57028	1.48152	1.89851	0.966053	2.55639	1.54328	3.34908
novel-miRn0327	22	TCAAGTGGACCATTGACACTCA	103	0	0	0	25	25	53	0	0	0	0.01	0.01	0.01	1.94937	1.35608	3.01181	0.01	0.01	0.01
novel-miRn0328	23	ATACCATGAAAGTCAGTGGGGCT	7	0	0	0	0	0	7	0	0	0	0.01	0.01	0.01	0.01	0.01	0.397787	0.01	0.01	0.01
novel-miRn0329	20	TTTTCTCATCTCTCTCCACA	20	0	0	0	0	0	0	10	0	10	0.01	0.01	0.01	0.01	0.01	0.01	0.623509	0.01	0.59805
novel-miRn0330	22	ATTATGAACGCGATATTGCATA	328	0	0	0	91	0	0	0	137	100	0.01	0.01	0.01	7.0957	0.01	0.01	0.01	7.29066	5.9805
novel-miRn0331	23	TGTGGAAATTATACTCCCCCACT	17	0	0	0	0	11	6	0	0	0	0.01	0.01	0.01	0.01	0.596673	0.34096	0.01	0.01	0.01
novel-miRn0332	22	CAAATGGACCATTGACACTCTT	38	0	0	0	0	0	0	10	13	15	0.01	0.01	0.01	0.01	0.01	0.01	0.623509	0.691814	0.897076
novel-miRn0333	21	GTTGCTATTGACTTCCATAGT	188	21	17	26	15	27	19	20	21	22	1.24576	0.897848	1.33655	1.16962	1.46456	1.07971	1.24702	1.11755	1.31571
novel-miRn0334	22	CACAGAAGAATGTATGCTGCTT	78	14	14	0	8	16	16	0	10	0	0.830504	0.739405	0.01	0.623798	0.867888	0.909227	0.01	0.532165	0.01
novel-miRn0335	22	TCTGACTTGAATTGTATGGACA	25	0	0	0	0	0	0	0	15	10	0.01	0.01	0.01	0.01	0.01	0.01	0.01	0.798247	0.59805
novel-miRn0336	21	AAGCTGCCAGTTGAGGACCTG	62	0	0	0	0	30	24	0	0	8	0.01	0.01	0.01	0.01	1.62729	1.36384	0.01	0.01	0.47844
novel-miRn0337	22	GTTTTAATGGTCCATTTGAGAA	11	0	0	0	0	0	0	11	0	0	0.01	0.01	0.01	0.01	0.01	0.01	0.685859	0.01	0.01
novel-miRn0338	20	TACCGACTCACGGTCTCTCT	11	0	0	0	0	6	0	5	0	0	0.01	0.01	0.01	0.01	0.325458	0.01	0.311754	0.01	0.01
novel-miRn0339	22	ATGCAGCCATCTACCAGTAGAT	6	0	0	0	0	0	0	0	0	6	0.01	0.01	0.01	0.01	0.01	0.01	0.01	0.01	0.35883
novel-miRn0340	23	AATTTGGCCCCTGTGACTGTGGT	5	0	5	0	0	0	0	0	0	0	0.01	0.264073	0.01	0.01	0.01	0.01	0.01	0.01	0.01
novel-miRn0341	22	TCAATAGCTACTGGCAACTGTT	14	8	0	0	0	6	0	0	0	0	0.474574	0.01	0.01	0.01	0.325458	0.01	0.01	0.01	0.01
novel-miRn0342	22	TGTGGTAGTAGATTGAGTAGAT	19	0	0	11	0	0	0	0	0	8	0.01	0.01	0.565461	0.01	0.01	0.01	0.01	0.01	0.47844
novel-miRn0343	21	TGATGTCGCACCTGAGCACAT	215	20	19	19	39	25	37	20	16	20	1.18643	1.00348	0.976706	3.04102	1.35608	2.10259	1.24702	0.851464	1.1961
novel-miRn0344	22	TCTCTCACCGTACTTTGATGTC	31	0	0	8	0	0	0	7	7	9	0.01	0.01	0.411245	0.01	0.01	0.01	0.436456	0.372515	0.538245
novel-miRn0345	22	TGAAAGCGAATGGTGACTGAGA	10	0	0	0	0	0	0	0	10	0	0.01	0.01	0.01	0.01	0.01	0.01	0.01	0.532165	0.01
novel-miRn0346	23	GTGGAAGTCAATGGCTGCCGTCG	35	0	9	7	0	0	12	0	7	0	0.01	0.475332	0.359839	0.01	0.01	0.68192	0.01	0.372515	0.01
novel-miRn0347	21	TGTGGAAGTCAATGTGGACCA	5	0	5	0	0	0	0	0	0	0	0.01	0.264073	0.01	0.01	0.01	0.01	0.01	0.01	0.01
novel-miRn0348	23	TAACCCAATGGTTTGGTTAGTCC	16	8	0	0	0	0	8	0	0	0	0.474574	0.01	0.01	0.01	0.01	0.454613	0.01	0.01	0.01
novel-miRn0349	20	ACAGGATTCTGCACATTAAT	22	0	0	0	5	6	11	0	0	0	0.01	0.01	0.01	0.389874	0.325458	0.625093	0.01	0.01	0.01
novel-miRn0350	23	AGAACACGTCAGCAGCGTCGTAT	6	0	0	0	0	0	0	0	0	6	0.01	0.01	0.01	0.01	0.01	0.01	0.01	0.01	0.35883
novel-miRn0351	24	AGAACACGTCAGCAGCGTCATACA	5	0	5	0	0	0	0	0	0	0	0.01	0.264073	0.01	0.01	0.01	0.01	0.01	0.01	0.01
novel-miRn0352	22	ATGGCTCTCAGCCCCACCCATC	7	0	0	7	0	0	0	0	0	0	0.01	0.01	0.359839	0.01	0.01	0.01	0.01	0.01	0.01
novel-miRn0353	22	TCATAGTACTTTGATGACACGC	11	0	0	0	0	0	0	5	6	0	0.01	0.01	0.01	0.01	0.01	0.01	0.311754	0.319299	0.01
novel-miRn0354	20	TTCACAGTGGCTAGTTGTAT	5	0	5	0	0	0	0	0	0	0	0.01	0.264073	0.01	0.01	0.01	0.01	0.01	0.01	0.01
novel-miRn0355	23	AAGGAGGACTGAGAAAGTTAAGC	15	6	0	0	0	0	0	9	0	0	0.35593	0.01	0.01	0.01	0.01	0.01	0.561158	0.01	0.01
novel-miRn0356	21	TTCTCGTCCCCATTAACTTCC	11	0	0	11	0	0	0	0	0	0	0.01	0.01	0.565461	0.01	0.01	0.01	0.01	0.01	0.01
novel-miRn0357	23	GTGAGGAGAAACACTGAGACACA	13	0	0	0	7	0	0	6	0	0	0.01	0.01	0.01	0.545823	0.01	0.01	0.374105	0.01	0.01
novel-miRn0358	22	AAACAGTTCATCCTTGTGGCGA	5	0	0	0	0	0	5	0	0	0	0.01	0.01	0.01	0.01	0.01	0.284133	0.01	0.01	0.01
novel-miRn0359	23	TGACGTTTCGAGCACGCAGGCTC	90	0	0	0	0	0	0	34	30	26	0.01	0.01	0.01	0.01	0.01	0.01	2.11993	1.59649	1.55493
novel-miRn0360	22	TAGTTGGTTATACATAGTTAGA	7	0	0	0	0	0	0	0	7	0	0.01	0.01	0.01	0.01	0.01	0.01	0.01	0.372515	0.01
novel-miRn0361	23	TAAGTCTCACACCAGTGCAAAAC	229	84	0	63	0	82	0	0	0	0	4.98302	0.01	3.23855	0.01	4.44793	0.01	0.01	0.01	0.01
novel-miRn0362	22	TACACCAATCTGTCTGCACAGT	56	0	0	0	0	31	25	0	0	0	0.01	0.01	0.01	0.01	1.68153	1.42067	0.01	0.01	0.01
novel-miRn0363	22	AATGACAGATTGTTTTAGGGAG	106	0	0	0	16	24	29	16	0	21	0.01	0.01	0.01	1.2476	1.30183	1.64797	0.997614	0.01	1.25591
novel-miRn0364	22	TCAGCGGTTCTCAATTCTCTGT	832	59	86	41	57	83	73	150	148	135	3.49998	4.54206	2.10763	4.44456	4.50217	4.14835	9.35263	7.87604	8.07368
novel-miRn0365	21	TCTCTCGCCGTACTTTGATGT	22	0	0	0	0	0	0	0	11	11	0.01	0.01	0.01	0.01	0.01	0.01	0.01	0.585381	0.657855
novel-miRn0366	22	TGCCGAAAACTGTGCCCCTGCC	16	0	0	0	0	9	7	0	0	0	0.01	0.01	0.01	0.01	0.488187	0.397787	0.01	0.01	0.01
novel-miRn0367	22	TCATTTTTGTGACTATGCAACT	10	0	0	0	0	0	10	0	0	0	0.01	0.01	0.01	0.01	0.01	0.568267	0.01	0.01	0.01
novel-miRn0368	22	TCCGCAGCAGCTCAGAGGTGAG	5	0	0	0	0	0	0	0	5	0	0.01	0.01	0.01	0.01	0.01	0.01	0.01	0.266082	0.01
novel-miRn0369	22	TCCCCATTGACTTCCATAGTAG	16	0	0	0	0	0	0	0	16	0	0.01	0.01	0.01	0.01	0.01	0.01	0.01	0.851464	0.01
novel-miRn0370	22	CAGCAACCATCTGCGTGTCCGA	679	14	13	11	75	102	85	109	132	138	0.830504	0.68659	0.565461	5.84811	5.53279	4.83027	6.79624	7.02458	8.2531
novel-miRn0371	23	AAGGTGCGTCCACTGATCTATAA	14	0	0	0	0	0	0	8	0	6	0.01	0.01	0.01	0.01	0.01	0.01	0.498807	0.01	0.35883
novel-miRn0372	21	CATTTGCGCAGCTTGTCAGTT	65	0	14	7	15	10	6	0	0	13	0.01	0.739405	0.359839	1.16962	0.54243	0.34096	0.01	0.01	0.777466
novel-miRn0373	22	TCATCATAACTCAAGCGTCTCT	10	0	0	0	0	0	0	0	10	0	0.01	0.01	0.01	0.01	0.01	0.01	0.01	0.532165	0.01
novel-miRn0374	22	AGCAATATCGCGTTCATAATCG	5	0	0	0	0	5	0	0	0	0	0.01	0.01	0.01	0.01	0.271215	0.01	0.01	0.01	0.01
novel-miRn0375	22	AATATGTCTGATATTTAGTTGA	284	10	18	22	29	22	29	42	60	52	0.593217	0.950663	1.13092	2.26127	1.19335	1.64797	2.61874	3.19299	3.10986
novel-miRn0376	22	AAAACATGTCAGCAGCGTCATA	44	21	0	0	10	0	13	0	0	0	1.24576	0.01	0.01	0.779748	0.01	0.738747	0.01	0.01	0.01
novel-miRn0377	22	TGAAAGTAAATGGTGACTGAGA	235	34	29	18	5	22	43	66	9	9	2.01694	1.53162	0.9253	0.389874	1.19335	2.44355	4.11516	0.478948	0.538245
novel-miRn0378	22	CAAGCTTGTTTCTATGGGTCTC	16062	2201	1758	2143	1038	1834	1752	1842	1568	1926	130.567	92.8481	110.162	80.9378	99.4817	99.5603	114.85	83.4435	115.185
novel-miRn0379	21	TCAGTCACTATTCACTTTCAT	434	26	25	31	20	0	97	182	53	0	1.54236	1.32037	1.59357	1.5595	0.01	5.51219	11.3479	2.82047	0.01
novel-miRn0380	23	ATGTGGAAGTCAATGGCTGCCGT	31	0	0	0	0	13	18	0	0	0	0.01	0.01	0.01	0.01	0.705159	1.02288	0.01	0.01	0.01
novel-miRn0381	22	TGAATTGATTCTTTGAAATGGA	24	0	6	5	0	8	0	0	0	5	0.01	0.316888	0.257028	0.01	0.433944	0.01	0.01	0.01	0.299025
novel-miRn0382	22	TCAAATGGACAACTGACGCTCT	6	6	0	0	0	0	0	0	0	0	0.35593	0.01	0.01	0.01	0.01	0.01	0.01	0.01	0.01
novel-miRn0383	21	TAAACAGTGCATCCTTGTGGC	5	0	5	0	0	0	0	0	0	0	0.01	0.264073	0.01	0.01	0.01	0.01	0.01	0.01	0.01
novel-miRn0384	23	AAAACACGTCAGCAGCATCGTGA	10	0	0	0	0	0	10	0	0	0	0.01	0.01	0.01	0.01	0.01	0.568267	0.01	0.01	0.01
novel-miRn0385	21	ACGGTAGCCATTGACGTCCAT	9	0	0	0	0	9	0	0	0	0	0.01	0.01	0.01	0.01	0.488187	0.01	0.01	0.01	0.01
novel-miRn0386	21	CACAATATCGCGTTCATAATC	122	10	13	14	14	29	27	8	7	0	0.593217	0.68659	0.719678	1.09165	1.57305	1.53432	0.498807	0.372515	0.01
novel-miRn0387	22	TCTTCTTCTGCAGAGGTGCTGT	32	0	0	0	0	0	0	0	18	14	0.01	0.01	0.01	0.01	0.01	0.01	0.01	0.957897	0.837271
novel-miRn0388	22	GGTGGCCTAAAAACAATGAGGA	5	0	0	0	0	0	0	5	0	0	0.01	0.01	0.01	0.01	0.01	0.01	0.311754	0.01	0.01
novel-miRn0389	21	CAATGGAAGTCAATGTGAACT	163	12	15	7	16	11	91	11	0	0	0.711861	0.792219	0.359839	1.2476	0.596673	5.17123	0.685859	0.01	0.01
novel-miRn0390	20	TTTGGAAACCATTGGCTACC	8	0	0	0	0	0	0	0	8	0	0.01	0.01	0.01	0.01	0.01	0.01	0.01	0.425732	0.01
novel-miRn0391	21	GTAGCCATTGACTTTCATAGT	20	0	0	11	0	0	0	0	9	0	0.01	0.01	0.565461	0.01	0.01	0.01	0.01	0.478948	0.01
novel-miRn0392	21	CCACTCCCCGACACGAGCCCT	11	0	0	0	0	0	0	5	0	6	0.01	0.01	0.01	0.01	0.01	0.01	0.311754	0.01	0.35883
novel-miRn0393	22	TAAAGAGAACCGCCGCAAACGC	530	0	99	87	0	105	0	53	103	83	0.01	5.22865	4.47229	0.01	5.69552	0.01	3.3046	5.4813	4.96382
novel-miRn0394	22	AATACTGCAGGGCAGTGGCACT	22	0	9	0	0	13	0	0	0	0	0.01	0.475332	0.01	0.01	0.705159	0.01	0.01	0.01	0.01
novel-miRn0395	20	TGGGCACCGTTGACTTCCAT	6	0	0	0	0	0	0	0	6	0	0.01	0.01	0.01	0.01	0.01	0.01	0.01	0.319299	0.01
novel-miRn0396	22	AGGTCAATGGCTACCGTCAACT	35	0	8	0	0	0	0	19	8	0	0.01	0.422517	0.01	0.01	0.01	0.01	1.18467	0.425732	0.01
novel-miRn0397	22	ATAATGAACATGATATTGCGTA	16	0	0	0	0	0	0	0	16	0	0.01	0.01	0.01	0.01	0.01	0.01	0.01	0.851464	0.01
novel-miRn0398	20	CTATGGAGGTCAATGGCAAC	20	0	0	0	0	0	0	13	7	0	0.01	0.01	0.01	0.01	0.01	0.01	0.810561	0.372515	0.01
novel-miRn0399	22	TATCCACCCTATCTGCCCGAAA	5	0	0	0	5	0	0	0	0	0	0.01	0.01	0.01	0.389874	0.01	0.01	0.01	0.01	0.01
novel-miRn0400	22	CGCAATATCGCGTTCATAATTG	90	10	0	0	9	7	11	15	14	24	0.593217	0.01	0.01	0.701773	0.379701	0.625093	0.935263	0.745031	1.43532
novel-miRn0401	20	ATTATGAACCCGATATTGCG	11	11	0	0	0	0	0	0	0	0	0.652539	0.01	0.01	0.01	0.01	0.01	0.01	0.01	0.01
novel-miRn0402	22	AAACTCCCAGACAATTTCTCTT	92	0	19	8	7	9	15	12	12	10	0.01	1.00348	0.411245	0.545823	0.488187	0.8524	0.74821	0.638598	0.59805
novel-miRn0403	22	ACTATGGAAGTCAATGGCTATT	5	0	0	0	0	0	0	5	0	0	0.01	0.01	0.01	0.01	0.01	0.01	0.311754	0.01	0.01
novel-miRn0404	22	ATAACACATCAGCAGCATCGTA	5	5	0	0	0	0	0	0	0	0	0.296609	0.01	0.01	0.01	0.01	0.01	0.01	0.01	0.01
novel-miRn0405	22	TCGAAACCAGATCAAGCCTAAT	105	15	16	13	13	20	10	9	9	0	0.889826	0.845034	0.668273	1.01367	1.08486	0.568267	0.561158	0.478948	0.01
novel-miRn0406	22	TAGATTGGGACAGTATGTACTC	77	0	77	0	0	0	0	0	0	0	0.01	4.06673	0.01	0.01	0.01	0.01	0.01	0.01	0.01
novel-miRn0407	22	TTAGCAGTCATTCTCATCATAT	7	7	0	0	0	0	0	0	0	0	0.415252	0.01	0.01	0.01	0.01	0.01	0.01	0.01	0.01
novel-miRn0408	24	CAGGTAGTCTGGGCTCCAGGGAGA	5	0	5	0	0	0	0	0	0	0	0.01	0.264073	0.01	0.01	0.01	0.01	0.01	0.01	0.01
novel-miRn0409	22	CAGCTCGGAGTGTTGTGGCAGA	112	15	8	17	10	15	8	0	20	19	0.889826	0.422517	0.873895	0.779748	0.813645	0.454613	0.01	1.06433	1.1363
novel-miRn0410	21	AAGGTGAGTTCACTGATCTAT	856	0	0	0	57	101	109	178	202	209	0.01	0.01	0.01	4.44456	5.47854	6.19411	11.0985	10.7497	12.4993
novel-miRn0411	22	ATGGATGTCAGTGGCTACCAGC	8	0	0	0	0	0	0	0	0	8	0.01	0.01	0.01	0.01	0.01	0.01	0.01	0.01	0.47844
novel-miRn0412	21	TACACCAATCTGTCTGCACAG	19	0	0	0	19	0	0	0	0	0	0.01	0.01	0.01	1.48152	0.01	0.01	0.01	0.01	0.01
novel-miRn0413	22	TCAGGTGGACCATTGACACTAT	8	0	0	0	0	8	0	0	0	0	0.01	0.01	0.01	0.01	0.433944	0.01	0.01	0.01	0.01
novel-miRn0414	21	ATGGAAGTCAATGGCTGCTGT	181	20	10	18	19	13	32	17	31	21	1.18643	0.528146	0.9253	1.48152	0.705159	1.81845	1.05996	1.64971	1.25591
novel-miRn0415	21	TAGAGGGTTTCATGTGACTGT	21	0	0	13	0	0	0	8	0	0	0.01	0.01	0.668273	0.01	0.01	0.01	0.498807	0.01	0.01
novel-miRn0416	21	TCCCTCATTCCACCGGTGTTT	25	0	0	0	0	0	0	6	6	13	0.01	0.01	0.01	0.01	0.01	0.01	0.374105	0.319299	0.777466
novel-miRn0417	22	TCACCCAAAAATGCAAATTCAG	259	140	0	119	0	0	0	0	0	0	8.30504	0.01	6.11726	0.01	0.01	0.01	0.01	0.01	0.01
novel-miRn0418	20	TATGGAAGTCAATAGCAACC	7	0	7	0	0	0	0	0	0	0	0.01	0.369702	0.01	0.01	0.01	0.01	0.01	0.01	0.01
novel-miRn0419	22	TGTGGGCCAGATGTGGGCCAGA	317	15	13	11	31	38	40	52	49	68	0.889826	0.68659	0.565461	2.41722	2.06123	2.27307	3.24224	2.60761	4.06674
novel-miRn0420	22	ATTATGAACAGAATATTGAGTA	42	0	0	0	0	0	0	42	0	0	0.01	0.01	0.01	0.01	0.01	0.01	2.61874	0.01	0.01
novel-miRn0421	20	AGCATTAAGAGTTATGTGCT	446	34	37	42	56	45	44	41	97	50	2.01694	1.95414	2.15903	4.36659	2.44094	2.50037	2.55639	5.162	2.99025
novel-miRn0422	20	CGGGTCGTACTGTGCTGCGA	17	6	6	5	0	0	0	0	0	0	0.35593	0.316888	0.257028	0.01	0.01	0.01	0.01	0.01	0.01
novel-miRn0423	21	CGGACCCCATTGACTTCCATA	36	0	0	0	0	0	36	0	0	0	0.01	0.01	0.01	0.01	0.01	2.04576	0.01	0.01	0.01
novel-miRn0424	21	AACGCTGCTGACGTGTTTTCT	164	33	34	35	0	0	17	27	0	18	1.95762	1.7957	1.7992	0.01	0.01	0.966053	1.68347	0.01	1.07649
novel-miRn0425	22	TATTACATTTATTGCTCAGAGG	64	7	7	13	7	9	9	6	6	0	0.415252	0.369702	0.668273	0.545823	0.488187	0.51144	0.374105	0.319299	0.01
novel-miRn0426	22	TACATACTGTCCCAATCTACAG	306	53	55	47	0	0	0	41	54	56	3.14405	2.9048	2.41606	0.01	0.01	0.01	2.55639	2.87369	3.34908
novel-miRn0427	23	ACTGTTGAAGTCAATGGCTACCT	17	0	0	10	0	0	7	0	0	0	0.01	0.01	0.514056	0.01	0.01	0.397787	0.01	0.01	0.01
novel-miRn0428	22	GGGCCGGATGTGGGCCGGATCT	7	0	0	0	0	0	0	0	7	0	0.01	0.01	0.01	0.01	0.01	0.01	0.01	0.372515	0.01
novel-miRn0429	21	ACATGTTAAAACATGCTGGCT	39	0	0	0	8	7	0	0	10	14	0.01	0.01	0.01	0.623798	0.379701	0.01	0.01	0.532165	0.837271
novel-miRn0430	23	TAGCCTCCCGCCACTGTGCTAGT	59	0	0	20	0	0	29	10	0	0	0.01	0.01	1.02811	0.01	0.01	1.64797	0.623509	0.01	0.01
novel-miRn0431	20	CTCCAGTGATGACCTCCATT	113	9	24	8	6	11	8	15	14	18	0.533895	1.26755	0.411245	0.467849	0.596673	0.454613	0.935263	0.745031	1.07649
novel-miRn0432	22	AAACAGCGCATCCTTGTGGGGC	29	0	0	0	0	0	6	8	15	0	0.01	0.01	0.01	0.01	0.01	0.34096	0.498807	0.798247	0.01
novel-miRn0433	22	CATGATACAGTTTTTCTCGATT	245	19	25	31	32	27	30	23	37	21	1.12711	1.32037	1.59357	2.49519	1.46456	1.7048	1.43407	1.96901	1.25591
novel-miRn0434	23	TGTTGGTAATCAAACAGTTGACT	8	8	0	0	0	0	0	0	0	0	0.474574	0.01	0.01	0.01	0.01	0.01	0.01	0.01	0.01
novel-miRn0435	20	TATTATAGATCAGTGGTTGA	9	0	0	0	0	0	0	0	9	0	0.01	0.01	0.01	0.01	0.01	0.01	0.01	0.478948	0.01
novel-miRn0436	22	AATGAAAGTGAACGGTGACTGA	409	57	71	57	16	26	29	50	62	41	3.38134	3.74984	2.93012	1.2476	1.41032	1.64797	3.11754	3.29942	2.45201
novel-miRn0437	22	TTGATTCAAAAGATCCGACTCG	20	8	0	0	0	0	12	0	0	0	0.474574	0.01	0.01	0.01	0.01	0.68192	0.01	0.01	0.01
novel-miRn0438	21	CCGGTCGAGGGCTGGAGCTCC	13	0	0	0	13	0	0	0	0	0	0.01	0.01	0.01	1.01367	0.01	0.01	0.01	0.01	0.01
novel-miRn0439	22	TAAGTGGACCATTGACACTCCT	199	16	26	23	30	21	18	19	27	19	0.949147	1.37318	1.18233	2.33924	1.1391	1.02288	1.18467	1.43685	1.1363
novel-miRn0440	21	CCATCAAAGCAGCACTTGTGT	18	0	0	0	6	0	12	0	0	0	0.01	0.01	0.01	0.467849	0.01	0.68192	0.01	0.01	0.01
novel-miRn0441	20	ATAATGAATGCGATATTGTG	5	0	0	0	0	0	0	5	0	0	0.01	0.01	0.01	0.01	0.01	0.01	0.311754	0.01	0.01
novel-miRn0442	22	CAACAAAACAACAATGCTCCCT	118	0	0	0	32	36	50	0	0	0	0.01	0.01	0.01	2.49519	1.95275	2.84133	0.01	0.01	0.01
novel-miRn0443	22	CTCAAATGGACCGTTGACACTC	40	10	7	8	0	0	0	5	10	0	0.593217	0.369702	0.411245	0.01	0.01	0.01	0.311754	0.532165	0.01
novel-miRn0444	22	TCGCAGTCTTGTCAGCTGCACC	8	0	0	0	0	0	0	0	0	8	0.01	0.01	0.01	0.01	0.01	0.01	0.01	0.01	0.47844
novel-miRn0445	21	GTTATGAACAGAATATTGCGT	152	14	0	0	0	0	0	53	57	28	0.830504	0.01	0.01	0.01	0.01	0.01	3.3046	3.03334	1.67454
novel-miRn0446	23	TATGGAGGTCAATGGCTACCGTC	28	0	0	0	28	0	0	0	0	0	0.01	0.01	0.01	2.18329	0.01	0.01	0.01	0.01	0.01
novel-miRn0447	21	TATGGAAGTCAATGGCTACCG	27	0	0	0	0	0	27	0	0	0	0.01	0.01	0.01	0.01	0.01	1.53432	0.01	0.01	0.01
novel-miRn0448	22	TTGCTGGTCCCCACTGACTTCT	25	5	0	0	0	9	0	0	5	6	0.296609	0.01	0.01	0.01	0.488187	0.01	0.01	0.266082	0.35883
novel-miRn0449	23	CTATGGAAGTCAATGTGGACCAG	6	0	6	0	0	0	0	0	0	0	0.01	0.316888	0.01	0.01	0.01	0.01	0.01	0.01	0.01
novel-miRn0450	22	CTCAAGTGGACCATTGACATTC	457	15	27	12	26	54	212	74	10	27	0.889826	1.42599	0.616867	2.02734	2.92912	12.0473	4.61396	0.532165	1.61474
novel-miRn0451	22	TGCAATATCGCGTTCATAATCA	56	12	6	0	0	0	0	11	10	17	0.711861	0.316888	0.01	0.01	0.01	0.01	0.685859	0.532165	1.01669
novel-miRn0452	22	TGAAGTGACGAGAATACTTTGT	6	0	0	0	0	0	0	0	6	0	0.01	0.01	0.01	0.01	0.01	0.01	0.01	0.319299	0.01
novel-miRn0453	23	CATGCGGGCCAGATGTGGGCCGA	6	0	0	0	6	0	0	0	0	0	0.01	0.01	0.01	0.467849	0.01	0.01	0.01	0.01	0.01
novel-miRn0454	21	AAAACAGTGCATCCTTGTGGA	13	8	5	0	0	0	0	0	0	0	0.474574	0.264073	0.01	0.01	0.01	0.01	0.01	0.01	0.01
novel-miRn0455	21	TGAGAGTGAATGGTGACTGAG	34	0	0	0	0	0	0	34	0	0	0.01	0.01	0.01	0.01	0.01	0.01	2.11993	0.01	0.01
novel-miRn0456	21	ACACAACACGAAACTGTCTTA	88	0	45	0	0	0	0	0	43	0	0.01	2.37666	0.01	0.01	0.01	0.01	0.01	2.28831	0.01
novel-miRn0457	21	AGAACACGTCAGCAGCGTCGT	587	82	0	0	0	0	125	180	200	0	4.86438	0.01	0.01	0.01	0.01	7.10333	11.2232	10.6433	0.01
novel-miRn0458	22	TTGTGAATTCTTCCACATGTAC	12	6	0	6	0	0	0	0	0	0	0.35593	0.01	0.308433	0.01	0.01	0.01	0.01	0.01	0.01
novel-miRn0459	21	TCACCAATCGGTCTGCTCAGC	122	7	15	0	16	20	10	16	21	17	0.415252	0.792219	0.01	1.2476	1.08486	0.568267	0.997614	1.11755	1.01669
novel-miRn0460	22	ATACTGTGGGAGTCAATGGCCA	7	0	0	7	0	0	0	0	0	0	0.01	0.01	0.359839	0.01	0.01	0.01	0.01	0.01	0.01
novel-miRn0461	21	TATATAGATCAGTGGTTGCCA	5	0	0	0	0	5	0	0	0	0	0.01	0.01	0.01	0.01	0.271215	0.01	0.01	0.01	0.01
novel-miRn0462	21	GGGCCAGATGTACGCCGGATC	39	0	0	0	13	0	26	0	0	0	0.01	0.01	0.01	1.01367	0.01	1.47749	0.01	0.01	0.01
novel-miRn0463	21	CAACAGTGCTGCGAGATCAAG	5	5	0	0	0	0	0	0	0	0	0.296609	0.01	0.01	0.01	0.01	0.01	0.01	0.01	0.01
novel-miRn0464	22	ATCCGCTGATAGACGTGGCTTT	91	15	14	0	12	0	16	18	0	16	0.889826	0.739405	0.01	0.935697	0.01	0.909227	1.12232	0.01	0.956881
novel-miRn0465	21	ATAATGAACACGATATTGCCT	39	0	0	0	0	0	0	0	20	19	0.01	0.01	0.01	0.01	0.01	0.01	0.01	1.06433	1.1363
novel-miRn0466	21	CTATGGAGGTCAATGGCAACC	23	0	0	12	11	0	0	0	0	0	0.01	0.01	0.616867	0.857722	0.01	0.01	0.01	0.01	0.01
novel-miRn0467	21	CTGTGTGATGATAAAATGAGT	16	0	0	0	0	0	0	0	0	16	0.01	0.01	0.01	0.01	0.01	0.01	0.01	0.01	0.956881
novel-miRn0468	21	CGAAGTTGTTGCCTCAAGCTT	10	0	0	0	0	0	0	0	0	10	0.01	0.01	0.01	0.01	0.01	0.01	0.01	0.01	0.59805
novel-miRn0469	23	TACCAAATAACGTTCCAGCGACG	11	5	0	0	0	0	0	0	6	0	0.296609	0.01	0.01	0.01	0.01	0.01	0.01	0.319299	0.01
novel-miRn0470	22	AAATGATTCATTCAAAACGGCC	9	0	0	0	0	0	0	9	0	0	0.01	0.01	0.01	0.01	0.01	0.01	0.561158	0.01	0.01
novel-miRn0471	20	TCGCTGCATGACAGAACATT	7	0	0	0	0	7	0	0	0	0	0.01	0.01	0.01	0.01	0.379701	0.01	0.01	0.01	0.01
novel-miRn0472	22	AGTGTTAATGGTCTATTTGAGA	5	0	0	0	0	0	0	0	0	5	0.01	0.01	0.01	0.01	0.01	0.01	0.01	0.01	0.299025
novel-miRn0473	22	TTCCCATTGACTTCCATTGTAA	7	0	0	0	0	7	0	0	0	0	0.01	0.01	0.01	0.01	0.379701	0.01	0.01	0.01	0.01
novel-miRn0474	22	TCACCAATCGGTCTGCTCAGCG	108	14	0	0	0	24	18	0	30	22	0.830504	0.01	0.01	0.01	1.30183	1.02288	0.01	1.59649	1.31571
novel-miRn0475	21	TATGGAAGTCAATGGGTACCG	11	0	0	0	0	11	0	0	0	0	0.01	0.01	0.01	0.01	0.596673	0.01	0.01	0.01	0.01
novel-miRn0476	22	TCCCCATTGAGTTGCATAGTAT	5	0	5	0	0	0	0	0	0	0	0.01	0.264073	0.01	0.01	0.01	0.01	0.01	0.01	0.01
novel-miRn0477	22	TACACCAATCGGTCTGCGCAGT	7	0	0	0	0	0	0	0	0	7	0.01	0.01	0.01	0.01	0.01	0.01	0.01	0.01	0.418635
novel-miRn0478	22	AAAACATGTCAGCAGCATCGTA	46	16	7	0	9	0	14	0	0	0	0.949147	0.369702	0.01	0.701773	0.01	0.795573	0.01	0.01	0.01
novel-miRn0479	24	TGTGGGCCAGATGTGGGCCGGATT	9	0	0	0	9	0	0	0	0	0	0.01	0.01	0.01	0.701773	0.01	0.01	0.01	0.01	0.01
novel-miRn0480	22	GACGCTGCTGACGTGTTTTCTT	18	0	0	0	0	0	0	12	6	0	0.01	0.01	0.01	0.01	0.01	0.01	0.74821	0.319299	0.01
novel-miRn0481	22	ATTGTGAAACTCGTGCGAGAAG	8	0	0	0	0	0	0	8	0	0	0.01	0.01	0.01	0.01	0.01	0.01	0.498807	0.01	0.01
novel-miRn0482	21	TGAGACTTGGAGGAACGTTCT	137	31	27	21	7	9	13	6	13	10	1.83897	1.42599	1.07952	0.545823	0.488187	0.738747	0.374105	0.691814	0.59805
novel-miRn0483	22	AAACTCAGCAGGACACTGTCCC	13	0	0	0	0	0	13	0	0	0	0.01	0.01	0.01	0.01	0.01	0.738747	0.01	0.01	0.01
novel-miRn0484	22	ACCCTGAGCTGGAGAACAACAG	98	14	19	0	7	19	6	6	22	5	0.830504	1.00348	0.01	0.545823	1.03062	0.34096	0.374105	1.17076	0.299025
novel-miRn0485	22	ACTCAATCAGTGCTACCTCTGG	76	0	33	13	0	0	14	0	0	16	0.01	1.74288	0.668273	0.01	0.01	0.795573	0.01	0.01	0.956881
novel-miRn0486	22	GTGAGGAGAAACACTGAGACAC	27	0	0	0	7	5	0	0	9	6	0.01	0.01	0.01	0.545823	0.271215	0.01	0.01	0.478948	0.35883
novel-miRn0487	22	AAGGTCCACTGTCTAGCAGAGT	78	0	10	18	19	9	12	10	0	0	0.01	0.528146	0.9253	1.48152	0.488187	0.68192	0.623509	0.01	0.01
novel-miRn0488	22	CTGTGGAAGTCAATGGCAACCA	7	0	0	0	0	0	7	0	0	0	0.01	0.01	0.01	0.01	0.01	0.397787	0.01	0.01	0.01
novel-miRn0489	22	TATGGATGTCAATGGGTGCCGT	9	0	0	0	0	0	9	0	0	0	0.01	0.01	0.01	0.01	0.01	0.51144	0.01	0.01	0.01
novel-miRn0490	23	TGGGTTTTTGGCCTACTCTGTCA	12	0	0	0	7	5	0	0	0	0	0.01	0.01	0.01	0.545823	0.271215	0.01	0.01	0.01	0.01
novel-miRn0491	22	CCAGAAATGTTTAAAGGATGTT	212	0	17	0	19	69	99	0	8	0	0.01	0.897848	0.01	1.48152	3.74277	5.62584	0.01	0.425732	0.01
novel-miRn0492	20	ACAGATGGCACAGACAGGAA	11	11	0	0	0	0	0	0	0	0	0.652539	0.01	0.01	0.01	0.01	0.01	0.01	0.01	0.01
novel-miRn0493	21	GGAAAGTGAATGATGACAGAG	7	0	7	0	0	0	0	0	0	0	0.01	0.369702	0.01	0.01	0.01	0.01	0.01	0.01	0.01
novel-miRn0494	21	AGTTCTTCACTGGCAGGCATT	715	66	65	72	57	101	115	83	78	78	3.91523	3.43295	3.7012	4.44456	5.47854	6.53507	5.17512	4.15089	4.66479
novel-miRn0495	21	TTTCTGTCTTCACATGGCTCT	7	0	7	0	0	0	0	0	0	0	0.01	0.369702	0.01	0.01	0.01	0.01	0.01	0.01	0.01
novel-miRn0496	22	ACTGTCGCTGTACTTTTATGTC	65	0	0	59	0	0	6	0	0	0	0.01	0.01	3.03293	0.01	0.01	0.34096	0.01	0.01	0.01
novel-miRn0497	22	AACCTGACATACAGACGTGTGA	10	0	0	0	0	0	10	0	0	0	0.01	0.01	0.01	0.01	0.01	0.568267	0.01	0.01	0.01
novel-miRn0498	22	TACCTATAGATACAAGCTTGTG	21	0	9	0	0	0	0	6	6	0	0.01	0.475332	0.01	0.01	0.01	0.01	0.374105	0.319299	0.01
novel-miRn0499	21	ATCCCCATTGACTTCCATAGT	136	18	18	0	12	16	20	23	0	29	1.06779	0.950663	0.01	0.935697	0.867888	1.13653	1.43407	0.01	1.73435
novel-miRn0500	22	TAGCCATTGACTTCCATTGTAT	7	0	0	0	0	0	0	0	0	7	0.01	0.01	0.01	0.01	0.01	0.01	0.01	0.01	0.418635
novel-miRn0501	21	CTGTAAAAGTCAATGTGGACC	10	0	0	0	0	0	10	0	0	0	0.01	0.01	0.01	0.01	0.01	0.568267	0.01	0.01	0.01
novel-miRn0502	23	ACTCAATCAGTGCTACCTCTGGA	30	12	0	0	0	0	0	0	18	0	0.711861	0.01	0.01	0.01	0.01	0.01	0.01	0.957897	0.01
novel-miRn0503	22	AGTAACCATTGACTTCCATAGC	13	0	0	0	13	0	0	0	0	0	0.01	0.01	0.01	1.01367	0.01	0.01	0.01	0.01	0.01
novel-miRn0504	22	AATTACGGACAGGTGTGTTGGA	5	5	0	0	0	0	0	0	0	0	0.296609	0.01	0.01	0.01	0.01	0.01	0.01	0.01	0.01
novel-miRn0505	24	TGAAGTGATGAGTTGCATGTAGTC	12	0	0	0	0	0	12	0	0	0	0.01	0.01	0.01	0.01	0.01	0.68192	0.01	0.01	0.01
novel-miRn0506	21	TTTCTGCAGACATTGATAAGG	5	0	0	5	0	0	0	0	0	0	0.01	0.01	0.257028	0.01	0.01	0.01	0.01	0.01	0.01
novel-miRn0507	22	TTTGGGATGCCGTAACGTCTGA	61	8	12	12	0	7	7	0	5	10	0.474574	0.633775	0.616867	0.01	0.379701	0.397787	0.01	0.266082	0.59805
novel-miRn0508	22	TAAAAGTGAATATTGACTGAGA	39	5	0	0	7	9	6	7	5	0	0.296609	0.01	0.01	0.545823	0.488187	0.34096	0.436456	0.266082	0.01
novel-miRn0509	22	ACTCTCGCGGTACTTTGATGCC	68	0	0	62	0	0	6	0	0	0	0.01	0.01	3.18715	0.01	0.01	0.34096	0.01	0.01	0.01
novel-miRn0510	23	ATGTAAACAATGTATCGGCGTAC	5	0	0	0	0	0	5	0	0	0	0.01	0.01	0.01	0.01	0.01	0.284133	0.01	0.01	0.01
novel-miRn0511	21	CTGTGGAAGTCAATGGGAACC	9	0	0	0	0	0	9	0	0	0	0.01	0.01	0.01	0.01	0.01	0.51144	0.01	0.01	0.01
novel-miRn0512	22	ATTATGAACATGATATTGCATA	147	0	10	28	0	0	0	46	36	27	0.01	0.528146	1.43936	0.01	0.01	0.01	2.86814	1.91579	1.61474
novel-miRn0513	22	TAGCCATTGACTTTCATAGTGT	386	30	39	30	41	56	74	36	37	43	1.77965	2.05977	1.54217	3.19697	3.03761	4.20517	2.24463	1.96901	2.57162
novel-miRn0514	21	TTGGTCCCCATTGGCTTCCGT	7	0	0	0	0	0	7	0	0	0	0.01	0.01	0.01	0.01	0.01	0.397787	0.01	0.01	0.01
novel-miRn0515	22	AGTGTTAATGGTCCATTAGAGA	5	0	0	0	0	0	0	0	0	5	0.01	0.01	0.01	0.01	0.01	0.01	0.01	0.01	0.299025
novel-miRn0516	22	ATTATGAACCCGATATTGCGTA	5	0	0	0	0	0	0	0	0	5	0.01	0.01	0.01	0.01	0.01	0.01	0.01	0.01	0.299025
novel-miRn0517	22	AAGTTGTTTGAAATATTGGCAC	613	63	42	53	64	65	81	85	83	77	3.73727	2.21821	2.7245	4.99039	3.5258	4.60296	5.29982	4.41697	4.60499
novel-miRn0518	23	TGCTCCCCTATTTCCACTGTTCT	12	0	0	0	5	7	0	0	0	0	0.01	0.01	0.01	0.389874	0.379701	0.01	0.01	0.01	0.01
novel-miRn0519	23	TGTGAATGATGGAAATGTGTAGG	16	0	0	8	0	0	0	0	0	8	0.01	0.01	0.411245	0.01	0.01	0.01	0.01	0.01	0.47844
novel-miRn0520	22	AGCCGTAGACTAAACACGCATC	7	0	0	0	0	0	0	0	7	0	0.01	0.01	0.01	0.01	0.01	0.01	0.01	0.372515	0.01
novel-miRn0521	22	TAAAATGGACCATTGATACTCT	120	0	0	0	29	36	55	0	0	0	0.01	0.01	0.01	2.26127	1.95275	3.12547	0.01	0.01	0.01
novel-miRn0522	22	TATGGACGTCAATGGGGACCAA	334	40	42	48	29	41	31	27	33	43	2.37287	2.21821	2.46747	2.26127	2.22396	1.76163	1.68347	1.75614	2.57162
novel-miRn0523	21	ATTTTTTCCGTGGCACACTGA	7	0	7	0	0	0	0	0	0	0	0.01	0.369702	0.01	0.01	0.01	0.01	0.01	0.01	0.01
novel-miRn0524	22	TTTGATGGTAGCCATTGACTTA	22	9	5	0	0	0	0	8	0	0	0.533895	0.264073	0.01	0.01	0.01	0.01	0.498807	0.01	0.01
novel-miRn0525	20	TCACCGATCGGTCTGCTCAG	5	0	0	0	0	0	0	0	0	5	0.01	0.01	0.01	0.01	0.01	0.01	0.01	0.01	0.299025
novel-miRn0526	21	TAAGTTGATCGTAGAACCATT	5	0	0	0	0	0	5	0	0	0	0.01	0.01	0.01	0.01	0.01	0.284133	0.01	0.01	0.01
novel-miRn0527	23	AATGACTTGTCTTAAAGGGACTT	41	0	0	0	27	0	14	0	0	0	0.01	0.01	0.01	2.10532	0.01	0.795573	0.01	0.01	0.01
novel-miRn0528	21	TAAGTCTCACACCAGTGCAAA	84	0	0	0	0	0	0	84	0	0	0.01	0.01	0.01	0.01	0.01	0.01	5.23747	0.01	0.01
novel-miRn0529	22	TACAATTCAGTTGCAGATATCC	13	0	0	0	8	0	5	0	0	0	0.01	0.01	0.01	0.623798	0.01	0.284133	0.01	0.01	0.01
novel-miRn0530	23	AACGCTACTGACGTGTGTTGTCT	96	27	22	22	0	25	0	0	0	0	1.60169	1.16192	1.13092	0.01	1.35608	0.01	0.01	0.01	0.01
novel-miRn0531	22	TATTATATTAATATCTGGTGTA	9	0	0	0	0	9	0	0	0	0	0.01	0.01	0.01	0.01	0.488187	0.01	0.01	0.01	0.01
novel-miRn0532	21	TTAACCTGAGCCCTGACCTCT	134	10	10	9	6	5	11	24	39	20	0.593217	0.528146	0.46265	0.467849	0.271215	0.625093	1.49642	2.07544	1.1961
novel-miRn0533	22	AAAACACGTCAGCAGCGTCGTT	21	13	0	0	8	0	0	0	0	0	0.771182	0.01	0.01	0.623798	0.01	0.01	0.01	0.01	0.01
novel-miRn0534	22	CGCAATATCACATTCATTGTCG	16	0	6	5	0	0	5	0	0	0	0.01	0.316888	0.257028	0.01	0.01	0.284133	0.01	0.01	0.01
novel-miRn0535	22	ACTATGGAAGTCAATGGCAACC	15	0	0	0	0	0	0	15	0	0	0.01	0.01	0.01	0.01	0.01	0.01	0.935263	0.01	0.01
novel-miRn0536	22	TGAACAGCTCAGACATTCTGCT	52	7	0	5	0	6	10	10	7	7	0.415252	0.01	0.257028	0.01	0.325458	0.568267	0.623509	0.372515	0.418635
novel-miRn0537	23	TATTGAAGTCAATGGCTACCAGT	6	0	0	0	0	6	0	0	0	0	0.01	0.01	0.01	0.01	0.325458	0.01	0.01	0.01	0.01
novel-miRn0538	22	GTGTCTCATACATGAACTGCCA	10	0	0	0	0	0	0	0	0	10	0.01	0.01	0.01	0.01	0.01	0.01	0.01	0.01	0.59805
novel-miRn0539	21	GATGCTGCTGACGTGTTATCT	71	10	0	0	0	8	17	8	20	8	0.593217	0.01	0.01	0.01	0.433944	0.966053	0.498807	1.06433	0.47844
novel-miRn0540	22	ATAACACGTCAGCAGCGTCATA	6	6	0	0	0	0	0	0	0	0	0.35593	0.01	0.01	0.01	0.01	0.01	0.01	0.01	0.01
novel-miRn0541	21	TACTGTGGGAGTCAATGGCCA	6	0	0	0	0	0	0	6	0	0	0.01	0.01	0.01	0.01	0.01	0.01	0.374105	0.01	0.01
novel-miRn0542	21	GACGCTGCTGACATGTTCTCT	5	5	0	0	0	0	0	0	0	0	0.296609	0.01	0.01	0.01	0.01	0.01	0.01	0.01	0.01
novel-miRn0543	22	AGAACACGTCAGCAGCGTCGTT	255	27	16	20	16	24	30	45	39	38	1.60169	0.845034	1.02811	1.2476	1.30183	1.7048	2.80579	2.07544	2.27259
novel-miRn0544	23	TGGTTTATGTTGGTCCTTTGCTA	11	6	0	0	0	0	0	0	5	0	0.35593	0.01	0.01	0.01	0.01	0.01	0.01	0.266082	0.01
novel-miRn0545	20	TGAAGTGGTGGGTTGTGTGG	20	0	0	0	0	0	0	0	8	12	0.01	0.01	0.01	0.01	0.01	0.01	0.01	0.425732	0.717661
novel-miRn0546	22	TATGAACGCGATATTGCATAGC	13	0	13	0	0	0	0	0	0	0	0.01	0.68659	0.01	0.01	0.01	0.01	0.01	0.01	0.01
novel-miRn0547	22	AATGCAAGAACACATCCTGAGT	6901	740	803	949	651	843	781	595	852	687	43.8981	42.4101	48.7839	50.7616	45.7269	44.3816	37.0988	45.3405	41.0861
novel-miRn0548	21	TGACTGAGACCCTTAACCTCT	17	0	0	0	0	5	0	6	6	0	0.01	0.01	0.01	0.01	0.271215	0.01	0.374105	0.319299	0.01
novel-miRn0549	23	CTCAAGTGGACCATTGACATTCT	22	0	0	22	0	0	0	0	0	0	0.01	0.01	1.13092	0.01	0.01	0.01	0.01	0.01	0.01
novel-miRn0550	21	TACTGTGGGAGTCAATGGCTA	11	5	0	0	0	0	0	6	0	0	0.296609	0.01	0.01	0.01	0.01	0.01	0.374105	0.01	0.01
novel-miRn0551	22	TGCTAGTGAGGCGAAATACTTC	280	21	0	13	36	51	31	34	43	51	1.24576	0.01	0.668273	2.80709	2.76639	1.76163	2.11993	2.28831	3.05006
novel-miRn0552	22	ACTGGATTGCATGCTTATGGTG	62	0	0	0	11	19	17	8	7	0	0.01	0.01	0.01	0.857722	1.03062	0.966053	0.498807	0.372515	0.01
novel-miRn0553	22	ATGGATGTCAGTGGCTACCGTG	17	0	0	0	0	0	0	8	9	0	0.01	0.01	0.01	0.01	0.01	0.01	0.498807	0.478948	0.01
novel-miRn0554	22	TGCAAGTTGTACCCTAATGGAA	6	0	0	0	0	6	0	0	0	0	0.01	0.01	0.01	0.01	0.325458	0.01	0.01	0.01	0.01
novel-miRn0555	24	ACACAATGATGAGAGCGATGTGCT	37	0	0	0	0	0	0	37	0	0	0.01	0.01	0.01	0.01	0.01	0.01	2.30698	0.01	0.01
novel-miRn0556	22	TTCACCGATCGGTCTGCTCAGC	8	0	0	0	0	0	0	0	8	0	0.01	0.01	0.01	0.01	0.01	0.01	0.01	0.425732	0.01
novel-miRn0557	23	TGAAGTGATGAGTTGCATGTAGT	7	0	7	0	0	0	0	0	0	0	0.01	0.369702	0.01	0.01	0.01	0.01	0.01	0.01	0.01
novel-miRn0558	22	GATTGTCAATATGGAAACATGC	33	0	0	0	33	0	0	0	0	0	0.01	0.01	0.01	2.57317	0.01	0.01	0.01	0.01	0.01
novel-miRn0559	23	GTCCAGTGATTATAACTATTGCT	5	0	0	0	0	0	0	0	5	0	0.01	0.01	0.01	0.01	0.01	0.01	0.01	0.266082	0.01
novel-miRn0560	21	ATCTTGAAGTGCTACTTGCTG	6	0	0	0	0	0	0	0	6	0	0.01	0.01	0.01	0.01	0.01	0.01	0.01	0.319299	0.01
novel-miRn0561	20	AAAATGGACCATTGACACTC	13	0	0	0	0	0	13	0	0	0	0.01	0.01	0.01	0.01	0.01	0.738747	0.01	0.01	0.01
novel-miRn0562	23	CCTTGAGGAACAGTTTAGCAGGA	8	0	0	8	0	0	0	0	0	0	0.01	0.01	0.411245	0.01	0.01	0.01	0.01	0.01	0.01
novel-miRn0563	23	TATGAAAGTCAATGGGGACCAAT	5	0	0	0	0	0	5	0	0	0	0.01	0.01	0.01	0.01	0.01	0.284133	0.01	0.01	0.01
novel-miRn0564	21	GTGCATTGTAGTTGATTTGCT	491	27	25	33	46	60	76	44	83	97	1.60169	1.32037	1.69638	3.58684	3.25458	4.31883	2.74344	4.41697	5.80109
novel-miRn0565	22	ATAATGAACACGATATTGCATA	36	14	0	7	0	0	0	15	0	0	0.830504	0.01	0.359839	0.01	0.01	0.01	0.935263	0.01	0.01
novel-miRn0566	22	ACACAACCTGAGGGGGGAGACA	75	0	0	13	21	0	41	0	0	0	0.01	0.01	0.668273	1.63747	0.01	2.32989	0.01	0.01	0.01
novel-miRn0567	22	TGTGCTCGGAATGCTGTCTACT	5	5	0	0	0	0	0	0	0	0	0.296609	0.01	0.01	0.01	0.01	0.01	0.01	0.01	0.01
novel-miRn0568	22	AGTGTTAATGGTCAATTTGAGA	5	0	0	0	0	0	0	0	0	5	0.01	0.01	0.01	0.01	0.01	0.01	0.01	0.01	0.299025
novel-miRn0569	22	TTTTGATTCCCACTGATTCCAT	8	0	0	0	0	8	0	0	0	0	0.01	0.01	0.01	0.01	0.433944	0.01	0.01	0.01	0.01
novel-miRn0570	22	GACGGGCCATTGAATTATTAGA	20	0	0	0	0	20	0	0	0	0	0.01	0.01	0.01	0.01	1.08486	0.01	0.01	0.01	0.01
novel-miRn0571	24	TCGCAGTCTTGTCAGCTGCACCTT	7	0	0	0	0	0	0	7	0	0	0.01	0.01	0.01	0.01	0.01	0.01	0.436456	0.01	0.01
novel-miRn0572	22	TATGGAAGTCAATGGCTACTGG	12	0	0	0	0	0	12	0	0	0	0.01	0.01	0.01	0.01	0.01	0.68192	0.01	0.01	0.01
novel-miRn0573	22	TATAACTCTGGCCTATAGCAAT	9	0	0	0	0	0	0	0	9	0	0.01	0.01	0.01	0.01	0.01	0.01	0.01	0.478948	0.01
novel-miRn0574	21	TGTAGAAGTCAATGGCTACCA	8	0	0	0	0	0	0	0	0	8	0.01	0.01	0.01	0.01	0.01	0.01	0.01	0.01	0.47844
novel-miRn0575	22	TGACCCGTCGATACACTGATCT	102	0	17	6	12	21	13	5	18	10	0.01	0.897848	0.308433	0.935697	1.1391	0.738747	0.311754	0.957897	0.59805
novel-miRn0576	20	TGTGGAGGTCAATGGCTACC	20	0	0	0	0	0	0	0	0	20	0.01	0.01	0.01	0.01	0.01	0.01	0.01	0.01	1.1961
novel-miRn0577	23	GATTCGGCCCACATCTGGCCTGT	118	0	0	23	0	40	0	21	34	0	0.01	0.01	1.18233	0.01	2.16972	0.01	1.30937	1.80936	0.01
novel-miRn0578	22	ATTTTAGAGCATGTTACACATT	5	0	0	0	0	5	0	0	0	0	0.01	0.01	0.01	0.01	0.271215	0.01	0.01	0.01	0.01
novel-miRn0579	22	TAAATTATAAGCACTGTACATT	11	0	0	0	0	5	0	0	6	0	0.01	0.01	0.01	0.01	0.271215	0.01	0.01	0.319299	0.01
novel-miRn0580	22	TGACATCCGACAGACTTTTGAC	37	5	0	13	0	19	0	0	0	0	0.296609	0.01	0.668273	0.01	1.03062	0.01	0.01	0.01	0.01
novel-miRn0581	21	TCTATGTACTGTAAATCAACT	50	0	11	0	0	0	11	10	8	10	0.01	0.580961	0.01	0.01	0.01	0.625093	0.623509	0.425732	0.59805
novel-miRn0582	21	CTGGAAGCCATTGAATTGCAT	5	0	0	0	0	5	0	0	0	0	0.01	0.01	0.01	0.01	0.271215	0.01	0.01	0.01	0.01
novel-miRn0583	23	CTGTGGAGGTCAATGGGGACCAT	21	21	0	0	0	0	0	0	0	0	1.24576	0.01	0.01	0.01	0.01	0.01	0.01	0.01	0.01
novel-miRn0584	21	TTGTTTCCCACTGATTTTCAT	5	0	0	5	0	0	0	0	0	0	0.01	0.01	0.257028	0.01	0.01	0.01	0.01	0.01	0.01
novel-miRn0585	21	AGTATCAATGGTCCATTTGAG	9	0	0	0	0	0	0	0	0	9	0.01	0.01	0.01	0.01	0.01	0.01	0.01	0.01	0.538245
novel-miRn0586	21	TGATGATGTTTTTTTGGGATC	10	0	5	5	0	0	0	0	0	0	0.01	0.264073	0.257028	0.01	0.01	0.01	0.01	0.01	0.01
novel-miRn0587	21	AATTGCAAGATGTAAACTATG	5	5	0	0	0	0	0	0	0	0	0.296609	0.01	0.01	0.01	0.01	0.01	0.01	0.01	0.01
novel-miRn0588	22	CGGCGCTGGAGTTTCCTGTTGA	383	0	0	0	0	0	0	111	165	107	0.01	0.01	0.01	0.01	0.01	0.01	6.92095	8.78072	6.39914
novel-miRn0589	23	CGCGGACACGCGAACGGTTGCCG	10	0	0	0	0	0	0	0	10	0	0.01	0.01	0.01	0.01	0.01	0.01	0.01	0.532165	0.01
novel-miRn0590	21	GTTCCCATTGACTTCCGTAGT	1275	78	99	85	201	281	236	63	120	112	4.62709	5.22865	4.36947	15.6729	15.2423	13.4111	3.9281	6.38598	6.69816
novel-miRn0591	22	TCTGTGCTTGTACTGGCTGATG	136	38	24	23	0	0	0	0	30	21	2.25423	1.26755	1.18233	0.01	0.01	0.01	0.01	1.59649	1.25591
novel-miRn0592	22	GGAGATGAAGCACTGTACCTGG	6	0	0	0	0	6	0	0	0	0	0.01	0.01	0.01	0.01	0.325458	0.01	0.01	0.01	0.01
novel-miRn0593	20	GAAGTCAATGGGAACCACCA	23	0	23	0	0	0	0	0	0	0	0.01	1.21474	0.01	0.01	0.01	0.01	0.01	0.01	0.01
novel-miRn0594	21	GTAGCAATTGACTTCCATAGT	5	0	0	5	0	0	0	0	0	0	0.01	0.01	0.257028	0.01	0.01	0.01	0.01	0.01	0.01
novel-miRn0595	21	TCTCATCTCTGTCTGAAGCGG	6	0	0	0	0	0	0	0	6	0	0.01	0.01	0.01	0.01	0.01	0.01	0.01	0.319299	0.01
novel-miRn0596	21	CTGTTTCAGGTCCCATTGACT	12	0	0	0	12	0	0	0	0	0	0.01	0.01	0.01	0.935697	0.01	0.01	0.01	0.01	0.01
novel-miRn0597	22	TTGTCTCAATCCTGTATGAATT	39	0	0	0	0	6	9	12	12	0	0.01	0.01	0.01	0.01	0.325458	0.51144	0.74821	0.638598	0.01
novel-miRn0598	21	GGACAAACCCAACTGTTGAGT	6	0	0	0	0	0	0	0	6	0	0.01	0.01	0.01	0.01	0.01	0.01	0.01	0.319299	0.01
novel-miRn0599	20	TGTGGAAGTCAATGTGGACC	21	0	0	8	0	13	0	0	0	0	0.01	0.01	0.411245	0.01	0.705159	0.01	0.01	0.01	0.01
novel-miRn0600	21	AAAATAATGCACATCCGAGGT	43	15	0	0	0	19	0	0	0	9	0.889826	0.01	0.01	0.01	1.03062	0.01	0.01	0.01	0.538245
novel-miRn0601	20	TGAGGTAGTAGTTTTTCAAA	17	0	0	0	0	10	7	0	0	0	0.01	0.01	0.01	0.01	0.54243	0.397787	0.01	0.01	0.01
novel-miRn0602	22	CCATCAAAGCAGCACTTGTGTA	95	0	11	13	0	23	0	14	17	17	0.01	0.580961	0.668273	0.01	1.24759	0.01	0.872912	0.90468	1.01669
novel-miRn0603	22	AGTTCCCATTGATTTTCATTGT	30	0	0	0	0	0	0	13	0	17	0.01	0.01	0.01	0.01	0.01	0.01	0.810561	0.01	1.01669
novel-miRn0604	23	TCAGTCACCGTTCACTTTCATTG	261	25	31	29	27	0	44	37	37	31	1.48304	1.63725	1.49076	2.10532	0.01	2.50037	2.30698	1.96901	1.85396
novel-miRn0605	22	TCACGGTACTTTGATGCCACAC	10	0	0	0	0	0	0	5	5	0	0.01	0.01	0.01	0.01	0.01	0.01	0.311754	0.266082	0.01
novel-miRn0606	23	TCCTATTTCTGCCCTGCAACTCC	33	0	0	0	0	0	0	33	0	0	0.01	0.01	0.01	0.01	0.01	0.01	2.05758	0.01	0.01
novel-miRn0607	22	TATGCCCTTAAAGTATGTACTT	5	0	0	0	0	0	0	5	0	0	0.01	0.01	0.01	0.01	0.01	0.01	0.311754	0.01	0.01
novel-miRn0608	23	AAAACACGTCAGCAGCATCGGTG	7	0	0	0	7	0	0	0	0	0	0.01	0.01	0.01	0.545823	0.01	0.01	0.01	0.01	0.01
novel-miRn0609	22	ACACTCTGGGAGTCAATGGAGA	9	0	0	9	0	0	0	0	0	0	0.01	0.01	0.46265	0.01	0.01	0.01	0.01	0.01	0.01
novel-miRn0610	21	TCAGGTGGACCATTGACACTC	8	0	0	0	0	0	0	8	0	0	0.01	0.01	0.01	0.01	0.01	0.01	0.498807	0.01	0.01
novel-miRn0611	22	AATGAAAGTGAATGATGATGGA	74	0	0	0	7	0	0	24	12	31	0.01	0.01	0.01	0.545823	0.01	0.01	1.49642	0.638598	1.85396
novel-miRn0612	22	TGCTGAATTGCCCTCTGGGAGA	6	0	6	0	0	0	0	0	0	0	0.01	0.316888	0.01	0.01	0.01	0.01	0.01	0.01	0.01
novel-miRn0613	21	CTATGGAAGTCAATGGAAACC	43	0	0	13	0	0	10	0	12	8	0.01	0.01	0.668273	0.01	0.01	0.568267	0.01	0.638598	0.47844
novel-miRn0614	22	TTTTACGTCCAGCAAACTCATT	9	0	0	0	0	0	9	0	0	0	0.01	0.01	0.01	0.01	0.01	0.51144	0.01	0.01	0.01
novel-miRn0615	22	AGTGTTAATGGTCCATTTGTGA	5	0	0	0	0	0	0	0	0	5	0.01	0.01	0.01	0.01	0.01	0.01	0.01	0.01	0.299025
novel-miRn0616	22	TTTTAAAGAGGTTAGTTTTACT	94	24	26	10	0	10	11	7	6	0	1.42372	1.37318	0.514056	0.01	0.54243	0.625093	0.436456	0.319299	0.01
novel-miRn0617	22	ACATCAAAAATAACTGGCTCTA	7	0	0	0	0	0	0	0	0	7	0.01	0.01	0.01	0.01	0.01	0.01	0.01	0.01	0.418635
novel-miRn0618	21	TAACCCAATGGTTGGGTTAGT	10	10	0	0	0	0	0	0	0	0	0.593217	0.01	0.01	0.01	0.01	0.01	0.01	0.01	0.01
novel-miRn0619	22	GGGCCAGATGTACGCCGGATCT	22	0	0	0	0	22	0	0	0	0	0.01	0.01	0.01	0.01	1.19335	0.01	0.01	0.01	0.01
novel-miRn0620	22	TTCATACAATGAAAGTCAGTGG	5	0	0	0	0	0	5	0	0	0	0.01	0.01	0.01	0.01	0.01	0.284133	0.01	0.01	0.01
novel-miRn0621	22	CTTTCAGATGGATGTTTGCAGA	2133	159	240	160	192	297	423	197	226	239	9.43215	12.6755	8.22489	14.9712	16.1102	24.0377	12.2831	12.0269	14.2934
novel-miRn0622	24	TAACACTGTCTGGTAACGATGCAC	492	0	0	9	27	44	0	412	0	0	0.01	0.01	0.46265	2.10532	2.38669	0.01	25.6886	0.01	0.01
novel-miRn0623	22	ACGCTTGCTGGTGGATGAAGGA	6	0	0	0	0	0	6	0	0	0	0.01	0.01	0.01	0.01	0.01	0.34096	0.01	0.01	0.01
novel-miRn0624	23	TGACGTTTCGAGCATGCTGGCTC	85	0	0	0	0	0	0	31	29	25	0.01	0.01	0.01	0.01	0.01	0.01	1.93288	1.54328	1.49513
novel-miRn0625	22	AAATGTGGCCTAATTTACCTGA	16	0	0	0	0	7	0	0	9	0	0.01	0.01	0.01	0.01	0.379701	0.01	0.01	0.478948	0.01
novel-miRn0626	22	GTTGATGGTAGCCACTGACTTT	7	0	0	0	7	0	0	0	0	0	0.01	0.01	0.01	0.545823	0.01	0.01	0.01	0.01	0.01
novel-miRn0627	22	TGGATTATGCTGGTCCTTTGCT	1853	197	233	232	96	165	139	245	293	253	11.6864	12.3058	11.9261	7.48558	8.9501	7.89891	15.276	15.5924	15.1307
novel-miRn0628	20	CTATGGACGTCAATGGGAAC	39	0	0	0	0	0	39	0	0	0	0.01	0.01	0.01	0.01	0.01	2.21624	0.01	0.01	0.01
novel-miRn0629	23	TGGGATGATTAAATGAACCTGTT	22	0	0	0	22	0	0	0	0	0	0.01	0.01	0.01	1.71544	0.01	0.01	0.01	0.01	0.01
novel-miRn0630	21	ATAATGAACGCGATATTTCGT	14	0	0	0	8	6	0	0	0	0	0.01	0.01	0.01	0.623798	0.325458	0.01	0.01	0.01	0.01
novel-miRn0631	21	CTACGGAAGTCAATGGTTACC	7	0	0	0	0	0	0	7	0	0	0.01	0.01	0.01	0.01	0.01	0.01	0.436456	0.01	0.01
novel-miRn0632	21	AACTGCACCGTGGTATTGTGG	5	0	0	0	0	0	5	0	0	0	0.01	0.01	0.01	0.01	0.01	0.284133	0.01	0.01	0.01
novel-miRn0633	22	AAGGACTATGTCTACACCTAGT	274	43	67	43	0	64	0	57	0	0	2.55083	3.53858	2.21044	0.01	3.47155	0.01	3.554	0.01	0.01
novel-miRn0634	22	TATGAACGCGATATTGTGTAGC	11	0	0	0	0	0	0	0	0	11	0.01	0.01	0.01	0.01	0.01	0.01	0.01	0.01	0.657855
novel-miRn0635	22	CACGCCCTCTGGATCTTGTGTT	5	0	0	0	0	0	0	5	0	0	0.01	0.01	0.01	0.01	0.01	0.01	0.311754	0.01	0.01
novel-miRn0636	22	TGAGCTAAAAGTAACTGGAATT	635	41	23	52	0	45	46	160	122	146	2.43219	1.21474	2.67309	0.01	2.44094	2.61403	9.97614	6.49241	8.73154
novel-miRn0637	23	TCAGTCACTATTCACTTTCATTG	10	0	0	0	0	0	0	0	0	10	0.01	0.01	0.01	0.01	0.01	0.01	0.01	0.01	0.59805
novel-miRn0638	20	CATGTTAAAACATGCTGGCT	16	0	0	0	0	0	16	0	0	0	0.01	0.01	0.01	0.01	0.01	0.909227	0.01	0.01	0.01
novel-miRn0639	23	AAGTGGACCATTAACACTACTAT	16	0	0	0	0	0	0	0	11	5	0.01	0.01	0.01	0.01	0.01	0.01	0.01	0.585381	0.299025
novel-miRn0640	21	ATGAAAGCGAATGGTGACTGA	9	0	0	0	0	0	0	0	9	0	0.01	0.01	0.01	0.01	0.01	0.01	0.01	0.478948	0.01
novel-miRn0641	21	TGACATCCGACAGACTTTTGA	73	0	12	0	7	0	12	11	13	18	0.01	0.633775	0.01	0.545823	0.01	0.68192	0.685859	0.691814	1.07649
novel-miRn0642	22	ATTCAAAATGCGGATGCCCTGG	100	0	0	0	0	0	49	51	0	0	0.01	0.01	0.01	0.01	0.01	2.78451	3.17989	0.01	0.01
novel-miRn0643	22	AAAATGGACCATTGACCCTCTA	5	0	0	0	5	0	0	0	0	0	0.01	0.01	0.01	0.389874	0.01	0.01	0.01	0.01	0.01
novel-miRn0644	22	TTGTTAGCCATTGACTTCCATA	10	0	10	0	0	0	0	0	0	0	0.01	0.528146	0.01	0.01	0.01	0.01	0.01	0.01	0.01
novel-miRn0645	21	ATAATGAACACGATATTGCTT	39	0	0	0	0	0	0	0	20	19	0.01	0.01	0.01	0.01	0.01	0.01	0.01	1.06433	1.1363
novel-miRn0646	22	ATTGAGCTCAAACACACCTGAA	6	6	0	0	0	0	0	0	0	0	0.35593	0.01	0.01	0.01	0.01	0.01	0.01	0.01	0.01
novel-miRn0647	22	ATTATGAACAGGATATTGCATA	95	27	6	8	0	0	18	36	0	0	1.60169	0.316888	0.411245	0.01	0.01	1.02288	2.24463	0.01	0.01
novel-miRn0648	20	TTCCTATTGACTTTCATTGT	11	0	0	0	11	0	0	0	0	0	0.01	0.01	0.01	0.857722	0.01	0.01	0.01	0.01	0.01
novel-miRn0649	21	ACAATGGAAGCCAATGGGAAC	17	0	0	0	0	0	0	9	0	8	0.01	0.01	0.01	0.01	0.01	0.01	0.561158	0.01	0.47844
novel-miRn0650	22	TGGTCCCCACTGACATCCATAG	20	0	0	0	0	0	14	0	0	6	0.01	0.01	0.01	0.01	0.01	0.795573	0.01	0.01	0.35883
novel-miRn0651	22	TATGGACGTCAATGGCTACCGT	5	5	0	0	0	0	0	0	0	0	0.296609	0.01	0.01	0.01	0.01	0.01	0.01	0.01	0.01
novel-miRn0652	22	TTTCCCAAAAGCATCATAAGTC	313	38	37	39	35	47	45	26	24	22	2.25423	1.95414	2.00482	2.72912	2.54942	2.5572	1.62112	1.2772	1.31571
novel-miRn0653	22	TATGGAGGTCAATGGGGACCAG	5	0	0	0	0	0	0	0	5	0	0.01	0.01	0.01	0.01	0.01	0.01	0.01	0.266082	0.01
novel-miRn0654	22	TACACCGATCTGTTTGCGCAGC	26	0	0	0	7	10	9	0	0	0	0.01	0.01	0.01	0.545823	0.54243	0.51144	0.01	0.01	0.01
novel-miRn0655	21	AATTTGGCCCCTGTGACTGTG	13	0	0	0	0	8	5	0	0	0	0.01	0.01	0.01	0.01	0.433944	0.284133	0.01	0.01	0.01
novel-miRn0656	21	CTGGGATGATTAAATGAACCT	31	0	0	0	0	0	31	0	0	0	0.01	0.01	0.01	0.01	0.01	1.76163	0.01	0.01	0.01
novel-miRn0657	21	TTGAGGGTTGCAGTGATGTTT	45	0	7	0	0	0	38	0	0	0	0.01	0.369702	0.01	0.01	0.01	2.15941	0.01	0.01	0.01
novel-miRn0658	20	CTATGGAAGTCAATGGGAAC	10	0	0	0	0	0	0	10	0	0	0.01	0.01	0.01	0.01	0.01	0.01	0.623509	0.01	0.01
novel-miRn0659	23	AATGACAGATTGTTTTAGGGAGT	19	19	0	0	0	0	0	0	0	0	1.12711	0.01	0.01	0.01	0.01	0.01	0.01	0.01	0.01
novel-miRn0660	22	CGTCTCACTGTCTCACTCACTG	5	0	0	5	0	0	0	0	0	0	0.01	0.01	0.257028	0.01	0.01	0.01	0.01	0.01	0.01
novel-miRn0661	22	TGAGGCGAGTTGAAGACTAAAA	25	0	0	0	0	0	0	0	0	25	0.01	0.01	0.01	0.01	0.01	0.01	0.01	0.01	1.49513
novel-miRn0662	22	AAGGCCCTGAGTGAAGTCGTTC	7	0	0	0	7	0	0	0	0	0	0.01	0.01	0.01	0.545823	0.01	0.01	0.01	0.01	0.01
novel-miRn0663	21	TAGGGTGCAGAATGATGTGTT	117	0	0	0	26	23	30	0	0	38	0.01	0.01	0.01	2.02734	1.24759	1.7048	0.01	0.01	2.27259
novel-miRn0664	22	TGTGTCACGCGGATACTCTGTT	5	5	0	0	0	0	0	0	0	0	0.296609	0.01	0.01	0.01	0.01	0.01	0.01	0.01	0.01
novel-miRn0665	23	ACTCCAGCTCCACACAACATGGC	21	0	0	0	0	0	0	0	0	21	0.01	0.01	0.01	0.01	0.01	0.01	0.01	0.01	1.25591
novel-miRn0666	21	CATGAGGGCTCCTTGTCTATG	8	0	0	0	0	0	0	0	8	0	0.01	0.01	0.01	0.01	0.01	0.01	0.01	0.425732	0.01
novel-miRn0667	20	AAGCTGCCAGCTGGTAACTG	30	0	8	0	10	12	0	0	0	0	0.01	0.422517	0.01	0.779748	0.650916	0.01	0.01	0.01	0.01
novel-miRn0668	22	AGTATCAATGGTCCATCTGAGA	59	10	0	8	10	16	10	5	0	0	0.593217	0.01	0.411245	0.779748	0.867888	0.568267	0.311754	0.01	0.01
novel-miRn0669	22	CACCCTTAGCTGTTATAAATTC	7	0	7	0	0	0	0	0	0	0	0.01	0.369702	0.01	0.01	0.01	0.01	0.01	0.01	0.01
novel-miRn0670	22	GAACAGTGCATCCTTGTGGCGC	53	10	20	0	5	18	0	0	0	0	0.593217	1.05629	0.01	0.389874	0.976374	0.01	0.01	0.01	0.01
novel-miRn0671	23	TGCCACAAGGATGCACTGTTTCT	16	0	0	0	0	16	0	0	0	0	0.01	0.01	0.01	0.01	0.867888	0.01	0.01	0.01	0.01
novel-miRn0672	22	AAATATATCATATGGTGTGACT	35	8	0	0	6	7	0	6	8	0	0.474574	0.01	0.01	0.467849	0.379701	0.01	0.374105	0.425732	0.01
novel-miRn0673	22	GATTATGAACACGATATAGCGT	857	98	82	126	84	102	131	76	83	75	5.81353	4.3308	6.4771	6.54988	5.53279	7.44429	4.73867	4.41697	4.48538
novel-miRn0674	24	CAGCACTGTTGGTATCTGCATCCA	10	0	10	0	0	0	0	0	0	0	0.01	0.528146	0.01	0.01	0.01	0.01	0.01	0.01	0.01
novel-miRn0675	23	TCTGGATCTTCTCACACATCTGT	62	0	0	0	0	0	0	22	17	23	0.01	0.01	0.01	0.01	0.01	0.01	1.37172	0.90468	1.37552
novel-miRn0676	22	TGTTGATCTCATTCGTCTCATC	6	0	0	0	0	6	0	0	0	0	0.01	0.01	0.01	0.01	0.325458	0.01	0.01	0.01	0.01
novel-miRn0677	20	TCACTCCAAGAATGATGACT	30	0	0	0	0	0	30	0	0	0	0.01	0.01	0.01	0.01	0.01	1.7048	0.01	0.01	0.01
novel-miRn0678	23	AAGTTCTGTGGTCCACTCTGGCT	2234	0	554	569	0	383	0	337	391	0	0.01	29.2593	29.2498	0.01	20.7751	0.01	21.0122	20.8076	0.01
novel-miRn0679	22	TAAAAGTGAATGGTGACTGAGA	286	46	38	23	0	0	60	91	18	10	2.7288	2.00696	1.18233	0.01	0.01	3.4096	5.67393	0.957897	0.59805
novel-miRn0680	22	ATTATGAACGCCATATTGCACA	74	0	20	14	11	10	19	0	0	0	0.01	1.05629	0.719678	0.857722	0.54243	1.07971	0.01	0.01	0.01
novel-miRn0681	22	TGGTTATAAGCTGGTCTTGAGC	22	0	0	0	6	6	10	0	0	0	0.01	0.01	0.01	0.467849	0.325458	0.568267	0.01	0.01	0.01
novel-miRn0682	22	TGACACGTCTGGTCACCTTAGT	418	8	31	8	5	37	256	54	13	6	0.474574	1.63725	0.411245	0.389874	2.00699	14.5476	3.36695	0.691814	0.35883
novel-miRn0683	21	AATCAGCATTGTTTACATTCA	7	0	0	0	0	0	0	7	0	0	0.01	0.01	0.01	0.01	0.01	0.01	0.436456	0.01	0.01
novel-miRn0684	23	ATGGAAGTCAATGGGAACCAACT	10	0	0	0	0	0	10	0	0	0	0.01	0.01	0.01	0.01	0.01	0.568267	0.01	0.01	0.01
novel-miRn0685	20	GTCCCCATTGACTTCTGTAG	10	10	0	0	0	0	0	0	0	0	0.593217	0.01	0.01	0.01	0.01	0.01	0.01	0.01	0.01
novel-miRn0686	23	ACACGTCTCTTGGCTGTCTGATT	9	0	9	0	0	0	0	0	0	0	0.01	0.475332	0.01	0.01	0.01	0.01	0.01	0.01	0.01
novel-miRn0687	22	TGTGTCACAAGGATGCGCTGTT	5	0	0	0	0	0	0	0	5	0	0.01	0.01	0.01	0.01	0.01	0.01	0.01	0.266082	0.01
novel-miRn0688	22	TTTTCTGCTCTTCCTAGTCTCG	36	0	15	0	0	21	0	0	0	0	0.01	0.792219	0.01	0.01	1.1391	0.01	0.01	0.01	0.01
novel-miRn0689	20	GGAACAAACATCTGTCAGTG	5	5	0	0	0	0	0	0	0	0	0.296609	0.01	0.01	0.01	0.01	0.01	0.01	0.01	0.01
novel-miRn0690	22	AAGCGGTCTGTGATCCCAGAGG	5	0	0	0	5	0	0	0	0	0	0.01	0.01	0.01	0.389874	0.01	0.01	0.01	0.01	0.01
novel-miRn0691	22	TATGGAAATCAATGGCTACCGT	34	0	0	8	0	11	10	5	0	0	0.01	0.01	0.411245	0.01	0.596673	0.568267	0.311754	0.01	0.01
novel-miRn0692	22	TTAAAATGGACCATTGACATTC	399	18	33	14	27	47	182	50	12	16	1.06779	1.74288	0.719678	2.10532	2.54942	10.3425	3.11754	0.638598	0.956881
novel-miRn0693	22	TGCACGGGAATGCTTCTCTGTC	5	0	0	0	0	0	0	0	5	0	0.01	0.01	0.01	0.01	0.01	0.01	0.01	0.266082	0.01
novel-miRn0694	21	TCAGCGTTGTTTATGTTCAGT	41	0	7	0	7	8	0	5	9	5	0.01	0.369702	0.01	0.545823	0.433944	0.01	0.311754	0.478948	0.299025
novel-miRn0695	22	TCGCTGCTAGTGTGAATGGGGC	11	0	0	11	0	0	0	0	0	0	0.01	0.01	0.565461	0.01	0.01	0.01	0.01	0.01	0.01
novel-miRn0696	21	GACCCCTTAGCACCACCTAGC	1082	92	110	95	141	149	181	85	132	97	5.4576	5.80961	4.88353	10.9944	8.08221	10.2856	5.29982	7.02458	5.80109
novel-miRn0697	20	TGCATATGATGACTGATTTG	8	0	0	0	0	0	0	0	0	8	0.01	0.01	0.01	0.01	0.01	0.01	0.01	0.01	0.47844
novel-miRn0698	23	TTTGCCATTGACTTCCATAGTAT	283	19	24	26	40	64	61	24	25	0	1.12711	1.26755	1.33655	3.11899	3.47155	3.46643	1.49642	1.33041	0.01
novel-miRn0699	23	AGTGAAAGACTTTCCCGTGTTTG	147	33	0	0	0	0	0	114	0	0	1.95762	0.01	0.01	0.01	0.01	0.01	7.108	0.01	0.01
novel-miRn0700	22	TTTTGGTCCCTATTGACTTCCA	84	18	0	16	14	36	0	0	0	0	1.06779	0.01	0.822489	1.09165	1.95275	0.01	0.01	0.01	0.01
novel-miRn0701	23	TCTGTGCTTGTACTGGCTGATGG	18	0	0	0	0	0	0	18	0	0	0.01	0.01	0.01	0.01	0.01	0.01	1.12232	0.01	0.01
novel-miRn0702	22	TGCCGGTAGCCATTGACTTCTA	5	0	0	0	0	0	0	0	0	5	0.01	0.01	0.01	0.01	0.01	0.01	0.01	0.01	0.299025
novel-miRn0703	21	TATGGAAGTCAATGGAAACCA	30	16	9	0	0	5	0	0	0	0	0.949147	0.475332	0.01	0.01	0.271215	0.01	0.01	0.01	0.01
novel-miRn0704	22	TTGGGACCAGCACATGACCAGC	11	5	6	0	0	0	0	0	0	0	0.296609	0.316888	0.01	0.01	0.01	0.01	0.01	0.01	0.01
novel-miRn0705	21	AAGTGGACCATTGACACTCCT	42	0	0	0	0	0	0	28	0	14	0.01	0.01	0.01	0.01	0.01	0.01	1.74582	0.01	0.837271
novel-miRn0706	21	CTGTGGAAGTCAATGTGGACC	29	0	0	0	10	0	0	7	12	0	0.01	0.01	0.01	0.779748	0.01	0.01	0.436456	0.638598	0.01
novel-miRn0707	23	CACGATACAGCACTGCCTCGAGT	55	0	0	0	0	0	0	31	0	24	0.01	0.01	0.01	0.01	0.01	0.01	1.93288	0.01	1.43532
novel-miRn0708	22	AATGGAAGTCAATGGTAACCGA	25	6	6	0	0	6	0	0	7	0	0.35593	0.316888	0.01	0.01	0.325458	0.01	0.01	0.372515	0.01
novel-miRn0709	21	GTAGCCATTGACTTCCATTGT	9	0	0	0	0	0	0	0	9	0	0.01	0.01	0.01	0.01	0.01	0.01	0.01	0.478948	0.01
novel-miRn0710	22	AGCGGATCCGGCGAACCACAGC	6	0	0	0	0	0	6	0	0	0	0.01	0.01	0.01	0.01	0.01	0.34096	0.01	0.01	0.01
novel-miRn0711	23	TGTGGAAGTCAATGGGGACCAAT	11	0	0	11	0	0	0	0	0	0	0.01	0.01	0.565461	0.01	0.01	0.01	0.01	0.01	0.01
novel-miRn0712	22	AAGTGAATGGTGACTGAGGCCG	8	0	0	0	0	0	0	8	0	0	0.01	0.01	0.01	0.01	0.01	0.01	0.498807	0.01	0.01
novel-miRn0713	22	TTGAATCACTCTTGTGGTACTT	9	0	9	0	0	0	0	0	0	0	0.01	0.475332	0.01	0.01	0.01	0.01	0.01	0.01	0.01
novel-miRn0714	23	AGTGTCAATGGTCCACTTGAGAA	12	0	0	0	0	7	0	0	0	5	0.01	0.01	0.01	0.01	0.379701	0.01	0.01	0.01	0.299025
novel-miRn0715	24	GCACATGATGATAGTAGAGAATGG	19	0	0	0	0	0	0	0	19	0	0.01	0.01	0.01	0.01	0.01	0.01	0.01	1.01111	0.01
novel-miRn0716	23	CAATGCAAGTGAATGGTGACTGA	8	0	0	0	0	0	0	0	8	0	0.01	0.01	0.01	0.01	0.01	0.01	0.01	0.425732	0.01
novel-miRn0717	22	TTCATACAATGAAAGTCAAAGG	5	0	0	0	0	0	5	0	0	0	0.01	0.01	0.01	0.01	0.01	0.284133	0.01	0.01	0.01
novel-miRn0718	22	AAATTTTTCTGAGCCCATTGGC	15	0	0	15	0	0	0	0	0	0	0.01	0.01	0.771084	0.01	0.01	0.01	0.01	0.01	0.01
novel-miRn0719	22	AATGACTTGTCTTAAAGGGACT	31	0	7	0	0	24	0	0	0	0	0.01	0.369702	0.01	0.01	1.30183	0.01	0.01	0.01	0.01
novel-miRn0720	21	TGCAATATCTCGTTCATTATC	69	11	14	14	0	0	5	10	6	9	0.652539	0.739405	0.719678	0.01	0.01	0.284133	0.623509	0.319299	0.538245
novel-miRn0721	21	ATTATGAATGCGATATTGCAT	211	22	14	25	7	19	13	25	38	48	1.30508	0.739405	1.28514	0.545823	1.03062	0.738747	1.55877	2.02223	2.87064
novel-miRn0722	20	TAAGTCTCACACCAGTGCAA	542	0	68	0	84	0	114	0	127	149	0.01	3.59139	0.01	6.54988	0.01	6.47824	0.01	6.75849	8.91095
novel-miRn0723	22	TTGACTCAAAAGATCCGACTCG	18	6	6	0	0	0	6	0	0	0	0.35593	0.316888	0.01	0.01	0.01	0.34096	0.01	0.01	0.01
novel-miRn0724	23	GTGCGCTGATGATTCAATAGACT	13	7	0	0	0	0	0	6	0	0	0.415252	0.01	0.01	0.01	0.01	0.01	0.374105	0.01	0.01
novel-miRn0725	22	AGTCGGATCTTTTGAGTCAATT	5	0	0	0	0	0	0	0	5	0	0.01	0.01	0.01	0.01	0.01	0.01	0.01	0.266082	0.01
novel-miRn0726	22	TCACGATACAGCACAGCCTCGA	319	7	0	0	0	10	0	93	100	109	0.415252	0.01	0.01	0.01	0.54243	0.01	5.79863	5.32165	6.51875
novel-miRn0727	20	TCTCTTGTCTCAGTACTGAT	5	0	5	0	0	0	0	0	0	0	0.01	0.264073	0.01	0.01	0.01	0.01	0.01	0.01	0.01
novel-miRn0728	21	GGACTCCCAGTCTCTCTCAAT	32	0	0	0	0	0	0	7	9	16	0.01	0.01	0.01	0.01	0.01	0.01	0.436456	0.478948	0.956881
novel-miRn0729	21	GTTCCCACTGACTTCCATAGT	71	8	12	12	6	0	10	10	6	7	0.474574	0.633775	0.616867	0.467849	0.01	0.568267	0.623509	0.319299	0.418635
novel-miRn0730	23	TCAGTCACCATTAACTTTCAATG	8	8	0	0	0	0	0	0	0	0	0.474574	0.01	0.01	0.01	0.01	0.01	0.01	0.01	0.01
novel-miRn0731	23	TTTTGATTCCCACTGATTCCATC	13	7	0	0	6	0	0	0	0	0	0.415252	0.01	0.01	0.467849	0.01	0.01	0.01	0.01	0.01
novel-miRn0732	23	TATGGAAGTCAATGGCTACTGGC	10	0	10	0	0	0	0	0	0	0	0.01	0.528146	0.01	0.01	0.01	0.01	0.01	0.01	0.01
novel-miRn0733	21	AGTGTCAATGGTCCGTTTGAG	6	0	0	0	0	0	6	0	0	0	0.01	0.01	0.01	0.01	0.01	0.34096	0.01	0.01	0.01
novel-miRn0734	22	GATGTATTTAACATGAGGGTGT	27	8	0	0	0	0	10	0	9	0	0.474574	0.01	0.01	0.01	0.01	0.568267	0.01	0.478948	0.01
novel-miRn0735	21	TAGCATGACTATACTGGAGGC	16	0	0	0	7	0	9	0	0	0	0.01	0.01	0.01	0.545823	0.01	0.51144	0.01	0.01	0.01
novel-miRn0736	21	TATGAACGCCCTATTGCGTAG	10	0	0	0	0	0	0	0	10	0	0.01	0.01	0.01	0.01	0.01	0.01	0.01	0.532165	0.01
novel-miRn0737	22	TCCTATTTCTGCCCTGCAACTC	225	14	35	18	8	30	82	0	20	18	0.830504	1.84851	0.9253	0.623798	1.62729	4.65979	0.01	1.06433	1.07649
novel-miRn0738	20	TCCAGCATCAGTGACTGTAA	5	0	0	0	5	0	0	0	0	0	0.01	0.01	0.01	0.389874	0.01	0.01	0.01	0.01	0.01
novel-miRn0739	20	CACAGAAAGAGTTTATAAAA	27	0	0	0	8	19	0	0	0	0	0.01	0.01	0.01	0.623798	1.03062	0.01	0.01	0.01	0.01
novel-miRn0740	22	ACACAACACGAAACTGTCTTAA	354	0	0	13	0	21	137	0	0	183	0.01	0.01	0.668273	0.01	1.1391	7.78525	0.01	0.01	10.9443
novel-miRn0741	21	TGGACGTCAGTGGCTACCAGA	17	0	0	0	0	7	0	0	0	10	0.01	0.01	0.01	0.01	0.379701	0.01	0.01	0.01	0.59805
novel-miRn0742	21	AGTGTCAACGGTCCACTTGAG	5	0	5	0	0	0	0	0	0	0	0.01	0.264073	0.01	0.01	0.01	0.01	0.01	0.01	0.01
novel-miRn0743	21	CTACCGTCAACTGTTTGGTTC	5	0	0	0	0	0	5	0	0	0	0.01	0.01	0.01	0.01	0.01	0.284133	0.01	0.01	0.01
novel-miRn0744	22	TGGGTAACGCGGATACGCTGTT	100	16	15	20	0	0	0	14	18	17	0.949147	0.792219	1.02811	0.01	0.01	0.01	0.872912	0.957897	1.01669
novel-miRn0745	22	TAGGGGGAGCAAGAGAAAGAAG	11	0	5	0	6	0	0	0	0	0	0.01	0.264073	0.01	0.467849	0.01	0.01	0.01	0.01	0.01
novel-miRn0746	23	AAGCGGTCTGTGATCCCAGAGGA	7	0	7	0	0	0	0	0	0	0	0.01	0.369702	0.01	0.01	0.01	0.01	0.01	0.01	0.01
novel-miRn0747	22	TGCGAGTGAATGGTGACTGAGT	6	0	0	0	0	6	0	0	0	0	0.01	0.01	0.01	0.01	0.325458	0.01	0.01	0.01	0.01
novel-miRn0748	21	ATCGAGGACGGGGAGCGCTGC	5	0	0	0	0	0	5	0	0	0	0.01	0.01	0.01	0.01	0.01	0.284133	0.01	0.01	0.01
novel-miRn0749	22	TCTACGATGCACTTAGGCTTAC	121	0	0	0	0	12	7	35	32	35	0.01	0.01	0.01	0.01	0.650916	0.397787	2.18228	1.70293	2.09318
novel-miRn0750	21	CCTTTCAATTAAAAGAGCTAT	78	0	0	0	11	17	26	10	14	0	0.01	0.01	0.01	0.857722	0.922131	1.47749	0.623509	0.745031	0.01
novel-miRn0751	21	TTAACCATTGAATTCCATAGT	139	0	0	0	26	32	20	24	22	15	0.01	0.01	0.01	2.02734	1.73578	1.13653	1.49642	1.17076	0.897076
novel-miRn0752	22	ACAGCCCTGAAATTCAGACAGC	136	11	24	11	15	15	14	14	19	13	0.652539	1.26755	0.565461	1.16962	0.813645	0.795573	0.872912	1.01111	0.777466
novel-miRn0753	21	AACGAGACCGGAAGAGGGTTG	9	0	9	0	0	0	0	0	0	0	0.01	0.475332	0.01	0.01	0.01	0.01	0.01	0.01	0.01
novel-miRn0754	23	CTATGGAAGTCAATGTGGACCAT	6	6	0	0	0	0	0	0	0	0	0.35593	0.01	0.01	0.01	0.01	0.01	0.01	0.01	0.01
novel-miRn0755	22	CATTATGAACAGAATATTGCGT	5	0	0	0	0	0	0	5	0	0	0.01	0.01	0.01	0.01	0.01	0.01	0.311754	0.01	0.01
novel-miRn0756	22	TAGTTACGTTGTCAATTGGTAA	6	0	6	0	0	0	0	0	0	0	0.01	0.316888	0.01	0.01	0.01	0.01	0.01	0.01	0.01
novel-miRn0757	21	AAATATCGCGTTCATAATTGA	6	0	0	0	0	0	0	6	0	0	0.01	0.01	0.01	0.01	0.01	0.01	0.374105	0.01	0.01
novel-miRn0758	23	TGTGTCCCATTGACTTCCATTGT	262	17	26	27	21	30	31	33	49	28	1.00847	1.37318	1.38795	1.63747	1.62729	1.76163	2.05758	2.60761	1.67454
novel-miRn0759	22	TATGGAAGTAAATGGCTACCGT	57	8	0	0	0	28	10	6	0	5	0.474574	0.01	0.01	0.01	1.5188	0.568267	0.374105	0.01	0.299025
novel-miRn0760	21	TCTGAGGGGCACGTTGTAACT	15	5	0	0	0	0	0	0	0	10	0.296609	0.01	0.01	0.01	0.01	0.01	0.01	0.01	0.59805
novel-miRn0761	22	GATCAGGCCCACATCTGGCCCT	38	0	0	0	6	11	12	0	9	0	0.01	0.01	0.01	0.467849	0.596673	0.68192	0.01	0.478948	0.01
novel-miRn0762	21	TGTGGAAGTCAATGGGAACCA	59	0	25	0	0	0	5	12	0	17	0.01	1.32037	0.01	0.01	0.01	0.284133	0.74821	0.01	1.01669
novel-miRn0763	22	TTTTCTCATCTCTCTCCACAGG	11	0	11	0	0	0	0	0	0	0	0.01	0.580961	0.01	0.01	0.01	0.01	0.01	0.01	0.01
novel-miRn0764	23	CCTGGTTCCCATTGACTTGCATT	8	0	0	0	0	0	8	0	0	0	0.01	0.01	0.01	0.01	0.01	0.454613	0.01	0.01	0.01
novel-miRn0765	22	TTCTGATGCTCACATGCCCACT	32	0	13	0	0	11	8	0	0	0	0.01	0.68659	0.01	0.01	0.596673	0.454613	0.01	0.01	0.01
novel-miRn0766	22	AGACAATGGGAACCGAAACTGT	14	0	0	0	0	14	0	0	0	0	0.01	0.01	0.01	0.01	0.759402	0.01	0.01	0.01	0.01
novel-miRn0767	22	TGTCTTTTCTGTCTCCTGCAGG	5	0	0	0	0	0	0	0	5	0	0.01	0.01	0.01	0.01	0.01	0.01	0.01	0.266082	0.01
novel-miRn0768	20	CAAAATGCTGCAGATATGCT	7	0	0	0	0	0	7	0	0	0	0.01	0.01	0.01	0.01	0.01	0.397787	0.01	0.01	0.01
novel-miRn0769	21	AACCAAAAAGTTGCTGGTAGC	11	0	0	0	0	0	0	5	0	6	0.01	0.01	0.01	0.01	0.01	0.01	0.311754	0.01	0.35883
novel-miRn0770	23	TTTGAATCTCTTCTCTTTTGTCT	11	0	11	0	0	0	0	0	0	0	0.01	0.580961	0.01	0.01	0.01	0.01	0.01	0.01	0.01
novel-miRn0771	21	TTCCATATGTAGTTTCCTTTT	8	0	0	0	0	0	0	8	0	0	0.01	0.01	0.01	0.01	0.01	0.01	0.498807	0.01	0.01
novel-miRn0772	22	AAAACACGTCAGCAGCGTCGCA	30	6	0	0	0	0	19	0	5	0	0.35593	0.01	0.01	0.01	0.01	1.07971	0.01	0.266082	0.01
novel-miRn0773	22	AAGGCACGCGCATTCACGCGCA	6	0	0	0	0	0	6	0	0	0	0.01	0.01	0.01	0.01	0.01	0.34096	0.01	0.01	0.01
novel-miRn0774	21	TTGATGATAGCCAATGACTTT	47	8	0	0	0	0	0	0	0	39	0.474574	0.01	0.01	0.01	0.01	0.01	0.01	0.01	2.3324
novel-miRn0775	22	TCAGTCACCATTCACTTTCATT	11	0	6	0	0	0	0	5	0	0	0.01	0.316888	0.01	0.01	0.01	0.01	0.311754	0.01	0.01
novel-miRn0776	24	TATGGACGTCAGTGGGGACCAAGA	9	9	0	0	0	0	0	0	0	0	0.533895	0.01	0.01	0.01	0.01	0.01	0.01	0.01	0.01
novel-miRn0777	23	GGACAATGGGAAAAAGACACTTT	917	66	82	94	83	167	95	96	79	155	3.91523	4.3308	4.83212	6.47191	9.05858	5.39853	5.98568	4.2041	9.26978
novel-miRn0778	21	GTAGCCATTGACTTCCGTAGT	1316	69	85	100	192	306	254	80	103	127	4.0932	4.48924	5.14056	14.9712	16.5984	14.434	4.98807	5.4813	7.59524
novel-miRn0779	22	TAGGGTGCAGAATGATGTGTTT	78	16	14	11	0	0	0	37	0	0	0.949147	0.739405	0.565461	0.01	0.01	0.01	2.30698	0.01	0.01
novel-miRn0780	22	ATTACAGACAGACATGCAGGAT	20	0	0	6	8	0	0	6	0	0	0.01	0.01	0.308433	0.623798	0.01	0.01	0.374105	0.01	0.01
novel-miRn0781	22	TGCATCCTTGTGGCGCGGATGT	11	0	0	0	0	0	0	0	5	6	0.01	0.01	0.01	0.01	0.01	0.01	0.01	0.266082	0.35883
novel-miRn0782	22	TCCCAACTGACTTCCATAGTAT	5	0	0	0	0	0	0	0	5	0	0.01	0.01	0.01	0.01	0.01	0.01	0.01	0.266082	0.01
novel-miRn0783	21	TCTGTGAAATATACTTACTTC	17	0	0	0	0	0	17	0	0	0	0.01	0.01	0.01	0.01	0.01	0.966053	0.01	0.01	0.01
novel-miRn0784	22	GTTGTCAATTCTTCCACATGTA	5	0	0	0	0	0	5	0	0	0	0.01	0.01	0.01	0.01	0.01	0.284133	0.01	0.01	0.01
novel-miRn0785	22	TTGCTGGTTGCCATTGACTTCT	69	0	0	17	10	16	0	26	0	0	0.01	0.01	0.873895	0.779748	0.867888	0.01	1.62112	0.01	0.01
novel-miRn0786	21	GTGGAAGTCAATGGCTGCTGT	19	0	0	6	7	0	0	0	6	0	0.01	0.01	0.308433	0.545823	0.01	0.01	0.01	0.319299	0.01
novel-miRn0787	21	ATGAAAGACCATCTGATATGA	123	11	15	14	9	18	16	11	14	15	0.652539	0.792219	0.719678	0.701773	0.976374	0.909227	0.685859	0.745031	0.897076
novel-miRn0788	22	AGTGTCAATGGTCCATTTGAGT	440	21	20	12	16	12	19	105	150	85	1.24576	1.05629	0.616867	1.2476	0.650916	1.07971	6.54684	7.98247	5.08343
novel-miRn0789	22	AGAGCACGTCAGCAGCGTCGTA	22	0	0	0	0	0	22	0	0	0	0.01	0.01	0.01	0.01	0.01	1.25019	0.01	0.01	0.01
novel-miRn0790	22	TTATGTCATGCAAATCATTACA	5	0	0	0	0	0	0	0	5	0	0.01	0.01	0.01	0.01	0.01	0.01	0.01	0.266082	0.01
novel-miRn0791	22	ATGTAAGTGATTGGTGACTTGA	107	0	0	0	107	0	0	0	0	0	0.01	0.01	0.01	8.3433	0.01	0.01	0.01	0.01	0.01
novel-miRn0792	22	ATAACACATCAGCAGCGTCATA	5	5	0	0	0	0	0	0	0	0	0.296609	0.01	0.01	0.01	0.01	0.01	0.01	0.01	0.01
novel-miRn0793	21	CTATGGAAGTCAATGGCAACC	54	0	20	13	0	0	0	0	21	0	0.01	1.05629	0.668273	0.01	0.01	0.01	0.01	1.11755	0.01
novel-miRn0794	20	CTTGACTTGACTTAATGGCA	12	0	0	0	0	0	0	0	12	0	0.01	0.01	0.01	0.01	0.01	0.01	0.01	0.638598	0.01
novel-miRn0795	22	CATCTTCTACTGGACACTATGC	143	13	18	16	15	19	5	11	22	24	0.771182	0.950663	0.822489	1.16962	1.03062	0.284133	0.685859	1.17076	1.43532
novel-miRn0796	21	ACGGACAAGCTGTGCAAATCC	138	14	18	26	5	0	0	27	30	18	0.830504	0.950663	1.33655	0.389874	0.01	0.01	1.68347	1.59649	1.07649
novel-miRn0797	21	TTTATGAACAGAATATTGCGT	134	10	0	15	0	0	0	46	46	17	0.593217	0.01	0.771084	0.01	0.01	0.01	2.86814	2.44796	1.01669
novel-miRn0798	21	GTTCCTATTGACTTTCATTGT	57	0	7	8	0	11	0	8	18	5	0.01	0.369702	0.411245	0.01	0.596673	0.01	0.498807	0.957897	0.299025
novel-miRn0799	22	AGTGTCAATGGTCCATTTGAAA	10	0	0	0	0	0	0	0	0	10	0.01	0.01	0.01	0.01	0.01	0.01	0.01	0.01	0.59805
novel-miRn0800	22	GTAGCCATTGATTTCCATGGTA	6	0	0	0	0	0	0	0	0	6	0.01	0.01	0.01	0.01	0.01	0.01	0.01	0.01	0.35883
novel-miRn0801	23	GTGGAAGTCAATGGCTACTGGCT	18	0	5	0	0	0	7	0	6	0	0.01	0.264073	0.01	0.01	0.01	0.397787	0.01	0.319299	0.01
novel-miRn0802	22	AGGAGTGGTGATATTACTGCGC	5	0	0	5	0	0	0	0	0	0	0.01	0.01	0.257028	0.01	0.01	0.01	0.01	0.01	0.01
novel-miRn0803	23	TAAGAGCTGTTCACGTGTTGTCC	9	0	0	0	9	0	0	0	0	0	0.01	0.01	0.01	0.701773	0.01	0.01	0.01	0.01	0.01
novel-miRn0804	24	GCTGGTTTCAAGTGGTGTCTTAGA	87	0	0	11	12	18	18	9	11	8	0.01	0.01	0.565461	0.935697	0.976374	1.02288	0.561158	0.585381	0.47844
novel-miRn0805	21	AAACAGCGCATCCTTGTGGGG	18	0	0	0	0	0	0	0	10	8	0.01	0.01	0.01	0.01	0.01	0.01	0.01	0.532165	0.47844
novel-miRn0806	22	TCTGGAAGTCAATGGGGACCAA	10	10	0	0	0	0	0	0	0	0	0.593217	0.01	0.01	0.01	0.01	0.01	0.01	0.01	0.01
novel-miRn0807	22	TGGTATTACTGTGAAACTGTGT	5	0	0	0	0	0	0	0	0	5	0.01	0.01	0.01	0.01	0.01	0.01	0.01	0.01	0.299025
novel-miRn0808	24	AATGAGCTGCAGCAGCCGCTGATC	8	0	0	0	0	0	0	8	0	0	0.01	0.01	0.01	0.01	0.01	0.01	0.498807	0.01	0.01
novel-miRn0809	23	TAGCCACTGAATTACATAGTATG	5	5	0	0	0	0	0	0	0	0	0.296609	0.01	0.01	0.01	0.01	0.01	0.01	0.01	0.01
novel-miRn0810	22	TCTGTTATGCCCTTGACAACCA	34	0	0	0	0	0	0	0	0	34	0.01	0.01	0.01	0.01	0.01	0.01	0.01	0.01	2.03337
novel-miRn0811	23	CAGCACTGTTGGTATCTGCATCC	26	0	0	0	0	5	13	8	0	0	0.01	0.01	0.01	0.01	0.271215	0.738747	0.498807	0.01	0.01
novel-miRn0812	22	GTGTCAATGGTCAACTTGAGAG	11	0	11	0	0	0	0	0	0	0	0.01	0.580961	0.01	0.01	0.01	0.01	0.01	0.01	0.01
novel-miRn0813	22	TAAGTAACTTTACCATAGGCTA	14	0	0	0	0	0	0	8	6	0	0.01	0.01	0.01	0.01	0.01	0.01	0.498807	0.319299	0.01
novel-miRn0814	22	TATGGAAGTCAATGGGGACCAT	5	0	0	0	0	0	0	0	0	5	0.01	0.01	0.01	0.01	0.01	0.01	0.01	0.01	0.299025
novel-miRn0815	21	AATGAAAGTCAATGGGAACTG	5	0	5	0	0	0	0	0	0	0	0.01	0.264073	0.01	0.01	0.01	0.01	0.01	0.01	0.01
novel-miRn0816	22	TCTGATCCTCTTCATTAGCACG	43	0	10	0	0	0	13	7	7	6	0.01	0.528146	0.01	0.01	0.01	0.738747	0.436456	0.372515	0.35883
novel-miRn0817	21	TCATTGGATTACAGAACTGTG	28	0	6	6	5	6	0	5	0	0	0.01	0.316888	0.308433	0.389874	0.325458	0.01	0.311754	0.01	0.01
novel-miRn0818	20	ATATAATAGAGAGCACTACT	6	0	0	0	0	0	0	6	0	0	0.01	0.01	0.01	0.01	0.01	0.01	0.374105	0.01	0.01
novel-miRn0819	20	CTATGGAAGTCAATGGTAAC	63	0	0	22	21	0	0	0	20	0	0.01	0.01	1.13092	1.63747	0.01	0.01	0.01	1.06433	0.01
novel-miRn0820	22	TAACCCAATGGTTTGGTTAGTC	29	0	0	0	0	8	0	0	11	10	0.01	0.01	0.01	0.01	0.433944	0.01	0.01	0.585381	0.59805
novel-miRn0821	21	TGCAATATCGCGTTCATAATC	57	10	0	12	0	0	0	7	10	18	0.593217	0.01	0.616867	0.01	0.01	0.01	0.436456	0.532165	1.07649
novel-miRn0822	21	TGCGGACTGACCAATGAAGAG	11	0	0	0	0	0	0	0	11	0	0.01	0.01	0.01	0.01	0.01	0.01	0.01	0.585381	0.01
novel-miRn0823	22	TGGGACAGGAAGCTCACATAGA	20	0	9	0	0	0	0	11	0	0	0.01	0.475332	0.01	0.01	0.01	0.01	0.685859	0.01	0.01
novel-miRn0824	22	AACGATCTTTAAACATTAATCT	853	0	123	0	77	123	499	0	20	11	0.01	6.4962	0.01	6.00406	6.67189	28.3565	0.01	1.06433	0.657855
novel-miRn0825	23	GTGGAAGTCAATGGCTACTGTCA	34	0	10	11	0	0	13	0	0	0	0.01	0.528146	0.565461	0.01	0.01	0.738747	0.01	0.01	0.01
novel-miRn0826	21	GTTTCCATTGACTTCCATAGT	92	9	0	11	6	13	9	15	15	14	0.533895	0.01	0.565461	0.467849	0.705159	0.51144	0.935263	0.798247	0.837271
novel-miRn0827	21	CAATGTAAGTCAATGGCTACC	33	0	0	5	0	0	6	0	9	13	0.01	0.01	0.257028	0.01	0.01	0.34096	0.01	0.478948	0.777466
novel-miRn0828	22	CGCTGCCGGGCGATTGGTTCGT	10	0	0	0	0	0	10	0	0	0	0.01	0.01	0.01	0.01	0.01	0.568267	0.01	0.01	0.01
novel-miRn0829	20	ACCGTTGTTCACTGACAAGC	5	0	0	5	0	0	0	0	0	0	0.01	0.01	0.257028	0.01	0.01	0.01	0.01	0.01	0.01
novel-miRn0830	21	AATGAGCTGCAGCAGCCGCTG	7	0	0	0	0	0	0	0	7	0	0.01	0.01	0.01	0.01	0.01	0.01	0.01	0.372515	0.01
novel-miRn0831	22	TTGGAAACCATTGGCTACCAGC	8	0	0	0	0	8	0	0	0	0	0.01	0.01	0.01	0.01	0.433944	0.01	0.01	0.01	0.01
novel-miRn0832	20	CAATTGGACCATTGACACTC	5	0	0	0	0	0	5	0	0	0	0.01	0.01	0.01	0.01	0.01	0.284133	0.01	0.01	0.01
novel-miRn0833	20	TATGGAAGTCAATGGAAACC	15	0	0	0	0	0	0	15	0	0	0.01	0.01	0.01	0.01	0.01	0.01	0.935263	0.01	0.01
novel-miRn0834	22	TTGACGGTACCCATTGACTTCT	7	7	0	0	0	0	0	0	0	0	0.415252	0.01	0.01	0.01	0.01	0.01	0.01	0.01	0.01
novel-miRn0835	22	TCAGTCACTATTCACTTTCTTT	6	0	0	0	0	0	0	6	0	0	0.01	0.01	0.01	0.01	0.01	0.01	0.374105	0.01	0.01
novel-miRn0836	23	TATGGAAGTCAATGGCTACCGGT	7	0	0	0	0	0	0	0	7	0	0.01	0.01	0.01	0.01	0.01	0.01	0.01	0.372515	0.01
novel-miRn0837	22	CCGCTGCCGGGCGATTGGTTCG	9	0	0	0	0	9	0	0	0	0	0.01	0.01	0.01	0.01	0.488187	0.01	0.01	0.01	0.01
novel-miRn0838	21	ATGCAGCCATCTACCAGTAGA	23	8	0	0	5	10	0	0	0	0	0.474574	0.01	0.01	0.389874	0.54243	0.01	0.01	0.01	0.01
novel-miRn0839	22	TGAAAGTCAATGGTGACTGAGA	213	33	26	15	0	18	39	63	9	10	1.95762	1.37318	0.771084	0.01	0.976374	2.21624	3.9281	0.478948	0.59805
novel-miRn0840	21	ACCGTTGTTCACTGACAAGCT	20	0	0	0	0	8	0	12	0	0	0.01	0.01	0.01	0.01	0.433944	0.01	0.74821	0.01	0.01
novel-miRn0841	22	CGCAATATCGTGTTCATAATCG	17	0	0	0	0	0	0	17	0	0	0.01	0.01	0.01	0.01	0.01	0.01	1.05996	0.01	0.01
novel-miRn0842	22	CAAATGGACCATTGACACTCCT	47	0	0	0	0	21	26	0	0	0	0.01	0.01	0.01	0.01	1.1391	1.47749	0.01	0.01	0.01
novel-miRn0843	22	GATGCTGCTGACGTGTTTTCTT	13	0	0	0	0	0	0	0	0	13	0.01	0.01	0.01	0.01	0.01	0.01	0.01	0.01	0.777466
novel-miRn0844	22	GGAAGTAAATGGGGACCAGTAT	13	0	0	0	0	13	0	0	0	0	0.01	0.01	0.01	0.01	0.705159	0.01	0.01	0.01	0.01
novel-miRn0845	22	TCAGTCACCATTCACTCGCATT	105	6	20	16	8	11	0	10	15	19	0.35593	1.05629	0.822489	0.623798	0.596673	0.01	0.623509	0.798247	1.1363
novel-miRn0846	22	TGCACATGATGATAGTAGAGAA	21	0	0	0	12	0	0	0	0	9	0.01	0.01	0.01	0.935697	0.01	0.01	0.01	0.01	0.538245
novel-miRn0847	21	TCTCTGCATGACAGAATTTTG	237	33	0	35	0	33	31	34	31	40	1.95762	0.01	1.7992	0.01	1.79002	1.76163	2.11993	1.64971	2.3922
novel-miRn0848	23	TGAACAGTGCATCCTTGTGGCGC	174	68	72	0	0	0	34	0	0	0	4.03388	3.80265	0.01	0.01	0.01	1.93211	0.01	0.01	0.01
novel-miRn0849	22	TTCAAACGGACCATTGACATTC	466	27	43	0	30	54	211	74	0	27	1.60169	2.27103	0.01	2.33924	2.92912	11.9904	4.61396	0.01	1.61474
novel-miRn0850	23	AATGAAAGTGAACGGTGACCGGT	27	8	0	5	0	0	6	8	0	0	0.474574	0.01	0.257028	0.01	0.01	0.34096	0.498807	0.01	0.01
novel-miRn0851	21	ATTATGAACGCGATATTGCAT	593	89	91	119	0	69	109	116	0	0	5.27963	4.80613	6.11726	0.01	3.74277	6.19411	7.2327	0.01	0.01
novel-miRn0852	23	CGTCTCACTGTCTCACTCACTGT	14	0	0	5	0	0	0	0	9	0	0.01	0.01	0.257028	0.01	0.01	0.01	0.01	0.478948	0.01
novel-miRn0853	22	CGCAATATCACATTCATAATCA	5	0	5	0	0	0	0	0	0	0	0.01	0.264073	0.01	0.01	0.01	0.01	0.01	0.01	0.01
novel-miRn0854	22	AAGCCAATGGGTACCGTCAACT	89	10	19	13	15	9	7	8	0	8	0.593217	1.00348	0.668273	1.16962	0.488187	0.397787	0.498807	0.01	0.47844
novel-miRn0855	22	AATTAATGTGGCGCACCTGTGA	26	0	7	0	0	13	6	0	0	0	0.01	0.369702	0.01	0.01	0.705159	0.34096	0.01	0.01	0.01
novel-miRn0856	22	GGTTCAGGTGTGTCTGATTAGG	5	5	0	0	0	0	0	0	0	0	0.296609	0.01	0.01	0.01	0.01	0.01	0.01	0.01	0.01
novel-miRn0857	22	TCAAAGGTGCTTATGAAACCCA	22	5	5	5	0	0	7	0	0	0	0.296609	0.264073	0.257028	0.01	0.01	0.397787	0.01	0.01	0.01
novel-miRn0858	22	ACACCAAGACCATGAAAATATG	12	0	0	0	0	7	0	0	5	0	0.01	0.01	0.01	0.01	0.379701	0.01	0.01	0.266082	0.01
novel-miRn0859	23	CGCACAGGATTCGACATTGGTCA	15	0	5	5	5	0	0	0	0	0	0.01	0.264073	0.257028	0.389874	0.01	0.01	0.01	0.01	0.01
novel-miRn0860	21	ATTGTGAACACGATATTGTGT	11	0	0	11	0	0	0	0	0	0	0.01	0.01	0.565461	0.01	0.01	0.01	0.01	0.01	0.01
novel-miRn0861	21	CCTCCTGCAGCGTTTAACTCC	21	0	0	0	0	21	0	0	0	0	0.01	0.01	0.01	0.01	1.1391	0.01	0.01	0.01	0.01
novel-miRn0862	21	TTAGCCTCCCGCCACTGTGCT	13	0	13	0	0	0	0	0	0	0	0.01	0.68659	0.01	0.01	0.01	0.01	0.01	0.01	0.01
novel-miRn0863	22	TATGGAAGTCAATGGGAACCAT	111	0	9	13	7	14	31	10	16	11	0.01	0.475332	0.668273	0.545823	0.759402	1.76163	0.623509	0.851464	0.657855
novel-miRn0864	20	AATGGAAGTCAATGTGAACT	10	0	0	0	0	0	0	0	10	0	0.01	0.01	0.01	0.01	0.01	0.01	0.01	0.532165	0.01
novel-miRn0865	23	GTCCCAATTGACTTCCATAGTAA	8	0	0	0	0	8	0	0	0	0	0.01	0.01	0.01	0.01	0.433944	0.01	0.01	0.01	0.01
novel-miRn0866	23	AGTTATAGATCAGTGGTTGAAGT	12	6	0	0	0	0	0	0	6	0	0.35593	0.01	0.01	0.01	0.01	0.01	0.01	0.319299	0.01
novel-miRn0867	22	AGTTGTTCATTTTGTCATGCAC	18	11	7	0	0	0	0	0	0	0	0.652539	0.369702	0.01	0.01	0.01	0.01	0.01	0.01	0.01
novel-miRn0868	21	TGCCGGTAGCCATTGACTTCT	30	0	14	0	0	8	0	0	8	0	0.01	0.739405	0.01	0.01	0.433944	0.01	0.01	0.425732	0.01
novel-miRn0869	20	CAGCTGCCCCTAAAAGTCCC	11	0	0	0	0	0	0	0	11	0	0.01	0.01	0.01	0.01	0.01	0.01	0.01	0.585381	0.01
novel-miRn0870	22	TATGAACGCCCTATTGCGTAGC	6	0	0	0	0	6	0	0	0	0	0.01	0.01	0.01	0.01	0.325458	0.01	0.01	0.01	0.01
novel-miRn0871	21	ATAACACATCAGCAGTGTCGT	109	13	7	19	0	5	7	27	14	17	0.771182	0.369702	0.976706	0.01	0.271215	0.397787	1.68347	0.745031	1.01669
novel-miRn0872	22	ATAATGAACACGAAATTGCGTA	35	13	0	7	0	0	0	15	0	0	0.771182	0.01	0.359839	0.01	0.01	0.01	0.935263	0.01	0.01
novel-miRn0873	22	TAAACATTGACTTCCACAGTAT	30	7	7	10	0	0	6	0	0	0	0.415252	0.369702	0.514056	0.01	0.01	0.34096	0.01	0.01	0.01
novel-miRn0874	21	CTATGGAAGTCAATGTGGACC	18	0	0	0	10	8	0	0	0	0	0.01	0.01	0.01	0.779748	0.433944	0.01	0.01	0.01	0.01
novel-miRn0875	21	ATGCCGCTGACTTACGACGCT	17	0	0	0	0	0	0	0	17	0	0.01	0.01	0.01	0.01	0.01	0.01	0.01	0.90468	0.01
novel-miRn0876	22	TAGCCATTGACTTCCACTGTAT	5	0	0	0	0	0	0	0	5	0	0.01	0.01	0.01	0.01	0.01	0.01	0.01	0.266082	0.01
novel-miRn0877	22	TGTGAATGATGGAAATGTGTAG	88	11	14	0	22	17	17	0	7	0	0.652539	0.739405	0.01	1.71544	0.922131	0.966053	0.01	0.372515	0.01
novel-miRn0878	21	GTATCCATTGACTTCCACAGT	19	0	7	0	0	0	0	0	7	5	0.01	0.369702	0.01	0.01	0.01	0.01	0.01	0.372515	0.299025
novel-miRn0879	20	GACTGTTACCATTACTGAGG	11	11	0	0	0	0	0	0	0	0	0.652539	0.01	0.01	0.01	0.01	0.01	0.01	0.01	0.01
novel-miRn0880	22	CTTTTCTCTCTTCTGTTTCAGG	7	0	0	0	0	0	7	0	0	0	0.01	0.01	0.01	0.01	0.01	0.397787	0.01	0.01	0.01
novel-miRn0881	22	AAAGTGTCATCTGGGCTGAGAT	5	5	0	0	0	0	0	0	0	0	0.296609	0.01	0.01	0.01	0.01	0.01	0.01	0.01	0.01
novel-miRn0882	23	CAGACTGTCCTTCCTGTCCTCTG	24	0	16	0	0	0	0	0	0	8	0.01	0.845034	0.01	0.01	0.01	0.01	0.01	0.01	0.47844
novel-miRn0883	22	TTCGGAGTTTATATCCTGCAGT	7	7	0	0	0	0	0	0	0	0	0.415252	0.01	0.01	0.01	0.01	0.01	0.01	0.01	0.01
novel-miRn0884	21	GATGCTGCTGACGTGTTTTCT	203	15	15	23	8	0	12	39	50	41	0.889826	0.792219	1.18233	0.623798	0.01	0.68192	2.43168	2.66082	2.45201
novel-miRn0885	20	TATGGAAGTAAATGGCTACC	19	0	0	6	6	7	0	0	0	0	0.01	0.01	0.308433	0.467849	0.379701	0.01	0.01	0.01	0.01
novel-miRn0886	21	TACATACTGTCCCAATCTACA	152	21	21	25	6	0	10	17	31	21	1.24576	1.10911	1.28514	0.467849	0.01	0.568267	1.05996	1.64971	1.25591
novel-miRn0887	21	ACCAGTGACTAGTCGACGTCA	104	8	18	17	14	8	12	5	15	7	0.474574	0.950663	0.873895	1.09165	0.433944	0.68192	0.311754	0.798247	0.418635
novel-miRn0888	23	AACAATCTCCTGATGCTGCCTGA	1235	138	206	0	0	205	198	169	129	190	8.1864	10.8798	0.01	0.01	11.1198	11.2517	10.5373	6.86493	11.363
novel-miRn0889	22	TTAGGACCGGCACATGACCAGC	82	0	7	6	12	7	7	12	22	9	0.01	0.369702	0.308433	0.935697	0.379701	0.397787	0.74821	1.17076	0.538245
novel-miRn0890	22	TGTGGAGGTCAATGGGGACCAT	80	0	29	0	0	18	0	0	33	0	0.01	1.53162	0.01	0.01	0.976374	0.01	0.01	1.75614	0.01
novel-miRn0891	22	AATGTATGATGCCTAATGTTTT	31	0	5	0	0	5	6	5	10	0	0.01	0.264073	0.01	0.01	0.271215	0.34096	0.311754	0.532165	0.01
novel-miRn0892	22	AGAATAAGTCGCTGGATTGTCT	120	0	13	16	16	14	24	17	20	0	0.01	0.68659	0.822489	1.2476	0.759402	1.36384	1.05996	1.06433	0.01
novel-miRn0893	23	GAAACCCAGCAGACAATGTAGCT	14	0	0	0	0	0	6	0	8	0	0.01	0.01	0.01	0.01	0.01	0.34096	0.01	0.425732	0.01
novel-miRn0894	21	ATAATGAACATGATATTGCGT	39	0	0	0	0	0	0	23	0	16	0.01	0.01	0.01	0.01	0.01	0.01	1.43407	0.01	0.956881
novel-miRn0895	21	ACTTGACTTGACTTAATGGCA	52	8	9	6	9	6	8	6	0	0	0.474574	0.475332	0.308433	0.701773	0.325458	0.454613	0.374105	0.01	0.01
novel-miRn0896	23	ACTCTCCAGGACCGACGTTGCCT	5	0	0	0	0	0	0	0	5	0	0.01	0.01	0.01	0.01	0.01	0.01	0.01	0.266082	0.01
novel-miRn0897	23	AATGAAAGTGAACGGTGACTGGG	73	26	0	0	0	0	14	20	0	13	1.54236	0.01	0.01	0.01	0.01	0.795573	1.24702	0.01	0.777466
novel-miRn0898	21	GAAGGCAGTAGGTTGTATAGT	395	50	47	31	41	30	29	53	60	54	2.96609	2.48229	1.59357	3.19697	1.62729	1.64797	3.3046	3.19299	3.22947
novel-miRn0899	22	TTATGAACAGAATATTGAGTAG	39	0	0	15	0	0	0	0	24	0	0.01	0.01	0.771084	0.01	0.01	0.01	0.01	1.2772	0.01
novel-miRn0900	21	GTTGCCATTGACTTCCATAAT	5	0	0	0	0	5	0	0	0	0	0.01	0.01	0.01	0.01	0.271215	0.01	0.01	0.01	0.01
novel-miRn0901	21	ATAATGAATGCGATATTGCAT	75	0	0	10	10	12	14	8	11	10	0.01	0.01	0.514056	0.779748	0.650916	0.795573	0.498807	0.585381	0.59805
novel-miRn0902	21	CAAGCTCGATTCTGTGGGTCT	7701	1081	1568	1452	1159	0	0	0	1515	926	64.1268	82.8133	74.6409	90.3728	0.01	0.01	0.01	80.623	55.3795
novel-miRn0903	22	AGGACCCCCGGGATCGCAGCCG	33	0	0	0	0	6	13	0	14	0	0.01	0.01	0.01	0.01	0.325458	0.738747	0.01	0.745031	0.01
novel-miRn0904	20	TGGAAGTCAGTGGGTACCGT	8	0	8	0	0	0	0	0	0	0	0.01	0.422517	0.01	0.01	0.01	0.01	0.01	0.01	0.01
novel-miRn0905	22	CACAATATCGCTTTCATAATCG	83	39	14	30	0	0	0	0	0	0	2.31355	0.739405	1.54217	0.01	0.01	0.01	0.01	0.01	0.01
novel-miRn0906	23	TAAAGCCGTGCACGTCTCATAGT	14	0	0	0	5	0	0	0	0	9	0.01	0.01	0.01	0.389874	0.01	0.01	0.01	0.01	0.538245
novel-miRn0907	21	TAGACCAACTTAAGGTGAACT	385	35	35	42	39	45	37	41	64	47	2.07626	1.84851	2.15903	3.04102	2.44094	2.10259	2.55639	3.40586	2.81084
novel-miRn0908	22	TATGGAAGTCAATGGCTGCCGT	31	0	10	13	0	0	0	0	8	0	0.01	0.528146	0.668273	0.01	0.01	0.01	0.01	0.425732	0.01
novel-miRn0909	22	GACGCTGCTGACGTGTTATCTT	26	0	18	0	8	0	0	0	0	0	0.01	0.950663	0.01	0.623798	0.01	0.01	0.01	0.01	0.01
novel-miRn0910	22	TATACCATGAAAGTCAGTGGGG	7	7	0	0	0	0	0	0	0	0	0.415252	0.01	0.01	0.01	0.01	0.01	0.01	0.01	0.01
novel-miRn0911	22	TATGGAAGTCAATGGCTACCGA	18	0	18	0	0	0	0	0	0	0	0.01	0.950663	0.01	0.01	0.01	0.01	0.01	0.01	0.01
novel-miRn0912	23	TGGTTGATGCTGGTCCTTTGCTA	6	6	0	0	0	0	0	0	0	0	0.35593	0.01	0.01	0.01	0.01	0.01	0.01	0.01	0.01
novel-miRn0913	22	ATAATGAACGCGATATTTCGTA	10	0	0	0	0	0	10	0	0	0	0.01	0.01	0.01	0.01	0.01	0.568267	0.01	0.01	0.01
novel-miRn0914	21	AACCAAACCTCAACTTTCTTT	7	0	0	0	7	0	0	0	0	0	0.01	0.01	0.01	0.545823	0.01	0.01	0.01	0.01	0.01
novel-miRn0915	22	TGCAAGTAATCATGAATAGGCC	5	0	0	0	0	0	0	0	0	5	0.01	0.01	0.01	0.01	0.01	0.01	0.01	0.01	0.299025
novel-miRn0916	22	TAGCCATTGACTTTCATAGTAG	10	0	0	0	5	0	5	0	0	0	0.01	0.01	0.01	0.389874	0.01	0.284133	0.01	0.01	0.01
novel-miRn0917	21	TCTGGCAACAAAGATGGAAAC	29	0	11	0	6	12	0	0	0	0	0.01	0.580961	0.01	0.467849	0.650916	0.01	0.01	0.01	0.01
novel-miRn0918	21	ATAACACATCAGCAGCGTCGT	69	20	0	0	6	0	0	25	18	0	1.18643	0.01	0.01	0.467849	0.01	0.01	1.55877	0.957897	0.01
novel-miRn0919	22	TTCTGTGAAATATACTTACTTC	14	0	0	0	0	14	0	0	0	0	0.01	0.01	0.01	0.01	0.759402	0.01	0.01	0.01	0.01
novel-miRn0920	22	ACAGTAGCTATTGACTTTCATA	9	0	9	0	0	0	0	0	0	0	0.01	0.475332	0.01	0.01	0.01	0.01	0.01	0.01	0.01
novel-miRn0921	22	TTCACCAATCGGTCTGCTCAGC	12	0	0	12	0	0	0	0	0	0	0.01	0.01	0.616867	0.01	0.01	0.01	0.01	0.01	0.01
novel-miRn0922	21	TGTCGGTGATGAGCTCGCAAC	12	0	0	0	0	0	0	0	0	12	0.01	0.01	0.01	0.01	0.01	0.01	0.01	0.01	0.717661
novel-miRn0923	20	GACCCTATTGACTTCTGTAG	10	10	0	0	0	0	0	0	0	0	0.593217	0.01	0.01	0.01	0.01	0.01	0.01	0.01	0.01
novel-miRn0924	22	TAGATCAGTGAACTTGCCTTTA	15328	680	691	798	1034	1859	1497	2452	3618	2699	40.3388	36.4949	41.0217	80.6259	100.838	85.0695	152.884	192.537	161.414
novel-miRn0925	22	AAAACATGTCAGCAGCGGCGTC	46	15	8	0	10	0	13	0	0	0	0.889826	0.422517	0.01	0.779748	0.01	0.738747	0.01	0.01	0.01
novel-miRn0926	22	TATGGAAGTAAATGGCTACCAG	12	0	0	0	6	0	6	0	0	0	0.01	0.01	0.01	0.467849	0.01	0.34096	0.01	0.01	0.01
novel-miRn0927	21	TTCTGTGAAATATACTTACTT	5	0	0	0	5	0	0	0	0	0	0.01	0.01	0.01	0.389874	0.01	0.01	0.01	0.01	0.01
novel-miRn0928	22	AATGAATGCGGTATTGCTTAGC	8	0	0	0	8	0	0	0	0	0	0.01	0.01	0.01	0.623798	0.01	0.01	0.01	0.01	0.01
novel-miRn0929	23	ATGGAAGTCAATGGCTGCTGTCT	78	0	0	0	0	78	0	0	0	0	0.01	0.01	0.01	0.01	4.23095	0.01	0.01	0.01	0.01
novel-miRn0930	22	TAGGTAGCTTCATGTTGTTGGT	33	0	13	0	0	0	5	0	6	9	0.01	0.68659	0.01	0.01	0.01	0.284133	0.01	0.319299	0.538245
novel-miRn0931	22	TCAGCTGTAACTGTTAAGGTCT	60	0	0	0	10	8	13	10	0	19	0.01	0.01	0.01	0.779748	0.433944	0.738747	0.623509	0.01	1.1363
novel-miRn0932	21	TTGTTCTCTCATCTTCACCAC	14	0	0	0	0	0	14	0	0	0	0.01	0.01	0.01	0.01	0.01	0.795573	0.01	0.01	0.01
novel-miRn0933	23	TAAGCAGTCTAGAGCCAAGGTCA	17	0	0	0	17	0	0	0	0	0	0.01	0.01	0.01	1.32557	0.01	0.01	0.01	0.01	0.01
novel-miRn0934	21	GCAGCCATTGACTTCCATAGT	10	0	0	0	0	0	10	0	0	0	0.01	0.01	0.01	0.01	0.01	0.568267	0.01	0.01	0.01
novel-miRn0935	22	GAAAATGCCACTGAACTTTGGA	6	0	6	0	0	0	0	0	0	0	0.01	0.316888	0.01	0.01	0.01	0.01	0.01	0.01	0.01
novel-miRn0936	22	ATTTGCGAGATGTAAACTCACA	10	0	0	10	0	0	0	0	0	0	0.01	0.01	0.514056	0.01	0.01	0.01	0.01	0.01	0.01
novel-miRn0937	22	ATGCAAACGCTATAGTACTTTC	23	0	0	0	0	0	0	14	0	9	0.01	0.01	0.01	0.01	0.01	0.01	0.872912	0.01	0.538245
novel-miRn0938	21	ATTTGAAGAGAAAGTGAGAGA	136	18	17	24	26	0	29	22	0	0	1.06779	0.897848	1.23373	2.02734	0.01	1.64797	1.37172	0.01	0.01
novel-miRn0939	21	TTGTCTCAATCCTGTATGAAT	10	0	0	0	0	0	0	0	0	10	0.01	0.01	0.01	0.01	0.01	0.01	0.01	0.01	0.59805
novel-miRn0940	22	CGAAAGTGAATGGTGACTGAGA	60	60	0	0	0	0	0	0	0	0	3.5593	0.01	0.01	0.01	0.01	0.01	0.01	0.01	0.01
novel-miRn0941	22	TGGTCCCCATCAACTTCCATAG	6	0	0	0	0	0	0	6	0	0	0.01	0.01	0.01	0.01	0.01	0.01	0.374105	0.01	0.01
novel-miRn0942	22	AAAATAATGCACATCCGAGGTG	95	0	13	13	19	0	16	20	14	0	0.01	0.68659	0.668273	1.48152	0.01	0.909227	1.24702	0.745031	0.01
novel-miRn0943	23	TGTTCCTGGAGATCTACATTCCT	5	0	0	0	5	0	0	0	0	0	0.01	0.01	0.01	0.389874	0.01	0.01	0.01	0.01	0.01
novel-miRn0944	21	TCTGTTATGCCCTTGACAACC	209	18	30	19	23	40	21	27	31	0	1.06779	1.58444	0.976706	1.79342	2.16972	1.19336	1.68347	1.64971	0.01
novel-miRn0945	22	ATGGATGTCAGTGGCTACCATC	32	0	9	0	0	0	0	11	12	0	0.01	0.475332	0.01	0.01	0.01	0.01	0.685859	0.638598	0.01
novel-miRn0946	23	TAGCCACTGAATTCCACAGTATG	5	5	0	0	0	0	0	0	0	0	0.296609	0.01	0.01	0.01	0.01	0.01	0.01	0.01	0.01
novel-miRn0947	22	TCCCCATTGACTTCCACTGTAA	6	0	0	0	0	0	6	0	0	0	0.01	0.01	0.01	0.01	0.01	0.34096	0.01	0.01	0.01
novel-miRn0948	24	TTCAGTTCCCATTGACTTCCATTA	5	0	5	0	0	0	0	0	0	0	0.01	0.264073	0.01	0.01	0.01	0.01	0.01	0.01	0.01
novel-miRn0949	22	TTCCCATTGACTTCCATAGTAA	33	0	0	11	0	15	0	7	0	0	0.01	0.01	0.565461	0.01	0.813645	0.01	0.436456	0.01	0.01
novel-miRn0950	22	TCAGCGTTGTTTATGTTCAGTA	15	7	0	0	0	8	0	0	0	0	0.415252	0.01	0.01	0.01	0.433944	0.01	0.01	0.01	0.01
novel-miRn0951	23	TGGAGTAAGTAGTTCAAGACCTT	5	0	0	0	5	0	0	0	0	0	0.01	0.01	0.01	0.389874	0.01	0.01	0.01	0.01	0.01
novel-miRn0952	20	GATTCGGCCCACATCTGGCA	14	0	0	9	5	0	0	0	0	0	0.01	0.01	0.46265	0.389874	0.01	0.01	0.01	0.01	0.01
novel-miRn0953	22	CTGTGGAAGTCAATGGGAACCA	12	0	0	0	0	0	0	0	12	0	0.01	0.01	0.01	0.01	0.01	0.01	0.01	0.638598	0.01
novel-miRn0954	22	TGGTAATACCATGTTTCTGGCC	64	14	0	11	0	0	0	13	10	16	0.830504	0.01	0.565461	0.01	0.01	0.01	0.810561	0.532165	0.956881
novel-miRn0955	22	ATTATGAACATGATATTGCGTA	39	0	10	29	0	0	0	0	0	0	0.01	0.528146	1.49076	0.01	0.01	0.01	0.01	0.01	0.01
novel-miRn0956	21	AACGGTCTCATGTGCAACAGC	487	0	0	0	121	206	0	0	0	160	0.01	0.01	0.01	9.43495	11.1741	0.01	0.01	0.01	9.56881
novel-miRn0957	21	AGTCAGTCGCGGACAAACGCT	6	0	0	0	6	0	0	0	0	0	0.01	0.01	0.01	0.467849	0.01	0.01	0.01	0.01	0.01
novel-miRn0958	19	TGGATGACCCTGCAATTTT	7	0	0	7	0	0	0	0	0	0	0.01	0.01	0.359839	0.01	0.01	0.01	0.01	0.01	0.01
novel-miRn0959	22	GTAAACGGCGTATCCGCATGGC	39	0	12	0	12	0	0	0	0	15	0.01	0.633775	0.01	0.935697	0.01	0.01	0.01	0.01	0.897076
novel-miRn0960	21	CTAGCCATTGACTTCCGTAGT	1261	74	98	85	200	278	234	64	115	113	4.38981	5.17583	4.36947	15.595	15.0796	13.2974	3.99046	6.1199	6.75797
novel-miRn0961	22	ATGGAAGTCAATGGGAACCACT	54	0	0	14	7	0	21	0	12	0	0.01	0.01	0.719678	0.545823	0.01	1.19336	0.01	0.638598	0.01
novel-miRn0962	22	GCTCACTGCAGGACTGCTTGCA	5	0	0	0	0	5	0	0	0	0	0.01	0.01	0.01	0.01	0.271215	0.01	0.01	0.01	0.01
novel-miRn0963	23	AGTGTCAATGGTCCATTTGAGAA	69	8	0	0	0	8	0	12	24	17	0.474574	0.01	0.01	0.01	0.433944	0.01	0.74821	1.2772	1.01669
novel-miRn0964	22	ACTGTGTGTGTGTGTTATATAT	6	0	0	6	0	0	0	0	0	0	0.01	0.01	0.308433	0.01	0.01	0.01	0.01	0.01	0.01
novel-miRn0965	20	TGGAGTTAAACTCTGCTGGA	47	15	13	8	0	0	0	11	0	0	0.889826	0.68659	0.411245	0.01	0.01	0.01	0.685859	0.01	0.01
novel-miRn0966	22	ATAGAAGTCAATAGGGACCAGT	13	7	0	0	0	0	6	0	0	0	0.415252	0.01	0.01	0.01	0.01	0.34096	0.01	0.01	0.01
novel-miRn0967	22	TAAACGGCGTATCCGCATGGCA	66	0	0	12	0	16	11	10	17	0	0.01	0.01	0.616867	0.01	0.867888	0.625093	0.623509	0.90468	0.01
novel-miRn0968	22	GACAAGCTACGCAAATCCACGT	6	0	0	0	0	0	0	6	0	0	0.01	0.01	0.01	0.01	0.01	0.01	0.374105	0.01	0.01
novel-miRn0969	21	CAGTCAATGGCTACCGTCACC	18	0	0	0	0	10	0	0	0	8	0.01	0.01	0.01	0.01	0.54243	0.01	0.01	0.01	0.47844
novel-miRn0970	21	ATAATGAATGCGATATTGTGT	411	31	19	27	25	39	31	68	99	72	1.83897	1.00348	1.38795	1.94937	2.11548	1.76163	4.23986	5.26843	4.30596
novel-miRn0971	21	CTGTGAAAGTCAATGGCTACC	5	0	0	0	0	0	0	0	0	5	0.01	0.01	0.01	0.01	0.01	0.01	0.01	0.01	0.299025
novel-miRn0972	20	TCAGTGCATGACAGATGTTC	74	10	12	9	7	8	9	11	8	0	0.593217	0.633775	0.46265	0.545823	0.433944	0.51144	0.685859	0.425732	0.01
novel-miRn0973	22	TCCATCAGTCACGTGACCTACC	1217	127	141	211	111	188	173	119	86	61	7.53386	7.44686	10.8466	8.6552	10.1977	9.83101	7.41975	4.57662	3.64811
novel-miRn0974	21	TTTTGTCTGTGAAATTTGGCT	288	19	25	25	35	42	29	40	51	22	1.12711	1.32037	1.28514	2.72912	2.27821	1.64797	2.49403	2.71404	1.31571
novel-miRn0975	22	GATAGTAGCCGTTGACTTCCAT	7	0	0	7	0	0	0	0	0	0	0.01	0.01	0.359839	0.01	0.01	0.01	0.01	0.01	0.01
novel-miRn0976	21	AGTGTTAACGGTCCACTTGAG	11	0	6	0	5	0	0	0	0	0	0.01	0.316888	0.01	0.389874	0.01	0.01	0.01	0.01	0.01
novel-miRn0977	22	TGTGGAGGTCAATGGCTACCAC	142	0	29	36	0	0	45	0	32	0	0.01	1.53162	1.8506	0.01	0.01	2.5572	0.01	1.70293	0.01
novel-miRn0978	22	GTGGAAGTCAATGGCTGCTGTC	15	0	0	0	0	7	8	0	0	0	0.01	0.01	0.01	0.01	0.379701	0.454613	0.01	0.01	0.01
novel-miRn0979	21	TGCATGTAGTGTTTGTGAGAG	5	0	0	0	0	5	0	0	0	0	0.01	0.01	0.01	0.01	0.271215	0.01	0.01	0.01	0.01
novel-miRn0980	20	TATATAGATCAGTGGTTGCC	7	0	0	0	0	0	0	0	7	0	0.01	0.01	0.01	0.01	0.01	0.01	0.01	0.372515	0.01
novel-miRn0981	21	ACAATATCGCGTTCATTATCG	28	17	0	11	0	0	0	0	0	0	1.00847	0.01	0.565461	0.01	0.01	0.01	0.01	0.01	0.01
novel-miRn0982	21	TCTCACCGTACTTTGATGTCA	5	0	0	0	0	0	5	0	0	0	0.01	0.01	0.01	0.01	0.01	0.284133	0.01	0.01	0.01
novel-miRn0983	23	GAACCTCGGGCACTGTCCAACGT	399	0	158	0	0	0	0	130	111	0	0.01	8.34471	0.01	0.01	0.01	0.01	8.10561	5.90703	0.01
novel-miRn0984	21	TTCCCCATTGACTTCCATAGT	16	0	0	5	0	11	0	0	0	0	0.01	0.01	0.257028	0.01	0.596673	0.01	0.01	0.01	0.01
novel-miRn0985	23	ATTATGAACAGAATATTGCGTAA	15	0	0	0	0	0	0	8	0	7	0.01	0.01	0.01	0.01	0.01	0.01	0.498807	0.01	0.418635
novel-miRn0986	22	ATTTGAAGAGAAAGTGAGAGAG	57	0	0	0	0	32	0	0	0	25	0.01	0.01	0.01	0.01	1.73578	0.01	0.01	0.01	1.49513
novel-miRn0987	23	ATTTGAAGAGAAAGTGAGAGAGA	36	0	0	0	0	0	0	0	36	0	0.01	0.01	0.01	0.01	0.01	0.01	0.01	1.91579	0.01
novel-miRn0988	22	TCACGCAGAATCTAGGATGGAT	546	81	68	80	31	55	88	44	60	39	4.80506	3.59139	4.11245	2.41722	2.98337	5.00075	2.74344	3.19299	2.3324
novel-miRn0989	22	TCAAATGAACCATTGACACTCT	5	5	0	0	0	0	0	0	0	0	0.296609	0.01	0.01	0.01	0.01	0.01	0.01	0.01	0.01
novel-miRn0990	23	TGTGGAAGTCAATGGGATCCACC	14	0	0	14	0	0	0	0	0	0	0.01	0.01	0.719678	0.01	0.01	0.01	0.01	0.01	0.01
novel-miRn0991	21	CTCTGGAAGTCAATGTGGACC	9	0	0	0	9	0	0	0	0	0	0.01	0.01	0.01	0.701773	0.01	0.01	0.01	0.01	0.01
novel-miRn0992	22	TCTGGCAACAAAGATGGAAACA	46	17	0	11	0	0	7	0	0	11	1.00847	0.01	0.565461	0.01	0.01	0.397787	0.01	0.01	0.657855
novel-miRn0993	22	TGGCCATATAATGAAAGTCGGT	5	0	0	0	0	5	0	0	0	0	0.01	0.01	0.01	0.01	0.271215	0.01	0.01	0.01	0.01
novel-miRn0994	23	TAGCCACTGAATTTCATAGTATG	5	5	0	0	0	0	0	0	0	0	0.296609	0.01	0.01	0.01	0.01	0.01	0.01	0.01	0.01
novel-miRn0995	21	TATGGTGAGTTAGCTCAGTCT	24	5	0	0	5	0	0	0	8	6	0.296609	0.01	0.01	0.389874	0.01	0.01	0.01	0.425732	0.35883
novel-miRn0996	22	TCTGGAAGTCAATGGGGAACAT	15	10	5	0	0	0	0	0	0	0	0.593217	0.264073	0.01	0.01	0.01	0.01	0.01	0.01	0.01
novel-miRn0997	21	CTCAAGTGGACCATTGACATT	63	0	0	0	5	9	41	8	0	0	0.01	0.01	0.01	0.389874	0.488187	2.32989	0.498807	0.01	0.01
novel-miRn0998	22	TGGTCCCCATTGAGTTCCATAG	44	0	19	13	0	12	0	0	0	0	0.01	1.00348	0.668273	0.01	0.650916	0.01	0.01	0.01	0.01
novel-miRn0999	22	TGTATCGGTGGTTCAGCCCGCT	225	24	31	35	28	19	37	15	21	15	1.42372	1.63725	1.7992	2.18329	1.03062	2.10259	0.935263	1.11755	0.897076
novel-miRn1000	22	TTTGATGGTAGCCATTGACTTC	15	7	0	0	0	0	0	8	0	0	0.415252	0.01	0.01	0.01	0.01	0.01	0.498807	0.01	0.01
novel-miRn1001	21	ACAGATGGCACAGACAGGAAG	169	0	21	14	17	27	18	31	22	19	0.01	1.10911	0.719678	1.32557	1.46456	1.02288	1.93288	1.17076	1.1363
novel-miRn1002	22	TTCCTGTAGACTTTTGTCATGT	407	59	62	45	34	37	32	45	48	45	3.49998	3.27451	2.31325	2.65114	2.00699	1.81845	2.80579	2.55439	2.69123
novel-miRn1003	21	ATTATGTACAGAATATTGCGT	129	10	0	16	0	0	0	44	44	15	0.593217	0.01	0.822489	0.01	0.01	0.01	2.74344	2.34153	0.897076
novel-miRn1004	20	TGACTACTGAATTCCAGATG	8	0	0	8	0	0	0	0	0	0	0.01	0.01	0.411245	0.01	0.01	0.01	0.01	0.01	0.01
novel-miRn1005	21	AAAATGGACCATTGACACTCT	8	8	0	0	0	0	0	0	0	0	0.474574	0.01	0.01	0.01	0.01	0.01	0.01	0.01	0.01
novel-miRn1006	21	CGTGCCGTGAGTAAAAAGGCA	97	11	16	17	0	11	14	7	11	10	0.652539	0.845034	0.873895	0.01	0.596673	0.795573	0.436456	0.585381	0.59805
novel-miRn1007	21	GAGCATGAGCTCTTGTAAAGC	13	0	0	0	0	0	0	0	8	5	0.01	0.01	0.01	0.01	0.01	0.01	0.01	0.425732	0.299025
novel-miRn1008	23	CAGACTGTGTGTATCCCCACCCG	5	0	5	0	0	0	0	0	0	0	0.01	0.264073	0.01	0.01	0.01	0.01	0.01	0.01	0.01
novel-miRn1009	24	ATCTGCTGTGAGCAGCCGACAGAG	11	0	0	0	0	11	0	0	0	0	0.01	0.01	0.01	0.01	0.596673	0.01	0.01	0.01	0.01
novel-miRn1010	22	CGTCCCCATTGACTTGCATAGT	92	0	0	0	0	0	92	0	0	0	0.01	0.01	0.01	0.01	0.01	5.22805	0.01	0.01	0.01
novel-miRn1011	22	GGGGGAGTGTGATTTTCACAGC	53	0	0	0	0	20	33	0	0	0	0.01	0.01	0.01	0.01	1.08486	1.87528	0.01	0.01	0.01
novel-miRn1012	21	GTGGCCATTGACTTCCATAGT	119	12	16	19	15	16	9	8	11	13	0.711861	0.845034	0.976706	1.16962	0.867888	0.51144	0.498807	0.585381	0.777466
novel-miRn1013	22	TCTCAAGTGGACCACTGACACT	37	37	0	0	0	0	0	0	0	0	2.1949	0.01	0.01	0.01	0.01	0.01	0.01	0.01	0.01
novel-miRn1014	22	ACTATGGAAGTCAATGGCAACT	5	0	0	0	0	0	0	0	5	0	0.01	0.01	0.01	0.01	0.01	0.01	0.01	0.266082	0.01
novel-miRn1015	23	TAGCTATTGACTTCCATATTATG	6	0	0	0	0	0	6	0	0	0	0.01	0.01	0.01	0.01	0.01	0.34096	0.01	0.01	0.01
novel-miRn1016	21	TGTGAAAGTCAATGGCTACCG	56	0	22	0	0	0	34	0	0	0	0.01	1.16192	0.01	0.01	0.01	1.93211	0.01	0.01	0.01
novel-miRn1017	23	TACCTATAGATACAAGCTTGTGT	6	6	0	0	0	0	0	0	0	0	0.35593	0.01	0.01	0.01	0.01	0.01	0.01	0.01	0.01
novel-miRn1018	22	TATGGAGGTCAATGGCAACCAC	17	0	9	0	0	0	0	0	8	0	0.01	0.475332	0.01	0.01	0.01	0.01	0.01	0.425732	0.01
novel-miRn1019	22	CCAGACTTGCAGACTGGTTCCT	77	9	13	6	8	12	12	12	0	5	0.533895	0.68659	0.308433	0.623798	0.650916	0.68192	0.74821	0.01	0.299025
novel-miRn1020	21	TCTGGTCCCCATTGACATCCA	23	0	0	0	23	0	0	0	0	0	0.01	0.01	0.01	1.79342	0.01	0.01	0.01	0.01	0.01
novel-miRn1021	22	TGCGTCACACGGATACGCTGTT	96	16	14	20	0	0	0	13	17	16	0.949147	0.739405	1.02811	0.01	0.01	0.01	0.810561	0.90468	0.956881
novel-miRn1022	21	AAAAGAGCAGCTTGGACACTC	11	0	11	0	0	0	0	0	0	0	0.01	0.580961	0.01	0.01	0.01	0.01	0.01	0.01	0.01
novel-miRn1023	21	ATAGTGAACGCGATATTGCGT	28	0	0	0	13	9	0	6	0	0	0.01	0.01	0.01	1.01367	0.488187	0.01	0.374105	0.01	0.01
novel-miRn1024	22	CTGACTGCTCTGGAAACCAGGC	51	0	8	10	0	0	8	8	7	10	0.01	0.422517	0.514056	0.01	0.01	0.454613	0.498807	0.372515	0.59805
novel-miRn1025	21	GATTCGGCCCACATCTGGCCC	266	39	23	22	21	41	28	19	0	73	2.31355	1.21474	1.13092	1.63747	2.22396	1.59115	1.18467	0.01	4.36577
novel-miRn1026	22	CTATGGAAGTCAATGGAAACCA	28	0	19	0	0	0	9	0	0	0	0.01	1.00348	0.01	0.01	0.01	0.51144	0.01	0.01	0.01
novel-miRn1027	22	TGGATTTGTGCAGCTTGACTGT	708	0	0	0	0	0	0	262	256	190	0.01	0.01	0.01	0.01	0.01	0.01	16.3359	13.6234	11.363
novel-miRn1028	20	ACACAATGATGAGAGCGATG	13	0	0	0	0	0	13	0	0	0	0.01	0.01	0.01	0.01	0.01	0.738747	0.01	0.01	0.01
novel-miRn1029	22	TAAACTCAGCAGGACACTGTCC	25	8	8	9	0	0	0	0	0	0	0.474574	0.422517	0.46265	0.01	0.01	0.01	0.01	0.01	0.01
novel-miRn1030	22	CAAAGAACAGCAGCATTCTGTG	8	0	8	0	0	0	0	0	0	0	0.01	0.422517	0.01	0.01	0.01	0.01	0.01	0.01	0.01
novel-miRn1031	20	ATCCAATGGCCGTGCAGTTA	8	0	0	0	8	0	0	0	0	0	0.01	0.01	0.01	0.623798	0.01	0.01	0.01	0.01	0.01
novel-miRn1032	22	GTGGAAATTATACTACCCCCAC	12	0	0	0	12	0	0	0	0	0	0.01	0.01	0.01	0.935697	0.01	0.01	0.01	0.01	0.01
novel-miRn1033	22	AGGTCCACTGTCTAGCAGAGTT	51	20	0	0	0	0	0	0	18	13	1.18643	0.01	0.01	0.01	0.01	0.01	0.01	0.957897	0.777466
novel-miRn1034	22	AGAAATGATGATACTGGAGAAT	100	0	15	17	22	24	0	0	0	22	0.01	0.792219	0.873895	1.71544	1.30183	0.01	0.01	0.01	1.31571
novel-miRn1035	24	ACTGTGGACCAGCAACTGTTTGGT	16	0	0	0	0	0	0	16	0	0	0.01	0.01	0.01	0.01	0.01	0.01	0.997614	0.01	0.01
novel-miRn1036	22	GAAGGCAGTAGGTTGTATAGTT	2131	244	369	223	132	165	155	318	277	248	14.4745	19.4886	11.4634	10.2927	8.9501	8.80813	19.8276	14.741	14.8317
novel-miRn1037	22	ATCTTGAAGTGCTACTTGCTGA	9	9	0	0	0	0	0	0	0	0	0.533895	0.01	0.01	0.01	0.01	0.01	0.01	0.01	0.01
novel-miRn1038	23	TGGTCCCCATTGAGTTCCATAGT	18	18	0	0	0	0	0	0	0	0	1.06779	0.01	0.01	0.01	0.01	0.01	0.01	0.01	0.01
novel-miRn1039	22	AACGCACCTGACGAGCCTGAGA	7	0	0	0	0	7	0	0	0	0	0.01	0.01	0.01	0.01	0.379701	0.01	0.01	0.01	0.01
novel-miRn1040	22	CCAGGAGAGGTCCTCAGGAACT	6	0	0	0	0	0	6	0	0	0	0.01	0.01	0.01	0.01	0.01	0.34096	0.01	0.01	0.01
novel-miRn1041	21	CAAAGAACAGCAGCATTCTGT	27	0	0	0	6	6	9	6	0	0	0.01	0.01	0.01	0.467849	0.325458	0.51144	0.374105	0.01	0.01
novel-miRn1042	22	GGTTCAGGTGTGTTTGATTAGT	5	5	0	0	0	0	0	0	0	0	0.296609	0.01	0.01	0.01	0.01	0.01	0.01	0.01	0.01
novel-miRn1043	22	TATGGAAGTCAATGGCTACTGA	6	0	0	0	0	0	0	6	0	0	0.01	0.01	0.01	0.01	0.01	0.01	0.374105	0.01	0.01
novel-miRn1044	23	TTGGAGAACATCTGAGAAGAGAT	9	0	0	0	9	0	0	0	0	0	0.01	0.01	0.01	0.701773	0.01	0.01	0.01	0.01	0.01
novel-miRn1045	23	TTGACGGTAGCCATTGACTTCCT	6	0	0	0	6	0	0	0	0	0	0.01	0.01	0.01	0.467849	0.01	0.01	0.01	0.01	0.01
novel-miRn1046	22	AACCAAAAAGTTGCTGCTAGCC	21	0	0	0	0	0	0	6	7	8	0.01	0.01	0.01	0.01	0.01	0.01	0.374105	0.372515	0.47844
novel-miRn1047	23	TCACCAATCGGTCTGCTCAGCAG	27	0	0	0	0	0	0	27	0	0	0.01	0.01	0.01	0.01	0.01	0.01	1.68347	0.01	0.01
novel-miRn1048	22	CTATGGAAGTCAATGGTAACCA	39	0	0	0	0	21	0	18	0	0	0.01	0.01	0.01	0.01	1.1391	0.01	1.12232	0.01	0.01
novel-miRn1049	22	ACACTGAGTACACTGCCACTCT	12	0	0	0	0	0	0	0	0	12	0.01	0.01	0.01	0.01	0.01	0.01	0.01	0.01	0.717661
novel-miRn1050	22	TCTCGGGCCGGCAATGCCACGA	172	16	17	13	15	16	34	24	24	13	0.949147	0.897848	0.668273	1.16962	0.867888	1.93211	1.49642	1.2772	0.777466
novel-miRn1051	21	CTTGACTTGACTTAATGGCAA	9	0	0	0	0	0	0	0	0	9	0.01	0.01	0.01	0.01	0.01	0.01	0.01	0.01	0.538245
novel-miRn1052	22	CTATCAGCAACTGTTTGGTTAC	8	0	0	8	0	0	0	0	0	0	0.01	0.01	0.411245	0.01	0.01	0.01	0.01	0.01	0.01
novel-miRn1053	22	TGTGGGCCAGATGTGGGCCGGT	5	0	0	0	0	0	5	0	0	0	0.01	0.01	0.01	0.01	0.01	0.284133	0.01	0.01	0.01
novel-miRn1054	22	TCGTCCCCATTGACTTGCATAG	28	0	0	0	28	0	0	0	0	0	0.01	0.01	0.01	2.18329	0.01	0.01	0.01	0.01	0.01
novel-miRn1055	23	TAAGTGGACCATTGACACTCTAT	9	0	0	0	9	0	0	0	0	0	0.01	0.01	0.01	0.701773	0.01	0.01	0.01	0.01	0.01
novel-miRn1056	24	TAGCAGCACATAAATACTGGAGGT	32	0	0	0	0	0	13	0	0	19	0.01	0.01	0.01	0.01	0.01	0.738747	0.01	0.01	1.1363
novel-miRn1057	22	ATCTGGCCCACATCTGGCCCGT	7	0	0	0	0	0	0	0	0	7	0.01	0.01	0.01	0.01	0.01	0.01	0.01	0.01	0.418635
novel-miRn1058	22	ATGAAATCCTTGGACCCTTTGT	5	0	0	0	0	0	0	0	0	5	0.01	0.01	0.01	0.01	0.01	0.01	0.01	0.01	0.299025
novel-miRn1059	22	CTCAGTCACTATTCACTTTCAT	56	0	0	0	0	56	0	0	0	0	0.01	0.01	0.01	0.01	3.03761	0.01	0.01	0.01	0.01
novel-miRn1060	22	TTACACGAAGCGGAAGTGCGTG	13	8	0	5	0	0	0	0	0	0	0.474574	0.01	0.257028	0.01	0.01	0.01	0.01	0.01	0.01
novel-miRn1061	24	TGTGGAAATTATACTACCCCCACT	30	0	0	0	0	17	13	0	0	0	0.01	0.01	0.01	0.01	0.922131	0.738747	0.01	0.01	0.01
novel-miRn1062	22	CATTCTTTAAACATTACTCTGT	48	0	21	0	27	0	0	0	0	0	0.01	1.10911	0.01	2.10532	0.01	0.01	0.01	0.01	0.01
novel-miRn1063	22	GTGGAAATTATACTCCCCCACT	9	0	0	0	9	0	0	0	0	0	0.01	0.01	0.01	0.701773	0.01	0.01	0.01	0.01	0.01
novel-miRn1064	24	GTTTTTTTTGGTTTTTTGTTTTTT	47	5	0	0	7	9	13	6	0	7	0.296609	0.01	0.01	0.545823	0.488187	0.738747	0.374105	0.01	0.418635
novel-miRn1065	22	ACTGAGTTACTGATTCACTGAG	7	0	0	0	0	0	7	0	0	0	0.01	0.01	0.01	0.01	0.01	0.397787	0.01	0.01	0.01
novel-miRn1066	22	CATTCAGTGGGCTTGTTGCTGT	150	9	19	17	18	20	24	13	15	15	0.533895	1.00348	0.873895	1.40355	1.08486	1.36384	0.810561	0.798247	0.897076
novel-miRn1067	21	GGAACAAACATCTGTCAGTGA	20	0	0	0	0	0	20	0	0	0	0.01	0.01	0.01	0.01	0.01	1.13653	0.01	0.01	0.01
novel-miRn1068	22	TTGAGCATGGCGAACTTGCGGA	10	0	0	0	0	0	10	0	0	0	0.01	0.01	0.01	0.01	0.01	0.568267	0.01	0.01	0.01
novel-miRn1069	21	AAACAACGTCAGCAGCGTCGT	9	0	0	0	0	0	0	9	0	0	0.01	0.01	0.01	0.01	0.01	0.01	0.561158	0.01	0.01
novel-miRn1070	21	GATCGTGATGAAACTTTAACC	1095	0	0	184	138	184	190	0	192	207	0.01	0.01	9.45863	10.7605	9.98071	10.7971	0.01	10.2176	12.3796
novel-miRn1071	22	GCCATGACTGTAGACTGTTACT	86	11	0	20	0	17	26	0	12	0	0.652539	0.01	1.02811	0.01	0.922131	1.47749	0.01	0.638598	0.01
novel-miRn1072	21	ACTGTGGAAGTCAATGGGAAC	10	0	0	0	0	0	0	0	0	10	0.01	0.01	0.01	0.01	0.01	0.01	0.01	0.01	0.59805
novel-miRn1073	22	ACCATCTGTGTGTCCGAGTTGA	5	0	5	0	0	0	0	0	0	0	0.01	0.264073	0.01	0.01	0.01	0.01	0.01	0.01	0.01
novel-miRn1074	22	AATGGAAGTCAATGGGAACTGT	76	11	15	6	6	7	0	18	7	6	0.652539	0.792219	0.308433	0.467849	0.379701	0.01	1.12232	0.372515	0.35883
novel-miRn1075	22	TGCTGAACGTAAACAACGCTGA	47	0	0	7	6	9	7	0	9	9	0.01	0.01	0.359839	0.467849	0.488187	0.397787	0.01	0.478948	0.538245
novel-miRn1076	22	ATTGACTTTCATTGTATGGACC	5	0	0	5	0	0	0	0	0	0	0.01	0.01	0.257028	0.01	0.01	0.01	0.01	0.01	0.01
novel-miRn1077	22	ATTATGAATGCAATATTGCATA	16	0	0	0	8	0	8	0	0	0	0.01	0.01	0.01	0.623798	0.01	0.454613	0.01	0.01	0.01
novel-miRn1078	23	ATCATTTTTGTGACTATGCAACT	2385	254	271	247	167	287	355	341	228	235	15.0677	14.3128	12.6972	13.0218	15.5677	20.1735	21.2616	12.1334	14.0542
novel-miRn1079	20	GTGCAATTTTTGGAATCAGC	20	0	0	0	0	0	0	9	11	0	0.01	0.01	0.01	0.01	0.01	0.01	0.561158	0.585381	0.01
novel-miRn1080	22	TATGGAAGTCAGTGGTTATTGT	31	6	0	0	0	15	10	0	0	0	0.35593	0.01	0.01	0.01	0.813645	0.568267	0.01	0.01	0.01
novel-miRn1081	22	GTTGCCATTGACTTCCATGGTA	39	0	6	6	0	10	5	6	0	6	0.01	0.316888	0.308433	0.01	0.54243	0.284133	0.374105	0.01	0.35883
novel-miRn1082	22	TAGCTATTGACTTCCATAGTAT	132	0	0	0	0	0	0	0	0	132	0.01	0.01	0.01	0.01	0.01	0.01	0.01	0.01	7.89427
novel-miRn1083	22	CTACGGAAGTCAATGGTTACCA	11	5	6	0	0	0	0	0	0	0	0.296609	0.316888	0.01	0.01	0.01	0.01	0.01	0.01	0.01
novel-miRn1084	21	CTTACCTAGACAGTGTTTTGG	10	0	0	0	0	0	0	0	10	0	0.01	0.01	0.01	0.01	0.01	0.01	0.01	0.532165	0.01
novel-miRn1085	21	TCTGCAACACGAAACTGTCTT	50	0	0	0	0	50	0	0	0	0	0.01	0.01	0.01	0.01	2.71215	0.01	0.01	0.01	0.01
novel-miRn1086	22	ATAATAGGAGCAGAGGTTTTCC	15	0	0	0	0	0	8	7	0	0	0.01	0.01	0.01	0.01	0.01	0.454613	0.436456	0.01	0.01
novel-miRn1087	21	AAACTCAGCAGGACACTGTCC	11	0	0	0	0	0	0	0	11	0	0.01	0.01	0.01	0.01	0.01	0.01	0.01	0.585381	0.01
novel-miRn1088	21	ATTATGAACGCGGTATTGCAT	10	0	5	0	0	0	0	0	5	0	0.01	0.264073	0.01	0.01	0.01	0.01	0.01	0.266082	0.01
novel-miRn1089	21	TAACTCTGGCCTATAGCAATT	6	0	0	0	0	0	6	0	0	0	0.01	0.01	0.01	0.01	0.01	0.34096	0.01	0.01	0.01
novel-miRn1090	20	ATTCGGCCCACATCTGGCCC	179	0	32	0	42	65	0	0	40	0	0.01	1.69007	0.01	3.27494	3.5258	0.01	0.01	2.12866	0.01
novel-miRn1091	23	CAAATGGACCACTGACACTCTAT	16	0	16	0	0	0	0	0	0	0	0.01	0.845034	0.01	0.01	0.01	0.01	0.01	0.01	0.01
novel-miRn1092	21	CAAGTGGACCATAGACACTCT	16	0	0	0	0	0	0	7	9	0	0.01	0.01	0.01	0.01	0.01	0.01	0.436456	0.478948	0.01
novel-miRn1093	22	TTATGAACAGAATATTGCGTGC	28	0	0	14	0	0	0	0	0	14	0.01	0.01	0.719678	0.01	0.01	0.01	0.01	0.01	0.837271
novel-miRn1094	22	AGGTCAATGGCTACCGTCAGCT	29	0	0	0	0	7	0	16	6	0	0.01	0.01	0.01	0.01	0.379701	0.01	0.997614	0.319299	0.01
novel-miRn1095	22	TAACCATTGACTTCCGTAGTAT	5	0	0	0	0	0	5	0	0	0	0.01	0.01	0.01	0.01	0.01	0.284133	0.01	0.01	0.01
novel-miRn1096	22	GGGGGAGTGTGATTTTCACAAC	112	0	7	0	25	40	40	0	0	0	0.01	0.369702	0.01	1.94937	2.16972	2.27307	0.01	0.01	0.01
novel-miRn1097	23	TTTGATGGTAGCCATTGACTTAA	6	0	0	0	0	0	6	0	0	0	0.01	0.01	0.01	0.01	0.01	0.34096	0.01	0.01	0.01
novel-miRn1098	23	ATCCGCTGATAGACGCGGCTTTC	6	0	0	0	0	0	0	0	0	6	0.01	0.01	0.01	0.01	0.01	0.01	0.01	0.01	0.35883
novel-miRn1099	21	ACCCGTTAGCGATGAAGCCCT	8	0	0	0	0	0	0	0	0	8	0.01	0.01	0.01	0.01	0.01	0.01	0.01	0.01	0.47844
novel-miRn1100	22	TTGGCGGTAGACATTGACTTCC	9	9	0	0	0	0	0	0	0	0	0.533895	0.01	0.01	0.01	0.01	0.01	0.01	0.01	0.01
novel-miRn1101	23	TGAAAGAGAATGGTGACTGAGGT	5	0	0	0	0	0	0	5	0	0	0.01	0.01	0.01	0.01	0.01	0.01	0.311754	0.01	0.01
novel-miRn1102	21	CCGCTGCCGGGCGATTGGTTC	9	0	9	0	0	0	0	0	0	0	0.01	0.475332	0.01	0.01	0.01	0.01	0.01	0.01	0.01
novel-miRn1103	23	TTTGCCCCATGAGACGTAACTCT	5	0	0	0	0	5	0	0	0	0	0.01	0.01	0.01	0.01	0.271215	0.01	0.01	0.01	0.01
novel-miRn1104	21	GTATCCATTGAGTTCCATAGT	6	0	0	0	0	0	6	0	0	0	0.01	0.01	0.01	0.01	0.01	0.34096	0.01	0.01	0.01
novel-miRn1105	22	CCCGCATGACCCAGACTGGATG	6	0	0	0	0	0	0	6	0	0	0.01	0.01	0.01	0.01	0.01	0.01	0.374105	0.01	0.01
novel-miRn1106	22	CTGGAGCACCACTGACTTCCTT	27	8	9	10	0	0	0	0	0	0	0.474574	0.475332	0.514056	0.01	0.01	0.01	0.01	0.01	0.01
novel-miRn1107	21	ATTATGAACTCGATATTGTGT	20	0	0	0	0	0	0	7	5	8	0.01	0.01	0.01	0.01	0.01	0.01	0.436456	0.266082	0.47844
novel-miRn1108	21	ACAGTAGCTATTGACTTTCAT	82	9	0	11	8	15	0	12	16	11	0.533895	0.01	0.565461	0.623798	0.813645	0.01	0.74821	0.851464	0.657855
novel-miRn1109	21	CAAATGGACCATTAACACTCT	12	0	0	0	0	0	0	0	12	0	0.01	0.01	0.01	0.01	0.01	0.01	0.01	0.638598	0.01
novel-miRn1110	23	AAAACACGTCAGCAGCGTCGTAT	29	0	0	0	7	12	10	0	0	0	0.01	0.01	0.01	0.545823	0.650916	0.568267	0.01	0.01	0.01
novel-miRn1111	22	ATGGAAGTCAATGGCTGCTGTC	128	0	27	34	0	36	0	0	0	31	0.01	1.42599	1.74779	0.01	1.95275	0.01	0.01	0.01	1.85396
novel-miRn1112	24	TAGCCTCCCGCCACTGTGCTAGTC	66	27	0	0	23	0	0	0	0	16	1.60169	0.01	0.01	1.79342	0.01	0.01	0.01	0.01	0.956881
novel-miRn1113	23	CTGTTGAAGTCAATGGCTGCCGT	23	0	0	0	0	23	0	0	0	0	0.01	0.01	0.01	0.01	1.24759	0.01	0.01	0.01	0.01
novel-miRn1114	22	TATGGACTAACCCAACTTTTGT	40	8	5	6	0	6	9	6	0	0	0.474574	0.264073	0.308433	0.01	0.325458	0.51144	0.374105	0.01	0.01
novel-miRn1115	23	TGTCTCATACATGAACTGCCAGC	5	0	0	0	0	0	0	5	0	0	0.01	0.01	0.01	0.01	0.01	0.01	0.311754	0.01	0.01
novel-miRn1116	22	TCCGCCCTCTGCAAGCTCATGT	34	0	0	0	5	0	0	12	5	12	0.01	0.01	0.01	0.389874	0.01	0.01	0.74821	0.266082	0.717661
novel-miRn1117	21	AGAACACGTCAGCAGCATCGT	28	0	7	0	0	0	0	9	12	0	0.01	0.369702	0.01	0.01	0.01	0.01	0.561158	0.638598	0.01
novel-miRn1118	20	TGGTCCGCGTTGACTTCCAT	6	0	0	0	0	0	0	0	6	0	0.01	0.01	0.01	0.01	0.01	0.01	0.01	0.319299	0.01
novel-miRn1119	21	CTGACTGCTCTGGAAACCAGG	14	0	0	0	0	14	0	0	0	0	0.01	0.01	0.01	0.01	0.759402	0.01	0.01	0.01	0.01
novel-miRn1120	22	TTTCCTGCGCTTGTGCGAGCGT	14	5	0	0	0	0	0	9	0	0	0.296609	0.01	0.01	0.01	0.01	0.01	0.561158	0.01	0.01
novel-miRn1121	21	TAGAAGTGGCATGAGAGCTAT	5	5	0	0	0	0	0	0	0	0	0.296609	0.01	0.01	0.01	0.01	0.01	0.01	0.01	0.01
novel-miRn1122	22	TGGCCCCCATTGACTTCCATAA	11	6	0	0	0	0	0	0	0	5	0.35593	0.01	0.01	0.01	0.01	0.01	0.01	0.01	0.299025
novel-miRn1123	20	AATGAAAGTCAGTGGGATCT	5	0	0	0	0	0	0	0	0	5	0.01	0.01	0.01	0.01	0.01	0.01	0.01	0.01	0.299025
novel-miRn1124	23	GTGGAAGTCAATGGCTGCCGTCA	17	0	10	0	0	0	0	0	7	0	0.01	0.528146	0.01	0.01	0.01	0.01	0.01	0.372515	0.01
novel-miRn1125	22	ATTATGAACGCGATATTGTGTA	9	0	0	0	0	0	0	9	0	0	0.01	0.01	0.01	0.01	0.01	0.01	0.561158	0.01	0.01
novel-miRn1126	23	CCCAGTGTCCAGACTACCTGTCC	1538	0	1538	0	0	0	0	0	0	0	0.01	81.2289	0.01	0.01	0.01	0.01	0.01	0.01	0.01
novel-miRn1127	21	ATAATGAACGCAATATTGCAT	14	0	0	5	0	9	0	0	0	0	0.01	0.01	0.257028	0.01	0.488187	0.01	0.01	0.01	0.01
novel-miRn1128	22	ATAATGAACGCAATATTGCATA	29	0	0	0	15	0	14	0	0	0	0.01	0.01	0.01	1.16962	0.01	0.795573	0.01	0.01	0.01
novel-miRn1129	21	TCAGTGGGAACTGAAACTGTT	5	0	0	5	0	0	0	0	0	0	0.01	0.01	0.257028	0.01	0.01	0.01	0.01	0.01	0.01
novel-miRn1130	22	GAATGAGCTGCAGCAGCCGCTG	32	0	0	16	6	0	10	0	0	0	0.01	0.01	0.822489	0.467849	0.01	0.568267	0.01	0.01	0.01
novel-miRn1131	21	CAGCAGATGTGTTGTCAAACT	67	0	0	0	0	0	0	21	20	26	0.01	0.01	0.01	0.01	0.01	0.01	1.30937	1.06433	1.55493
novel-miRn1132	22	TAGGGTGCAGAATGATGTGCTT	6	0	0	0	0	0	0	0	6	0	0.01	0.01	0.01	0.01	0.01	0.01	0.01	0.319299	0.01
novel-miRn1133	22	TATTATGGATGTCAATGGCTAT	108	16	19	8	13	19	0	0	16	17	0.949147	1.00348	0.411245	1.01367	1.03062	0.01	0.01	0.851464	1.01669
novel-miRn1134	21	TGATCTGATCACAAGTGGACA	16	0	0	0	0	0	0	5	5	6	0.01	0.01	0.01	0.01	0.01	0.01	0.311754	0.266082	0.35883
novel-miRn1135	22	TGCGTGTCAGTTGCGTTTTCTG	23	0	0	0	0	5	18	0	0	0	0.01	0.01	0.01	0.01	0.271215	1.02288	0.01	0.01	0.01
novel-miRn1136	22	TCAGCTGTATGTGTAGCGCACT	37	0	0	0	10	18	9	0	0	0	0.01	0.01	0.01	0.779748	0.976374	0.51144	0.01	0.01	0.01
novel-miRn1137	22	ATTATGAAAAGAATATTGCGTA	11	0	0	0	0	0	0	0	11	0	0.01	0.01	0.01	0.01	0.01	0.01	0.01	0.585381	0.01
novel-miRn1138	21	TAAGTAACTTTACCATAGGCT	8	0	0	0	0	0	0	0	0	8	0.01	0.01	0.01	0.01	0.01	0.01	0.01	0.01	0.47844
novel-miRn1139	22	ATTCTGAACGCGATATTGCATA	5	0	0	0	0	0	0	0	5	0	0.01	0.01	0.01	0.01	0.01	0.01	0.01	0.266082	0.01
novel-miRn1140	23	CTGATGGTAGCCACTGACTTCCA	8	0	0	8	0	0	0	0	0	0	0.01	0.01	0.411245	0.01	0.01	0.01	0.01	0.01	0.01
novel-miRn1141	23	GTGGAAGTCAGTGGCTACCGGCT	11	0	0	5	0	0	0	0	6	0	0.01	0.01	0.257028	0.01	0.01	0.01	0.01	0.319299	0.01
novel-miRn1142	21	GTTTTAATGGTCCATTTGAGA	32	7	11	0	0	0	0	0	14	0	0.415252	0.580961	0.01	0.01	0.01	0.01	0.01	0.745031	0.01
novel-miRn1143	23	AAGTGGACCATTAACACTCCAGA	37	7	0	0	0	0	0	12	0	18	0.415252	0.01	0.01	0.01	0.01	0.01	0.74821	0.01	1.07649
novel-miRn1144	21	ATAATGAACGTGATATTGCAT	76	13	9	7	6	15	0	0	11	15	0.771182	0.475332	0.359839	0.467849	0.813645	0.01	0.01	0.585381	0.897076
novel-miRn1145	23	TATGGAAGTCAATGGCTACTGGT	9	0	0	9	0	0	0	0	0	0	0.01	0.01	0.46265	0.01	0.01	0.01	0.01	0.01	0.01
novel-miRn1146	22	TATGGAAGTCAATGGGGAACAT	5	5	0	0	0	0	0	0	0	0	0.296609	0.01	0.01	0.01	0.01	0.01	0.01	0.01	0.01
novel-miRn1147	21	TGTGTGTTTTGTCTGCTGCAG	6	0	0	0	0	0	0	0	0	6	0.01	0.01	0.01	0.01	0.01	0.01	0.01	0.01	0.35883
novel-miRn1148	22	TCACATTTATCTGGATTTTATT	12	0	0	0	0	7	0	5	0	0	0.01	0.01	0.01	0.01	0.379701	0.01	0.311754	0.01	0.01
novel-miRn1149	22	CACGGATACGTTGTTTACGTTC	153	0	6	0	41	52	26	10	13	5	0.01	0.316888	0.01	3.19697	2.82064	1.47749	0.623509	0.691814	0.299025
novel-miRn1150	22	CGCGGACACGCGAACGGTTGCC	6	6	0	0	0	0	0	0	0	0	0.35593	0.01	0.01	0.01	0.01	0.01	0.01	0.01	0.01
novel-miRn1151	21	ATTCGGCCCACATCTGGCCCA	117	0	0	0	0	0	73	44	0	0	0.01	0.01	0.01	0.01	0.01	4.14835	2.74344	0.01	0.01
novel-miRn1152	21	TAGCTGAACAATGAATGTACT	7	0	0	0	0	0	7	0	0	0	0.01	0.01	0.01	0.01	0.01	0.397787	0.01	0.01	0.01
novel-miRn1153	21	TTTTCTCATCTCTCTCCACAG	8	0	0	0	0	0	0	0	8	0	0.01	0.01	0.01	0.01	0.01	0.01	0.01	0.425732	0.01
novel-miRn1154	23	TCAAGGACGAAGGAATGCTGTTT	12	12	0	0	0	0	0	0	0	0	0.711861	0.01	0.01	0.01	0.01	0.01	0.01	0.01	0.01
novel-miRn1155	22	GATTCGGCCCACATCTGGCCGG	150	13	12	17	13	36	21	17	21	0	0.771182	0.633775	0.873895	1.01367	1.95275	1.19336	1.05996	1.11755	0.01
novel-miRn1156	22	GAAAAGAGGGAAAGAAGAAATC	7	0	0	0	0	7	0	0	0	0	0.01	0.01	0.01	0.01	0.379701	0.01	0.01	0.01	0.01
novel-miRn1157	21	GCTGGCTCTAGTGCTCTCTCT	13	0	0	6	0	0	7	0	0	0	0.01	0.01	0.308433	0.01	0.01	0.397787	0.01	0.01	0.01
novel-miRn1158	22	ATCCGGCCCACATCTGGCCTGC	33	0	0	0	0	0	9	10	14	0	0.01	0.01	0.01	0.01	0.01	0.51144	0.623509	0.745031	0.01
novel-miRn1159	21	TATGTTAGAATTAACTTGCCT	7	0	0	0	0	0	0	7	0	0	0.01	0.01	0.01	0.01	0.01	0.01	0.436456	0.01	0.01
novel-miRn1160	22	TGCGTTTATATCTCACAATTCT	5	0	0	0	0	0	0	0	0	5	0.01	0.01	0.01	0.01	0.01	0.01	0.01	0.01	0.299025
novel-miRn1161	22	TACCGACTCACGGTCTCTCTCC	6	0	0	0	0	0	6	0	0	0	0.01	0.01	0.01	0.01	0.01	0.34096	0.01	0.01	0.01
novel-miRn1162	22	TAACCCAATGGTTGGGTTAGTC	77	0	14	8	12	14	15	0	6	8	0.01	0.739405	0.411245	0.935697	0.759402	0.8524	0.01	0.319299	0.47844
novel-miRn1163	22	TACCGTGATATTGTTCAGCTCT	811	100	121	120	68	125	107	64	56	50	5.93217	6.39057	6.16867	5.30228	6.78038	6.08045	3.99046	2.98012	2.99025
novel-miRn1164	23	TTAGGCTTGATCTGGTTTCGAGA	5	0	0	5	0	0	0	0	0	0	0.01	0.01	0.257028	0.01	0.01	0.01	0.01	0.01	0.01
novel-miRn1165	22	GTCCAGTGATTATAACTATTGC	6	0	0	0	0	0	0	6	0	0	0.01	0.01	0.01	0.01	0.01	0.01	0.374105	0.01	0.01
novel-miRn1166	22	CTGGTCTGCTTTGACTTCCATA	7	0	0	0	0	0	0	0	0	7	0.01	0.01	0.01	0.01	0.01	0.01	0.01	0.01	0.418635
novel-miRn1167	21	TTGTAGTAAATCCGTGGTTAT	7	0	0	0	0	0	0	0	0	7	0.01	0.01	0.01	0.01	0.01	0.01	0.01	0.01	0.418635
novel-miRn1168	22	GCTCTTGCGGTACTTTTATGTC	62	0	0	62	0	0	0	0	0	0	0.01	0.01	3.18715	0.01	0.01	0.01	0.01	0.01	0.01
novel-miRn1169	22	AGTGTTAATGGTCCATTTTAGA	5	0	0	0	0	0	0	0	0	5	0.01	0.01	0.01	0.01	0.01	0.01	0.01	0.01	0.299025
novel-miRn1170	22	TATGGAAGTCAATGGAAACCAT	7	0	0	0	0	0	0	0	0	7	0.01	0.01	0.01	0.01	0.01	0.01	0.01	0.01	0.418635
novel-miRn1171	22	GATGCCGCTGACTTACGACGCT	32	10	0	0	0	12	0	10	0	0	0.593217	0.01	0.01	0.01	0.650916	0.01	0.623509	0.01	0.01
novel-miRn1172	20	TCAGTGCATGTCAGTAATTT	10	0	0	0	0	0	5	5	0	0	0.01	0.01	0.01	0.01	0.01	0.284133	0.311754	0.01	0.01
novel-miRn1173	21	CCTTGAGGAACAGTTTAGCAG	10	0	0	0	0	0	0	10	0	0	0.01	0.01	0.01	0.01	0.01	0.01	0.623509	0.01	0.01
novel-miRn1174	22	ACTCCAGCTCCACACAACATGG	68	0	0	9	7	16	0	25	11	0	0.01	0.01	0.46265	0.545823	0.867888	0.01	1.55877	0.585381	0.01
novel-miRn1175	21	GAGTTTGGAGACCTGTGGTCT	15	0	0	0	5	5	5	0	0	0	0.01	0.01	0.01	0.389874	0.271215	0.284133	0.01	0.01	0.01
novel-miRn1176	23	GCACATGATGATAGTAGAGAATG	15	0	0	0	0	0	15	0	0	0	0.01	0.01	0.01	0.01	0.01	0.8524	0.01	0.01	0.01
novel-miRn1177	22	ACTGATGACAACAGTAAGAGCT	45	10	19	11	0	0	5	0	0	0	0.593217	1.00348	0.565461	0.01	0.01	0.284133	0.01	0.01	0.01
novel-miRn1178	22	TCCACTGCCCCTCGTCCTCAGA	46	0	11	0	7	5	17	6	0	0	0.01	0.580961	0.01	0.545823	0.271215	0.966053	0.374105	0.01	0.01
novel-miRn1179	22	TGTGGAAGTCAATGGCTGCCGT	28	8	0	11	0	0	0	0	9	0	0.474574	0.01	0.565461	0.01	0.01	0.01	0.01	0.478948	0.01
novel-miRn1180	21	TCAGCTGATCGGGAGCAGAGA	10	0	5	0	5	0	0	0	0	0	0.01	0.264073	0.01	0.389874	0.01	0.01	0.01	0.01	0.01
novel-miRn1181	22	GAATAATTCAACAGCCCGGAGT	5	0	0	0	0	0	0	0	5	0	0.01	0.01	0.01	0.01	0.01	0.01	0.01	0.266082	0.01
novel-miRn1182	21	AAGGAGAGTTCACTGATCTAT	276	0	0	0	41	77	85	29	22	22	0.01	0.01	0.01	3.19697	4.17671	4.83027	1.80817	1.17076	1.31571
novel-miRn1183	23	AATGAAAGTGAATGATGATGGAT	5	0	0	0	0	5	0	0	0	0	0.01	0.01	0.01	0.01	0.271215	0.01	0.01	0.01	0.01
novel-miRn1184	23	TTTGGTTCCCATTGACTTGCATT	6	0	0	0	0	0	6	0	0	0	0.01	0.01	0.01	0.01	0.01	0.34096	0.01	0.01	0.01
novel-miRn1185	22	GAAGTCAATGGGAACCACCAAC	70	28	0	0	17	0	0	25	0	0	1.66101	0.01	0.01	1.32557	0.01	0.01	1.55877	0.01	0.01
novel-miRn1186	22	CAATGAAAGTGAACGGTGACTG	22	0	0	0	0	0	0	0	22	0	0.01	0.01	0.01	0.01	0.01	0.01	0.01	1.17076	0.01
novel-miRn1187	22	TGGCCCACACACATCAAGCCGG	13	7	0	6	0	0	0	0	0	0	0.415252	0.01	0.308433	0.01	0.01	0.01	0.01	0.01	0.01
novel-miRn1188	22	CACATCGCTGAAGTCCACCGTC	40	0	12	0	0	0	0	0	28	0	0.01	0.633775	0.01	0.01	0.01	0.01	0.01	1.49006	0.01
novel-miRn1189	20	GAAGTCAATGGCTACCGGAA	5	0	0	0	5	0	0	0	0	0	0.01	0.01	0.01	0.389874	0.01	0.01	0.01	0.01	0.01
novel-miRn1190	21	CCCGCATGACCCAGACTGGAT	20	5	0	0	0	9	0	0	6	0	0.296609	0.01	0.01	0.01	0.488187	0.01	0.01	0.319299	0.01
novel-miRn1191	22	CATGTTGTATGTGGGCCAGATC	8	0	0	0	0	0	8	0	0	0	0.01	0.01	0.01	0.01	0.01	0.454613	0.01	0.01	0.01
novel-miRn1192	22	TTAATGGCTACTGTCAGCTGTT	9	9	0	0	0	0	0	0	0	0	0.533895	0.01	0.01	0.01	0.01	0.01	0.01	0.01	0.01
novel-miRn1193	21	ATTATGAACGCCATATTGCAC	141	23	0	0	0	0	0	37	49	32	1.3644	0.01	0.01	0.01	0.01	0.01	2.30698	2.60761	1.91376
novel-miRn1194	21	AGCTCGGAGTGTTGTGGCAGA	10	0	0	0	0	0	0	10	0	0	0.01	0.01	0.01	0.01	0.01	0.01	0.623509	0.01	0.01
novel-miRn1195	22	AAAATGAATTCTGCTGGAATGC	5	0	0	0	0	0	0	5	0	0	0.01	0.01	0.01	0.01	0.01	0.01	0.311754	0.01	0.01
novel-miRn1196	22	TACTGTGGATGTCAGTGGCTAC	37	19	0	0	18	0	0	0	0	0	1.12711	0.01	0.01	1.40355	0.01	0.01	0.01	0.01	0.01
novel-miRn1197	20	TAAGTGGACCATTGACACTC	5	0	0	0	0	0	0	0	5	0	0.01	0.01	0.01	0.01	0.01	0.01	0.01	0.266082	0.01
novel-miRn1198	22	TAGTTGACGGTAGCCATTGACA	6	0	0	0	0	0	6	0	0	0	0.01	0.01	0.01	0.01	0.01	0.34096	0.01	0.01	0.01
novel-miRn1199	21	TTCAGTGAAGATAATCTGTCC	278	0	72	42	0	0	0	55	67	42	0.01	3.80265	2.15903	0.01	0.01	0.01	3.4293	3.56551	2.51181
novel-miRn1200	22	CTCACGCTGCGGATCAGATGCT	271	0	0	271	0	0	0	0	0	0	0.01	0.01	13.9309	0.01	0.01	0.01	0.01	0.01	0.01
novel-miRn1201	21	CAGATGGACCATTGACACTCT	18	0	0	0	0	0	0	8	10	0	0.01	0.01	0.01	0.01	0.01	0.01	0.498807	0.532165	0.01
novel-miRn1202	22	TCTCGGGTTTGCATTATTTTTC	94	0	19	15	0	0	0	25	22	13	0.01	1.00348	0.771084	0.01	0.01	0.01	1.55877	1.17076	0.777466
novel-miRn1203	22	CTCGTCCCCATTGACTTGCATA	48	0	0	0	0	48	0	0	0	0	0.01	0.01	0.01	0.01	2.60366	0.01	0.01	0.01	0.01
novel-miRn1204	21	TTGCCATTGACTTCCATAATA	11	0	0	0	0	0	11	0	0	0	0.01	0.01	0.01	0.01	0.01	0.625093	0.01	0.01	0.01
novel-miRn1205	22	CACCTAAAAATGAAAGTTCTGT	25	0	6	9	0	5	0	5	0	0	0.01	0.316888	0.46265	0.01	0.271215	0.01	0.311754	0.01	0.01
novel-miRn1206	23	TGGTAGCCATTGACTTCTATAGA	19	0	9	0	0	0	0	0	10	0	0.01	0.475332	0.01	0.01	0.01	0.01	0.01	0.532165	0.01
novel-miRn1207	21	TGTGTAGTGACAGAAATGCCT	5	0	5	0	0	0	0	0	0	0	0.01	0.264073	0.01	0.01	0.01	0.01	0.01	0.01	0.01
novel-miRn1208	22	CTGTTTCAGGTCCCATTGACTT	76	0	8	8	0	17	26	0	6	11	0.01	0.422517	0.411245	0.01	0.922131	1.47749	0.01	0.319299	0.657855
novel-miRn1209	22	AGTGTCGATGGTCCATTTGAAA	6	0	0	0	0	0	0	0	6	0	0.01	0.01	0.01	0.01	0.01	0.01	0.01	0.319299	0.01
novel-miRn1210	21	TGAATCACTCTTGTGGTACTT	13	0	0	0	0	0	13	0	0	0	0.01	0.01	0.01	0.01	0.01	0.738747	0.01	0.01	0.01
novel-miRn1211	21	TGGATGACCCTGCAATTTTAA	5	0	0	0	0	0	0	5	0	0	0.01	0.01	0.01	0.01	0.01	0.01	0.311754	0.01	0.01
novel-miRn1212	20	TCTCTGCATGACAGAATTTT	63	0	31	0	32	0	0	0	0	0	0.01	1.63725	0.01	2.49519	0.01	0.01	0.01	0.01	0.01
novel-miRn1213	22	TGTTCACGCTGTGAGAACTGCT	53	0	0	0	6	0	5	20	13	9	0.01	0.01	0.01	0.467849	0.01	0.284133	1.24702	0.691814	0.538245
novel-miRn1214	22	ATACTGTGGGAGTCAATGGCTA	7	0	0	7	0	0	0	0	0	0	0.01	0.01	0.359839	0.01	0.01	0.01	0.01	0.01	0.01
novel-miRn1215	22	TATTTGACCCTGAATAAATTCT	9	0	0	9	0	0	0	0	0	0	0.01	0.01	0.46265	0.01	0.01	0.01	0.01	0.01	0.01
novel-miRn1216	21	TAGATTGGGACAGTATGTACT	183	0	0	73	0	0	0	56	0	54	0.01	0.01	3.75261	0.01	0.01	0.01	3.49165	0.01	3.22947
novel-miRn1217	22	AAAACGGTGCATCCTTGTGGCG	5	0	0	0	0	0	5	0	0	0	0.01	0.01	0.01	0.01	0.01	0.284133	0.01	0.01	0.01
novel-miRn1218	23	TATGGAAGTTAGTGGGGACCATT	6	0	0	0	0	0	0	0	0	6	0.01	0.01	0.01	0.01	0.01	0.01	0.01	0.01	0.35883
novel-miRn1219	22	CAAAGGACCAGCATAATCCAGC	81	0	27	0	0	17	16	0	0	21	0.01	1.42599	0.01	0.01	0.922131	0.909227	0.01	0.01	1.25591
novel-miRn1220	21	ATGTGTAATGGTCAGACTGTT	5	0	0	5	0	0	0	0	0	0	0.01	0.01	0.257028	0.01	0.01	0.01	0.01	0.01	0.01
novel-miRn1221	22	TTAACCCAATGGTTGGGTTAGT	29	18	0	0	0	0	0	0	11	0	1.06779	0.01	0.01	0.01	0.01	0.01	0.01	0.585381	0.01
novel-miRn1222	21	TTGCAGGCTACCAGCAAGGTT	6	0	0	0	0	0	6	0	0	0	0.01	0.01	0.01	0.01	0.01	0.34096	0.01	0.01	0.01
novel-miRn1223	22	GTGAAATTGAATGGCGGCTTGA	174	14	23	14	26	30	23	16	12	16	0.830504	1.21474	0.719678	2.02734	1.62729	1.30701	0.997614	0.638598	0.956881
novel-miRn1224	21	AAGTGGACTATTGACACTCCT	8	0	0	0	0	0	0	0	8	0	0.01	0.01	0.01	0.01	0.01	0.01	0.01	0.425732	0.01
novel-miRn1225	22	TCAAATGGACCATTGAAACTCT	6	0	0	0	0	0	6	0	0	0	0.01	0.01	0.01	0.01	0.01	0.34096	0.01	0.01	0.01
novel-miRn1226	22	TTCCCATTGACTTCCATAGTAG	33	9	0	0	0	16	0	0	8	0	0.533895	0.01	0.01	0.01	0.867888	0.01	0.01	0.425732	0.01
novel-miRn1227	23	AAGCTGTGATGATGATGACCTTT	11	0	5	0	0	0	0	6	0	0	0.01	0.264073	0.01	0.01	0.01	0.01	0.374105	0.01	0.01
novel-miRn1228	22	TATTTCTGTTTTCTTCGTGTAC	5	0	5	0	0	0	0	0	0	0	0.01	0.264073	0.01	0.01	0.01	0.01	0.01	0.01	0.01
novel-miRn1229	21	GAAGTAAATGTATTGAATGCC	43	8	0	0	0	0	0	13	10	12	0.474574	0.01	0.01	0.01	0.01	0.01	0.810561	0.532165	0.717661
novel-miRn1230	22	TTGCTGGTCCCCATTGACTTTT	26	5	0	0	0	9	0	0	5	7	0.296609	0.01	0.01	0.01	0.488187	0.01	0.01	0.266082	0.418635
novel-miRn1231	20	CTTTTCGTGAAGGACCGGAT	5	0	0	0	0	0	0	0	5	0	0.01	0.01	0.01	0.01	0.01	0.01	0.01	0.266082	0.01
novel-miRn1232	22	TGTATTTAAATTGATAACTTGT	8	0	0	0	0	0	0	8	0	0	0.01	0.01	0.01	0.01	0.01	0.01	0.498807	0.01	0.01
novel-miRn1233	22	TCAGTCACCGTTCACTTTCATT	78	7	8	0	6	36	10	5	6	0	0.415252	0.422517	0.01	0.467849	1.95275	0.568267	0.311754	0.319299	0.01
novel-miRn1234	23	GTGGAAGTCAATGGCTGCTGTCA	17	7	10	0	0	0	0	0	0	0	0.415252	0.528146	0.01	0.01	0.01	0.01	0.01	0.01	0.01
novel-miRn1235	20	TGAGATGAAGGACTGTATGT	25	0	0	0	0	7	10	8	0	0	0.01	0.01	0.01	0.01	0.379701	0.568267	0.498807	0.01	0.01
novel-miRn1236	22	TCAAGTGGACCATAGACACTCT	118	0	11	0	34	42	31	0	0	0	0.01	0.580961	0.01	2.65114	2.27821	1.76163	0.01	0.01	0.01
novel-miRn1237	22	AACGGTCTCATGTGCAACAGCC	437	0	0	0	0	0	181	114	142	0	0.01	0.01	0.01	0.01	0.01	10.2856	7.108	7.55674	0.01
novel-miRn1238	21	AAAATGGACCATTGACCCTCT	5	0	0	0	0	0	5	0	0	0	0.01	0.01	0.01	0.01	0.01	0.284133	0.01	0.01	0.01
novel-miRn1239	22	TGGACCCCGTTGACTTTCATTA	8	0	0	0	0	0	0	0	0	8	0.01	0.01	0.01	0.01	0.01	0.01	0.01	0.01	0.47844
novel-miRn1240	22	TGCAGCGCCTCTGACTCACTGC	12	0	0	0	0	12	0	0	0	0	0.01	0.01	0.01	0.01	0.650916	0.01	0.01	0.01	0.01
novel-miRn1241	22	TGCCTGCTAAACTGGTATCAGT	39	0	0	0	39	0	0	0	0	0	0.01	0.01	0.01	3.04102	0.01	0.01	0.01	0.01	0.01
novel-miRn1242	23	TATTATAGATCAGTGGTTGCACT	14	7	0	0	0	0	0	0	7	0	0.415252	0.01	0.01	0.01	0.01	0.01	0.01	0.372515	0.01
novel-miRn1243	21	TCGGAGGATCTGTCCTGGACT	8	0	0	0	0	0	0	0	8	0	0.01	0.01	0.01	0.01	0.01	0.01	0.01	0.425732	0.01
novel-miRn1244	22	ACGTTGGTGTGGCTCAGTGGTT	73	28	24	21	0	0	0	0	0	0	1.66101	1.26755	1.07952	0.01	0.01	0.01	0.01	0.01	0.01
novel-miRn1245	21	CAGACTTGCAGACTGGTTCCT	16	0	0	0	0	0	0	0	16	0	0.01	0.01	0.01	0.01	0.01	0.01	0.01	0.851464	0.01
novel-miRn1246	21	CAATGCAAGTGAATGGTGACT	9	0	9	0	0	0	0	0	0	0	0.01	0.475332	0.01	0.01	0.01	0.01	0.01	0.01	0.01
novel-miRn1247	21	GCCAAACAGTTGCTGGTAGCC	7	0	0	0	0	0	7	0	0	0	0.01	0.01	0.01	0.01	0.01	0.397787	0.01	0.01	0.01
novel-miRn1248	23	TATGGACGTCAGTGGGGACCAAG	16	0	0	7	0	0	0	0	0	9	0.01	0.01	0.359839	0.01	0.01	0.01	0.01	0.01	0.538245
novel-miRn1249	22	GCTGGTTTCAAGTGGTGTCTTA	7	0	7	0	0	0	0	0	0	0	0.01	0.369702	0.01	0.01	0.01	0.01	0.01	0.01	0.01
novel-miRn1250	21	TCTCTTGTCTCAGTAGCGACG	7	0	0	0	0	0	7	0	0	0	0.01	0.01	0.01	0.01	0.01	0.397787	0.01	0.01	0.01
novel-miRn1251	23	TAGCTATTGACTTCCATTGTATT	5	0	0	0	0	0	5	0	0	0	0.01	0.01	0.01	0.01	0.01	0.284133	0.01	0.01	0.01
novel-miRn1252	21	CAAACTGACTAGGCTGAGACC	7	0	0	0	0	0	0	7	0	0	0.01	0.01	0.01	0.01	0.01	0.01	0.436456	0.01	0.01
novel-miRn1253	22	ATACTTGATCCAAATGTCACCC	6	0	0	0	6	0	0	0	0	0	0.01	0.01	0.01	0.467849	0.01	0.01	0.01	0.01	0.01
novel-miRn1254	23	CTATGGAAGTCAATGGGTACCGT	19	0	0	0	19	0	0	0	0	0	0.01	0.01	0.01	1.48152	0.01	0.01	0.01	0.01	0.01
novel-miRn1255	20	CCACTGCCGAGCCATTGGTT	6	0	0	0	0	0	0	0	0	6	0.01	0.01	0.01	0.01	0.01	0.01	0.01	0.01	0.35883
novel-miRn1256	22	CTAGAAGTCAATGGCTACGGTC	5	0	0	0	5	0	0	0	0	0	0.01	0.01	0.01	0.389874	0.01	0.01	0.01	0.01	0.01
novel-miRn1257	21	AAAACATGTCAGCAGCGTCGT	484	86	81	74	64	84	95	0	0	0	5.10167	4.27798	3.80401	4.99039	4.55641	5.39853	0.01	0.01	0.01
novel-miRn1258	22	ACTGTGGATGTCAATGGCTACC	1195	158	170	121	92	162	240	141	111	0	9.37283	8.97848	6.22008	7.17368	8.78737	13.6384	8.79147	5.90703	0.01
novel-miRn1259	22	TCGGTACACTTGTGTTTGACCT	26	0	0	0	0	7	11	0	8	0	0.01	0.01	0.01	0.01	0.379701	0.625093	0.01	0.425732	0.01
novel-miRn1260	22	AATGGAAGTCAATGGGAACTAA	12	0	0	0	0	0	12	0	0	0	0.01	0.01	0.01	0.01	0.01	0.68192	0.01	0.01	0.01
novel-miRn1261	21	ATTCTGAACGTGATTTTGCGT	70	13	9	7	0	16	0	0	10	15	0.771182	0.475332	0.359839	0.01	0.867888	0.01	0.01	0.532165	0.897076
novel-miRn1262	21	TCACCGATCGGTCTGCTCAGC	10	0	5	0	0	0	0	0	0	5	0.01	0.264073	0.01	0.01	0.01	0.01	0.01	0.01	0.299025
novel-miRn1263	22	CTGTGCAAATCAATGGCTACCG	10	0	0	0	0	0	0	0	10	0	0.01	0.01	0.01	0.01	0.01	0.01	0.01	0.532165	0.01
novel-miRn1264	21	TCAAATGGACCATTGACACTC	19	0	0	19	0	0	0	0	0	0	0.01	0.01	0.976706	0.01	0.01	0.01	0.01	0.01	0.01
novel-miRn1265	23	AATGAAAGTGAACGGTGACCGAG	26	8	0	6	0	0	5	7	0	0	0.474574	0.01	0.308433	0.01	0.01	0.284133	0.436456	0.01	0.01
novel-miRn1266	21	AAGTGGACCATTAACACTCCT	214	13	30	18	18	29	0	31	45	30	0.771182	1.58444	0.9253	1.40355	1.57305	0.01	1.93288	2.39474	1.79415
novel-miRn1267	22	TTTCCATCTCTGTTGCAACAGT	6	0	0	0	0	0	0	0	6	0	0.01	0.01	0.01	0.01	0.01	0.01	0.01	0.319299	0.01
novel-miRn1268	21	GTAACCATTGACTTCCATAGC	9	0	9	0	0	0	0	0	0	0	0.01	0.475332	0.01	0.01	0.01	0.01	0.01	0.01	0.01
novel-miRn1269	22	TGGTCCCCTTTGACTTCCATAA	5	0	0	0	0	0	0	0	0	5	0.01	0.01	0.01	0.01	0.01	0.01	0.01	0.01	0.299025
novel-miRn1270	23	ACTATGGAAGTCAATGGCTACCT	7	0	0	0	0	0	7	0	0	0	0.01	0.01	0.01	0.01	0.01	0.397787	0.01	0.01	0.01
novel-miRn1271	23	TATGGAAGTCAATGGCTACCGTT	34	0	0	0	0	10	14	10	0	0	0.01	0.01	0.01	0.01	0.54243	0.795573	0.623509	0.01	0.01
novel-miRn1272	20	GCGAGTTCACTGATCTATAT	98	6	6	9	11	18	17	10	9	12	0.35593	0.316888	0.46265	0.857722	0.976374	0.966053	0.623509	0.478948	0.717661
novel-miRn1273	21	TCTCTGAACAATGAATGTAAC	1431	215	265	251	206	241	253	0	0	0	12.7542	13.9959	12.9028	16.0628	13.0726	14.3771	0.01	0.01	0.01
novel-miRn1274	22	TGTGGAAGTCAATGGGAACCAT	419	43	53	54	28	51	45	41	47	57	2.55083	2.79917	2.7759	2.18329	2.76639	2.5572	2.55639	2.50118	3.40889
novel-miRn1275	22	CAGAAAACACGTCAGCAGCGTT	6	0	6	0	0	0	0	0	0	0	0.01	0.316888	0.01	0.01	0.01	0.01	0.01	0.01	0.01
novel-miRn1276	23	CACAATGATGAGAGCGATGTGCT	112	14	22	0	0	46	0	0	30	0	0.830504	1.16192	0.01	0.01	2.49518	0.01	0.01	1.59649	0.01
novel-miRn1277	22	TTTAGTTTATATCTCACAATTC	18	7	0	0	0	0	0	0	11	0	0.415252	0.01	0.01	0.01	0.01	0.01	0.01	0.585381	0.01
novel-miRn1278	23	TATGGAAGTCAATGGGGACCATT	8	0	0	0	0	0	0	8	0	0	0.01	0.01	0.01	0.01	0.01	0.01	0.498807	0.01	0.01
novel-miRn1279	22	TTGATTCAAAGTTTTGAAAAGC	14	0	0	0	0	5	9	0	0	0	0.01	0.01	0.01	0.01	0.271215	0.51144	0.01	0.01	0.01
novel-miRn1280	22	AGTGTCAACGGTCCATTTGAGA	10	0	0	10	0	0	0	0	0	0	0.01	0.01	0.514056	0.01	0.01	0.01	0.01	0.01	0.01
novel-miRn1281	22	ATAACACATCAGCAGCGTTGTA	5	5	0	0	0	0	0	0	0	0	0.296609	0.01	0.01	0.01	0.01	0.01	0.01	0.01	0.01
novel-miRn1282	22	AGTGTCAATGGTCCACTTGAGT	169	25	25	32	13	20	18	10	19	7	1.48304	1.32037	1.64498	1.01367	1.08486	1.02288	0.623509	1.01111	0.418635
novel-miRn1283	22	TATGGAGGTCAATGGTGCTCAT	5	5	0	0	0	0	0	0	0	0	0.296609	0.01	0.01	0.01	0.01	0.01	0.01	0.01	0.01
novel-miRn1284	24	TTCAGTTCCCATTGACATCCATTA	5	0	5	0	0	0	0	0	0	0	0.01	0.264073	0.01	0.01	0.01	0.01	0.01	0.01	0.01
novel-miRn1285	20	AGTTCTTCACTGGCAGGTGT	19	11	0	0	0	0	0	0	0	8	0.652539	0.01	0.01	0.01	0.01	0.01	0.01	0.01	0.47844
novel-miRn1286	21	ATAACACGTCAGCAGCATCGT	418	48	43	58	0	0	0	98	99	72	2.84744	2.27103	2.98152	0.01	0.01	0.01	6.11038	5.26843	4.30596
novel-miRn1287	22	ATAATGAACACGATATTGCCTA	35	13	0	7	0	0	0	15	0	0	0.771182	0.01	0.359839	0.01	0.01	0.01	0.935263	0.01	0.01
novel-miRn1288	22	AACCAAAAAGTTGATGGTAGCC	23	0	0	0	0	0	0	8	7	8	0.01	0.01	0.01	0.01	0.01	0.01	0.498807	0.372515	0.47844
novel-miRn1289	22	TTTCTGGTCCTCAGTAACTTCC	9	0	0	0	0	0	0	9	0	0	0.01	0.01	0.01	0.01	0.01	0.01	0.561158	0.01	0.01
novel-miRn1290	21	ATTGAGCTCAAACACACCTGA	43	0	10	0	0	0	0	12	21	0	0.01	0.528146	0.01	0.01	0.01	0.01	0.74821	1.11755	0.01
novel-miRn1291	22	TCTGCCCGACTCTCCTCTGCCT	94	14	14	11	7	18	0	0	19	11	0.830504	0.739405	0.565461	0.545823	0.976374	0.01	0.01	1.01111	0.657855
novel-miRn1292	22	ACACAGAAGAATGTATGCTGCT	27	0	0	27	0	0	0	0	0	0	0.01	0.01	1.38795	0.01	0.01	0.01	0.01	0.01	0.01
novel-miRn1293	22	ATGTAGGGTCTCATGTCATATG	6	0	6	0	0	0	0	0	0	0	0.01	0.316888	0.01	0.01	0.01	0.01	0.01	0.01	0.01
novel-miRn1294	21	ATTATGAACAGGATATTGCAT	14	0	0	0	0	14	0	0	0	0	0.01	0.01	0.01	0.01	0.759402	0.01	0.01	0.01	0.01
novel-miRn1295	21	CTGACTTGAATTGTATGGACA	70	0	0	0	9	27	27	7	0	0	0.01	0.01	0.01	0.701773	1.46456	1.53432	0.436456	0.01	0.01
novel-miRn1296	21	TGCGAGTGAATGGTGACTGAG	42	0	0	0	0	0	23	19	0	0	0.01	0.01	0.01	0.01	0.01	1.30701	1.18467	0.01	0.01
novel-miRn1297	22	TGTGTGTTTTGTCTTATGCAGT	14	0	0	0	0	0	0	6	8	0	0.01	0.01	0.01	0.01	0.01	0.01	0.374105	0.425732	0.01
novel-miRn1298	23	TTAGGTTTATGATGCTTTTGGGA	5	0	5	0	0	0	0	0	0	0	0.01	0.264073	0.01	0.01	0.01	0.01	0.01	0.01	0.01
novel-miRn1299	21	GCCGCTGCTGACGTGTTTTCT	6	0	0	6	0	0	0	0	0	0	0.01	0.01	0.308433	0.01	0.01	0.01	0.01	0.01	0.01
novel-miRn1300	23	ATTATGAACATGATATTGCCTAA	116	17	0	0	22	37	40	0	0	0	1.00847	0.01	0.01	1.71544	2.00699	2.27307	0.01	0.01	0.01
novel-miRn1301	22	TCAGTCACTATTCACTTTCACT	29	0	0	0	0	0	0	0	20	9	0.01	0.01	0.01	0.01	0.01	0.01	0.01	1.06433	0.538245
novel-miRn1302	22	CGGACCCCATTGACTTCCATAG	272	44	60	53	47	68	0	0	0	0	2.61016	3.16888	2.7245	3.66481	3.68852	0.01	0.01	0.01	0.01
novel-miRn1303	22	GTGGAAAGAGACTTAGGGTGCT	11	0	0	0	0	0	0	0	11	0	0.01	0.01	0.01	0.01	0.01	0.01	0.01	0.585381	0.01
novel-miRn1304	22	TGAACAGTGCATCCTTGTGGCG	201	0	0	101	24	76	0	0	0	0	0.01	0.01	5.19196	1.87139	4.12247	0.01	0.01	0.01	0.01
novel-miRn1305	21	CGCACATCTCGAGATGCTCAA	9	0	0	9	0	0	0	0	0	0	0.01	0.01	0.46265	0.01	0.01	0.01	0.01	0.01	0.01
novel-miRn1306	21	TGCTGGTCCCCATTGATTTCC	6	0	6	0	0	0	0	0	0	0	0.01	0.316888	0.01	0.01	0.01	0.01	0.01	0.01	0.01
novel-miRn1307	22	CGCAATATCGCGTTCATAATCG	96	0	0	23	22	21	30	0	0	0	0.01	0.01	1.18233	1.71544	1.1391	1.7048	0.01	0.01	0.01
novel-miRn1308	22	GATCCAATGGCCGTGCAGTTAC	8	8	0	0	0	0	0	0	0	0	0.474574	0.01	0.01	0.01	0.01	0.01	0.01	0.01	0.01
novel-miRn1309	21	TCAGTCAATATTCACTTTTAT	38	11	0	0	0	6	5	10	6	0	0.652539	0.01	0.01	0.01	0.325458	0.284133	0.623509	0.319299	0.01
novel-miRn1310	22	TCTTGAAATCAGATGGCAAACC	8	0	0	8	0	0	0	0	0	0	0.01	0.01	0.411245	0.01	0.01	0.01	0.01	0.01	0.01
novel-miRn1311	21	TATGGAAGTCAATGGGAACCA	19	0	0	0	0	0	0	0	19	0	0.01	0.01	0.01	0.01	0.01	0.01	0.01	1.01111	0.01
novel-miRn1312	21	AATGACAGATTGTTTTAGGGA	19	0	0	19	0	0	0	0	0	0	0.01	0.01	0.976706	0.01	0.01	0.01	0.01	0.01	0.01
novel-miRn1313	22	TTAATGGCAACTGTCAACTGTT	41	0	0	14	0	0	6	10	0	11	0.01	0.01	0.719678	0.01	0.01	0.34096	0.623509	0.01	0.657855
novel-miRn1314	22	CAGTCAATGGCTACCGTCACCA	29	0	0	0	0	0	0	19	10	0	0.01	0.01	0.01	0.01	0.01	0.01	1.18467	0.532165	0.01
novel-miRn1315	23	TCAGTTACCATTCGCTTTCATTG	12	0	0	0	0	0	6	0	0	6	0.01	0.01	0.01	0.01	0.01	0.34096	0.01	0.01	0.35883
novel-miRn1316	22	AGTGGAAAGAGACTTAGGGTGC	11	0	0	0	0	0	0	11	0	0	0.01	0.01	0.01	0.01	0.01	0.01	0.685859	0.01	0.01
novel-miRn1317	22	TTGGGACACACACAGTTTGTGT	5	0	0	0	0	5	0	0	0	0	0.01	0.01	0.01	0.01	0.271215	0.01	0.01	0.01	0.01
novel-miRn1318	22	TAAGCAGTCTAGAGCCAAGGTC	28	11	11	0	0	0	0	6	0	0	0.652539	0.580961	0.01	0.01	0.01	0.01	0.374105	0.01	0.01
novel-miRn1319	23	TGTGAAAGTCAATGGCTACCATC	10	0	0	0	0	0	10	0	0	0	0.01	0.01	0.01	0.01	0.01	0.568267	0.01	0.01	0.01
novel-miRn1320	22	TCTGGTTCTAATGCTGAGGAAT	7	0	0	0	7	0	0	0	0	0	0.01	0.01	0.01	0.545823	0.01	0.01	0.01	0.01	0.01
novel-miRn1321	23	AACGATCTTTAAACATTAATCTG	8	0	0	0	0	0	0	8	0	0	0.01	0.01	0.01	0.01	0.01	0.01	0.498807	0.01	0.01
novel-miRn1322	22	GCAGCCTTACATACTGTAGTTC	5	0	0	0	0	0	0	5	0	0	0.01	0.01	0.01	0.01	0.01	0.01	0.311754	0.01	0.01
novel-miRn1323	22	TCAGTCACCGTTCACTTACATT	11700	1016	1204	1196	1026	1464	1484	1346	1574	1390	60.2709	63.5888	61.4811	80.0021	79.4118	84.3308	83.9243	83.7628	83.129
novel-miRn1324	21	AAATGTGGCCTAATTTACCTG	5	0	0	0	0	0	0	0	0	5	0.01	0.01	0.01	0.01	0.01	0.01	0.01	0.01	0.299025
novel-miRn1325	21	ATGCAAACGCTATAGTACTTT	14	0	0	0	0	0	0	0	14	0	0.01	0.01	0.01	0.01	0.01	0.01	0.01	0.745031	0.01
novel-miRn1326	22	TCTACACTGCGAGCAAATGACG	17	0	0	0	0	7	10	0	0	0	0.01	0.01	0.01	0.01	0.379701	0.568267	0.01	0.01	0.01
novel-miRn1327	22	ATAACACATCAGCAGCGTCGTA	75	0	20	16	0	0	7	0	0	32	0.01	1.05629	0.822489	0.01	0.01	0.397787	0.01	0.01	1.91376
novel-miRn1328	21	TTCCACTGTCTTTTTCTGAAA	7	0	0	0	0	7	0	0	0	0	0.01	0.01	0.01	0.01	0.379701	0.01	0.01	0.01	0.01
novel-miRn1329	23	ATGTAAACAATGTATCCGTGTAC	5	0	0	0	0	0	5	0	0	0	0.01	0.01	0.01	0.01	0.01	0.284133	0.01	0.01	0.01
novel-miRn1330	22	GAAGTCAATGGGAACCACCAAT	8	0	8	0	0	0	0	0	0	0	0.01	0.422517	0.01	0.01	0.01	0.01	0.01	0.01	0.01
novel-miRn1331	22	AAAGTGAATGGTGACTGAGGCT	6	0	0	0	0	0	0	0	0	6	0.01	0.01	0.01	0.01	0.01	0.01	0.01	0.01	0.35883
novel-miRn1332	21	TACTATGGAAGTCAATGCTAC	12	0	0	0	0	0	0	6	6	0	0.01	0.01	0.01	0.01	0.01	0.01	0.374105	0.319299	0.01
novel-miRn1333	22	AGTATCAATGGTCCATTTGAGA	8	0	0	0	0	8	0	0	0	0	0.01	0.01	0.01	0.01	0.433944	0.01	0.01	0.01	0.01
novel-miRn1334	22	ATCCTTCAGGCAAAGTGGCTTT	88	0	7	0	8	22	0	37	14	0	0.01	0.369702	0.01	0.623798	1.19335	0.01	2.30698	0.745031	0.01
novel-miRn1335	22	TGGTCCCCATTGACTTCCATAA	5	0	0	0	0	0	0	0	0	5	0.01	0.01	0.01	0.01	0.01	0.01	0.01	0.01	0.299025
novel-miRn1336	22	CACACACACACACTCCAGCTGT	35	0	0	0	0	10	13	12	0	0	0.01	0.01	0.01	0.01	0.54243	0.738747	0.74821	0.01	0.01
novel-miRn1337	23	TATGGACGTCAGTGGGGACCGAT	30	0	0	0	0	0	8	6	5	11	0.01	0.01	0.01	0.01	0.01	0.454613	0.374105	0.266082	0.657855
novel-miRn1338	22	ATGAAAGTCAATGGGGACCATA	7	0	0	0	0	0	7	0	0	0	0.01	0.01	0.01	0.01	0.01	0.397787	0.01	0.01	0.01
novel-miRn1339	21	CATCTTGAAGTGCTACTTGCT	6	0	0	0	0	0	0	0	0	6	0.01	0.01	0.01	0.01	0.01	0.01	0.01	0.01	0.35883
novel-miRn1340	22	GTATTACTGTGAAACTGTGTGC	6	0	0	0	0	0	0	0	6	0	0.01	0.01	0.01	0.01	0.01	0.01	0.01	0.319299	0.01
novel-miRn1341	21	TGGAAGTCAGTGGGTACCGTC	6	0	0	6	0	0	0	0	0	0	0.01	0.01	0.308433	0.01	0.01	0.01	0.01	0.01	0.01
novel-miRn1342	23	GTGCCTGCTAAACTGGTATCAGT	271	26	20	24	0	28	34	61	25	53	1.54236	1.05629	1.23373	0.01	1.5188	1.93211	3.8034	1.33041	3.16967
novel-miRn1343	21	TCAAAGGTGCTTATGAAACCC	14	0	0	0	0	0	0	5	0	9	0.01	0.01	0.01	0.01	0.01	0.01	0.311754	0.01	0.538245
novel-miRn1344	22	TTAACCAAAAAGTTGCTGGTAG	9	0	0	0	0	0	0	9	0	0	0.01	0.01	0.01	0.01	0.01	0.01	0.561158	0.01	0.01
novel-miRn1345	22	TTCACTCGCTCTCACGTCACTC	1994	148	131	136	138	224	374	326	304	213	8.77961	6.91871	6.99116	10.7605	12.1504	21.2532	20.3264	16.1778	12.7385
novel-miRn1346	22	TTGAATCAACGTTGAATAACCT	14	0	0	0	8	6	0	0	0	0	0.01	0.01	0.01	0.623798	0.325458	0.01	0.01	0.01	0.01
novel-miRn1347	21	TGCTAGTGAGGCGAAATACTT	16	0	16	0	0	0	0	0	0	0	0.01	0.845034	0.01	0.01	0.01	0.01	0.01	0.01	0.01
novel-miRn1348	24	TGTGTCCCATTGACTTCCATTGAA	6	6	0	0	0	0	0	0	0	0	0.35593	0.01	0.01	0.01	0.01	0.01	0.01	0.01	0.01
novel-miRn1349	21	TCAGTGCATGTCAAAACCTTG	39	0	0	0	0	10	18	11	0	0	0.01	0.01	0.01	0.01	0.54243	1.02288	0.685859	0.01	0.01
novel-miRn1350	22	ACAATCGTCTGCGTGTCCGAGT	16	0	0	0	0	0	0	8	0	8	0.01	0.01	0.01	0.01	0.01	0.01	0.498807	0.01	0.47844
novel-miRn1351	21	AGAGCACGTCAGCAGCGTCGT	77	6	11	0	0	11	0	17	15	17	0.35593	0.580961	0.01	0.01	0.596673	0.01	1.05996	0.798247	1.01669
novel-miRn1352	22	CGCATCTTTGTGGCGCGGATGA	70	0	0	0	0	7	0	19	25	19	0.01	0.01	0.01	0.01	0.379701	0.01	1.18467	1.33041	1.1363
novel-miRn1353	22	ATGGAAGTCAATGGCTACTGGC	29	0	0	0	0	0	8	0	21	0	0.01	0.01	0.01	0.01	0.01	0.454613	0.01	1.11755	0.01
novel-miRn1354	20	TATGGACGTCAGTGGGGACC	18	10	0	0	0	8	0	0	0	0	0.593217	0.01	0.01	0.01	0.433944	0.01	0.01	0.01	0.01
novel-miRn1355	21	CATAAAGTAGGAAACACTACA	74	0	0	0	5	15	21	33	0	0	0.01	0.01	0.01	0.389874	0.813645	1.19336	2.05758	0.01	0.01
novel-miRn1356	22	TGCAATATCTCGTTCATTATCG	265	37	32	38	11	21	30	39	24	33	2.1949	1.69007	1.95341	0.857722	1.1391	1.7048	2.43168	1.2772	1.97357
novel-miRn1357	21	GAACATTGTAGTTGCATTGCT	384	20	18	26	37	46	66	36	61	74	1.18643	0.950663	1.33655	2.88507	2.49518	3.75056	2.24463	3.24621	4.42557
novel-miRn1358	22	ATTATGAACAGAATATTGTGTA	42	0	0	0	0	0	0	42	0	0	0.01	0.01	0.01	0.01	0.01	0.01	2.61874	0.01	0.01
novel-miRn1359	22	AAACAGCGCATCCTTGTGGGGT	5	0	0	0	0	0	5	0	0	0	0.01	0.01	0.01	0.01	0.01	0.284133	0.01	0.01	0.01
novel-miRn1360	22	TACCAAATAACGTTCCAGCGAC	16	0	0	0	0	7	9	0	0	0	0.01	0.01	0.01	0.01	0.379701	0.51144	0.01	0.01	0.01
novel-miRn1361	21	TGCCGAAAACTGTGCCCCTGC	8	0	0	0	8	0	0	0	0	0	0.01	0.01	0.01	0.623798	0.01	0.01	0.01	0.01	0.01
novel-miRn1362	22	TTGCTGGTCCCCACTGACTTTG	26	5	0	0	0	9	0	0	6	6	0.296609	0.01	0.01	0.01	0.488187	0.01	0.01	0.319299	0.35883
novel-miRn1363	23	ATATAAGCGAATAGTGACTGAGG	7	7	0	0	0	0	0	0	0	0	0.415252	0.01	0.01	0.01	0.01	0.01	0.01	0.01	0.01
novel-miRn1364	22	TAAAGCCGTGCACGTCTCATAG	8	0	0	0	0	8	0	0	0	0	0.01	0.01	0.01	0.01	0.433944	0.01	0.01	0.01	0.01
novel-miRn1365	21	GAAGTCAATGGCTACCGGAAA	7	0	0	0	7	0	0	0	0	0	0.01	0.01	0.01	0.545823	0.01	0.01	0.01	0.01	0.01
novel-miRn1366	21	GTTATGAACGTGATATTGCAT	82	13	10	7	6	16	0	0	13	17	0.771182	0.528146	0.359839	0.467849	0.867888	0.01	0.01	0.691814	1.01669
novel-miRn1367	22	ACAGAAACAAGGGTAATACCAT	6	0	6	0	0	0	0	0	0	0	0.01	0.316888	0.01	0.01	0.01	0.01	0.01	0.01	0.01
novel-miRn1368	22	CTCAAATAGACCATTGACATTC	465	27	43	0	30	54	210	74	0	27	1.60169	2.27103	0.01	2.33924	2.92912	11.9336	4.61396	0.01	1.61474
novel-miRn1369	21	TATGGACGTCAATGGGAACCA	261	46	32	54	32	37	0	31	0	29	2.7288	1.69007	2.7759	2.49519	2.00699	0.01	1.93288	0.01	1.73435
novel-miRn1370	23	ACTGAGTTACTGATTCACTGAGT	8	0	0	0	8	0	0	0	0	0	0.01	0.01	0.01	0.623798	0.01	0.01	0.01	0.01	0.01
novel-miRn1371	21	TTTTGGTCCCTATTGACTTCC	64	0	16	0	0	25	23	0	0	0	0.01	0.845034	0.01	0.01	1.35608	1.30701	0.01	0.01	0.01
novel-miRn1372	22	TAGATTGAGCATATAAAAGTGG	11	0	0	0	0	0	0	5	0	6	0.01	0.01	0.01	0.01	0.01	0.01	0.311754	0.01	0.35883
novel-miRn1373	21	AATGAAAGTGAACGGTGACTG	25	0	25	0	0	0	0	0	0	0	0.01	1.32037	0.01	0.01	0.01	0.01	0.01	0.01	0.01
novel-miRn1374	22	TTAAAACTGCACACAGCCTACC	169	0	11	10	15	29	14	17	37	36	0.01	0.580961	0.514056	1.16962	1.57305	0.795573	1.05996	1.96901	2.15298
novel-miRn1375	21	TCAAATGGACCACTGACTCTC	7	0	0	0	0	7	0	0	0	0	0.01	0.01	0.01	0.01	0.379701	0.01	0.01	0.01	0.01
novel-miRn1376	22	TTTGATGATAGCCAATGACTTT	145	0	0	0	12	0	17	54	62	0	0.01	0.01	0.01	0.935697	0.01	0.966053	3.36695	3.29942	0.01
novel-miRn1377	20	AGAAATGATGATACTGGAGA	36	0	0	0	0	0	21	0	15	0	0.01	0.01	0.01	0.01	0.01	1.19336	0.01	0.798247	0.01
novel-miRn1378	22	TCAGTCAATATTCACTTTTATT	13	0	6	7	0	0	0	0	0	0	0.01	0.316888	0.359839	0.01	0.01	0.01	0.01	0.01	0.01
novel-miRn1379	20	ACAGCCCTGAAATTCAGACA	14	0	0	0	0	14	0	0	0	0	0.01	0.01	0.01	0.01	0.759402	0.01	0.01	0.01	0.01
novel-miRn1380	22	TGACTTTTTTTCTTATAATTGC	48	0	0	6	7	12	6	8	0	9	0.01	0.01	0.308433	0.545823	0.650916	0.34096	0.498807	0.01	0.538245
novel-miRn1381	23	ACAGCAGATCGCTCCTCCTCACT	5	0	0	0	0	0	0	5	0	0	0.01	0.01	0.01	0.01	0.01	0.01	0.311754	0.01	0.01
novel-miRn1382	23	TCACCGATCGGTCTGCTCAGCAC	8	8	0	0	0	0	0	0	0	0	0.474574	0.01	0.01	0.01	0.01	0.01	0.01	0.01	0.01
novel-miRn1383	23	TCTGACTGATCTCTGATGACTGT	10	10	0	0	0	0	0	0	0	0	0.593217	0.01	0.01	0.01	0.01	0.01	0.01	0.01	0.01
novel-miRn1384	21	CACAGAAGAATGTATGCTGCT	10	0	0	0	0	0	0	0	0	10	0.01	0.01	0.01	0.01	0.01	0.01	0.01	0.01	0.59805
novel-miRn1385	23	CTCTGGAAGTCAATGTGGACCAG	6	0	6	0	0	0	0	0	0	0	0.01	0.316888	0.01	0.01	0.01	0.01	0.01	0.01	0.01
novel-miRn1386	20	CTATTGAAGTCAATGTGGAC	5	0	0	5	0	0	0	0	0	0	0.01	0.01	0.257028	0.01	0.01	0.01	0.01	0.01	0.01
novel-miRn1387	23	ACTGATTTCCTCTGGTGCTTGGA	2455	246	347	273	212	496	304	321	256	0	14.5931	18.3267	14.0337	16.5307	26.9045	17.2753	20.0146	13.6234	0.01
novel-miRn1388	22	TTGCTGGTAGCCATTGACGTCC	6	0	0	0	0	6	0	0	0	0	0.01	0.01	0.01	0.01	0.325458	0.01	0.01	0.01	0.01
novel-miRn1389	22	AAGGACTAAGTCTACACCTAGT	26	11	0	0	0	7	0	0	8	0	0.652539	0.01	0.01	0.01	0.379701	0.01	0.01	0.425732	0.01
novel-miRn1390	22	GCTGTTTGGACACTTATTCTGA	159	0	0	0	0	0	0	88	0	71	0.01	0.01	0.01	0.01	0.01	0.01	5.48688	0.01	4.24616
novel-miRn1391	21	ACATCAAAGTACGGCGAGAGA	7	0	0	0	0	7	0	0	0	0	0.01	0.01	0.01	0.01	0.379701	0.01	0.01	0.01	0.01
novel-miRn1392	22	TTTCTGCAGACATTGATAAGGG	43	0	0	5	7	5	7	11	0	8	0.01	0.01	0.257028	0.545823	0.271215	0.397787	0.685859	0.01	0.47844
novel-miRn1393	22	TTCAAGTGGACCATTGACACTC	56	0	0	0	0	0	0	0	31	25	0.01	0.01	0.01	0.01	0.01	0.01	0.01	1.64971	1.49513
novel-miRn1394	21	TCGGGTAACTTTAACTTGCAT	18	0	0	0	0	8	10	0	0	0	0.01	0.01	0.01	0.01	0.433944	0.568267	0.01	0.01	0.01
novel-miRn1395	20	AGTACGAGAGGAACAGGAGG	32	21	0	0	0	0	0	11	0	0	1.24576	0.01	0.01	0.01	0.01	0.01	0.685859	0.01	0.01
novel-miRn1396	21	TGGAGGGGAGATCTGTGAGTC	9	0	0	0	0	0	0	0	9	0	0.01	0.01	0.01	0.01	0.01	0.01	0.01	0.478948	0.01
novel-miRn1397	24	TGCACACAACTAGAGCCCTGCGTT	96	18	0	0	43	0	35	0	0	0	1.06779	0.01	0.01	3.35292	0.01	1.98893	0.01	0.01	0.01
novel-miRn1398	23	CTTTTTGTAGGACCTGTGCATTT	6	0	0	0	6	0	0	0	0	0	0.01	0.01	0.01	0.467849	0.01	0.01	0.01	0.01	0.01
novel-miRn1399	22	TTGATGATAGCCAATGACTTTT	28	0	0	0	0	28	0	0	0	0	0.01	0.01	0.01	0.01	1.5188	0.01	0.01	0.01	0.01
novel-miRn1400	22	ATCCGGCCCACATCTGACCCGC	66	0	0	11	0	14	10	11	10	10	0.01	0.01	0.565461	0.01	0.759402	0.568267	0.685859	0.532165	0.59805
novel-miRn1401	21	CGCAATATCACGTTCATAATC	12	0	0	0	0	0	0	0	12	0	0.01	0.01	0.01	0.01	0.01	0.01	0.01	0.638598	0.01
novel-miRn1402	22	TGTGGAAATTATACTCCCCCCA	61	6	0	0	15	12	28	0	0	0	0.35593	0.01	0.01	1.16962	0.650916	1.59115	0.01	0.01	0.01
novel-miRn1403	22	AATGAAAGTCAGTGGGAACTGA	104	13	13	14	6	11	13	7	18	9	0.771182	0.68659	0.719678	0.467849	0.596673	0.738747	0.436456	0.957897	0.538245
novel-miRn1404	22	AAACCCAGCAGACAATGTAGCT	10	0	0	0	0	0	0	10	0	0	0.01	0.01	0.01	0.01	0.01	0.01	0.623509	0.01	0.01
novel-miRn1405	22	CAAATGGACCACTGTCACTCTA	8	0	0	0	0	0	8	0	0	0	0.01	0.01	0.01	0.01	0.01	0.454613	0.01	0.01	0.01
novel-miRn1406	22	AAAACATGTCAGCGGCGTCGTA	47	16	8	0	9	0	14	0	0	0	0.949147	0.422517	0.01	0.701773	0.01	0.795573	0.01	0.01	0.01
novel-miRn1407	22	TAACAATCTAAAGCCACGGTTA	628	79	90	82	65	82	84	42	49	55	4.68642	4.75332	4.21526	5.06836	4.44793	4.77344	2.61874	2.60761	3.28928
novel-miRn1408	22	TTGGTCCCCATTGGCTTCCGTA	6	0	0	0	6	0	0	0	0	0	0.01	0.01	0.01	0.467849	0.01	0.01	0.01	0.01	0.01
novel-miRn1409	20	GAACCGATGAGCTGATTCTT	5	0	0	0	0	0	0	0	5	0	0.01	0.01	0.01	0.01	0.01	0.01	0.01	0.266082	0.01
novel-miRn1410	22	TCTCACAGTACTTTGATGACAC	6	0	0	0	0	0	6	0	0	0	0.01	0.01	0.01	0.01	0.01	0.34096	0.01	0.01	0.01
novel-miRn1411	24	TGTGGAAATTATACTCCACCCACT	30	0	0	0	0	17	13	0	0	0	0.01	0.01	0.01	0.01	0.922131	0.738747	0.01	0.01	0.01
novel-miRn1412	21	CTATGGAAGTCAATGGTAACC	76	29	10	26	0	0	0	0	0	11	1.72033	0.528146	1.33655	0.01	0.01	0.01	0.01	0.01	0.657855
novel-miRn1413	22	TCTCGGGCCGGCAATACCACGG	43	0	0	9	0	0	21	0	13	0	0.01	0.01	0.46265	0.01	0.01	1.19336	0.01	0.691814	0.01
novel-miRn1414	21	TATGGAGGTCAATGGGGACCA	6	0	0	0	0	0	0	6	0	0	0.01	0.01	0.01	0.01	0.01	0.01	0.374105	0.01	0.01
novel-miRn1415	22	TGAGTGTCAATGGTGACTGAGA	15	0	0	0	0	0	0	15	0	0	0.01	0.01	0.01	0.01	0.01	0.01	0.935263	0.01	0.01
novel-miRn1416	23	ATTATGAACGCGATATCGCATAA	8	0	0	0	0	0	0	0	8	0	0.01	0.01	0.01	0.01	0.01	0.01	0.01	0.425732	0.01
novel-miRn1417	21	TTCAGAAAGTCTGGCTTATTT	7	7	0	0	0	0	0	0	0	0	0.415252	0.01	0.01	0.01	0.01	0.01	0.01	0.01	0.01
novel-miRn1418	22	CAATTGGACCATTGACACGCTA	10	0	0	0	0	0	10	0	0	0	0.01	0.01	0.01	0.01	0.01	0.568267	0.01	0.01	0.01
novel-miRn1419	23	TGGTCCCCACTGACATCCATAGT	8	0	0	0	8	0	0	0	0	0	0.01	0.01	0.01	0.623798	0.01	0.01	0.01	0.01	0.01
novel-miRn1420	22	TCAGGTGGACCATTGACACTCC	38	0	16	11	11	0	0	0	0	0	0.01	0.845034	0.565461	0.857722	0.01	0.01	0.01	0.01	0.01
novel-miRn1421	21	ACGAGACCGGAAGAGGGTTGA	39	0	9	0	0	0	12	0	8	10	0.01	0.475332	0.01	0.01	0.01	0.68192	0.01	0.425732	0.59805
novel-miRn1422	21	ATTATGAACATGATATTGAAT	3631	167	167	270	585	674	768	359	405	236	9.90673	8.82004	13.8795	45.6152	36.5598	43.6429	22.384	21.5527	14.114
novel-miRn1423	21	ATAATAGGAGCAGAGGTTTTC	8	0	0	0	0	0	0	0	0	8	0.01	0.01	0.01	0.01	0.01	0.01	0.01	0.01	0.47844
novel-miRn1424	22	TGCTCTGCACATTTTGCATGTT	12	0	0	0	0	0	0	5	7	0	0.01	0.01	0.01	0.01	0.01	0.01	0.311754	0.372515	0.01
novel-miRn1425	23	ATTATGAACGCGATGTTGCATAA	8	0	0	0	0	0	0	0	8	0	0.01	0.01	0.01	0.01	0.01	0.01	0.01	0.425732	0.01
novel-miRn1426	23	CTATGGAAGTCAATGGGAACCAT	9	0	0	0	0	0	0	9	0	0	0.01	0.01	0.01	0.01	0.01	0.01	0.561158	0.01	0.01
novel-miRn1427	21	TGACATCAAAGTACTGCAAGA	23	5	8	0	0	0	5	5	0	0	0.296609	0.422517	0.01	0.01	0.01	0.284133	0.311754	0.01	0.01
novel-miRn1428	23	TTGATTTTTCTGAGCCCATTGGA	6	0	6	0	0	0	0	0	0	0	0.01	0.316888	0.01	0.01	0.01	0.01	0.01	0.01	0.01
novel-miRn1429	21	ATAATGAACACGAAATTGCGT	39	0	0	0	0	0	0	0	20	19	0.01	0.01	0.01	0.01	0.01	0.01	0.01	1.06433	1.1363
novel-miRn1430	23	CTCATTTTTGTGACTATGCAACT	9	0	0	0	0	0	0	0	0	9	0.01	0.01	0.01	0.01	0.01	0.01	0.01	0.01	0.538245
novel-miRn1431	22	ATGAAAGTGAATAGGGACCAGT	11	6	0	0	0	0	5	0	0	0	0.35593	0.01	0.01	0.01	0.01	0.284133	0.01	0.01	0.01
novel-miRn1432	22	GAGAACATGTCAGCAGCGCTGT	65	9	12	15	8	9	12	0	0	0	0.533895	0.633775	0.771084	0.623798	0.488187	0.68192	0.01	0.01	0.01
novel-miRn1433	20	TCTCACAGTACTTTGATGAC	7	0	0	0	0	7	0	0	0	0	0.01	0.01	0.01	0.01	0.379701	0.01	0.01	0.01	0.01
novel-miRn1434	21	CGCAATATCAGTTCATAATCG	33	0	0	0	0	0	33	0	0	0	0.01	0.01	0.01	0.01	0.01	1.87528	0.01	0.01	0.01
novel-miRn1435	23	AAATGATTCATTCAAAACGGCCG	28	0	12	8	0	0	0	0	8	0	0.01	0.633775	0.411245	0.01	0.01	0.01	0.01	0.425732	0.01
novel-miRn1436	21	TGGATTATGCTGGTCCTTTTG	6	0	0	0	0	0	0	6	0	0	0.01	0.01	0.01	0.01	0.01	0.01	0.374105	0.01	0.01
novel-miRn1437	22	TTCTTCTTCTTCTTCTTCATGT	27	0	6	5	0	0	8	0	8	0	0.01	0.316888	0.257028	0.01	0.01	0.454613	0.01	0.425732	0.01
novel-miRn1438	22	TTCTCAAAAGCTTCACAAGCCT	151	23	13	0	22	34	33	9	0	17	1.3644	0.68659	0.01	1.71544	1.84426	1.87528	0.561158	0.01	1.01669
novel-miRn1439	22	CAAAGGCTGTTTCTGTAAAGTT	20	0	0	0	0	14	6	0	0	0	0.01	0.01	0.01	0.01	0.759402	0.34096	0.01	0.01	0.01
novel-miRn1440	21	ACAATATCGCGTTCATAATCG	140	8	12	8	14	39	28	8	12	11	0.474574	0.633775	0.411245	1.09165	2.11548	1.59115	0.498807	0.638598	0.657855
novel-miRn1441	22	TCCCCACTGACCTCCATAGTAT	45	0	9	20	9	0	0	7	0	0	0.01	0.475332	1.02811	0.701773	0.01	0.01	0.436456	0.01	0.01
novel-miRn1442	21	TTAATGGCAACTGTCAACTGT	7	0	0	0	7	0	0	0	0	0	0.01	0.01	0.01	0.545823	0.01	0.01	0.01	0.01	0.01
novel-miRn1443	21	GGTGCAAGTCCATGCAAAGCT	157	7	0	13	9	19	20	33	17	39	0.415252	0.01	0.668273	0.701773	1.03062	1.13653	2.05758	0.90468	2.3324
novel-miRn1444	24	TCTGAATGATGAGTTATGTACACT	10	0	0	0	10	0	0	0	0	0	0.01	0.01	0.01	0.779748	0.01	0.01	0.01	0.01	0.01
novel-miRn1445	23	TGACGGTTGGGCTGTGGACATAT	8	0	8	0	0	0	0	0	0	0	0.01	0.422517	0.01	0.01	0.01	0.01	0.01	0.01	0.01
novel-miRn1446	22	TAAAATGGACCATCGACACTCC	98	0	0	0	22	31	45	0	0	0	0.01	0.01	0.01	1.71544	1.68153	2.5572	0.01	0.01	0.01
novel-miRn1447	21	TGTGCCGGTCGGTGGCTGCCG	6	0	0	0	0	0	6	0	0	0	0.01	0.01	0.01	0.01	0.01	0.34096	0.01	0.01	0.01
novel-miRn1448	20	GTAGCCATTGACTTCCGTAG	86	5	7	0	17	15	21	0	9	12	0.296609	0.369702	0.01	1.32557	0.813645	1.19336	0.01	0.478948	0.717661
novel-miRn1449	22	GACATCAAAGTACGGCGAGAGA	47	9	0	19	0	0	9	10	0	0	0.533895	0.01	0.976706	0.01	0.01	0.51144	0.623509	0.01	0.01
novel-miRn1450	23	TTAATGGCAACTGTCAACTGTTT	5	0	0	0	0	5	0	0	0	0	0.01	0.01	0.01	0.01	0.271215	0.01	0.01	0.01	0.01
novel-miRn1451	23	AAAACACGTCAGCAGCGTCATGA	22	0	0	0	0	12	10	0	0	0	0.01	0.01	0.01	0.01	0.650916	0.568267	0.01	0.01	0.01
novel-miRn1452	22	TTATGAACAGAATATTGTGTAG	39	0	0	15	0	0	0	0	24	0	0.01	0.01	0.771084	0.01	0.01	0.01	0.01	1.2772	0.01
novel-miRn1453	23	ATGGCTGTAGACTGTTACCAGAA	11	0	0	6	0	0	0	0	5	0	0.01	0.01	0.308433	0.01	0.01	0.01	0.01	0.266082	0.01
novel-miRn1454	21	TCCACTGCCCCTCGTCCTCAG	5	0	0	0	0	0	0	0	0	5	0.01	0.01	0.01	0.01	0.01	0.01	0.01	0.01	0.299025
novel-miRn1455	23	TATGGATGTCAATGGGTGCCGTC	25	0	0	9	0	8	0	0	8	0	0.01	0.01	0.46265	0.01	0.433944	0.01	0.01	0.425732	0.01
novel-miRn1456	21	ATTATGAACCCGATATTGCGT	29	0	0	0	10	0	0	10	9	0	0.01	0.01	0.01	0.779748	0.01	0.01	0.623509	0.478948	0.01
novel-miRn1457	23	TAGCTATTGACTTCCATGGTATT	5	0	0	0	0	0	5	0	0	0	0.01	0.01	0.01	0.01	0.01	0.284133	0.01	0.01	0.01
novel-miRn1458	20	TTATTCGCTTGCAGCCTAGA	5	0	0	0	5	0	0	0	0	0	0.01	0.01	0.01	0.389874	0.01	0.01	0.01	0.01	0.01
novel-miRn1459	23	TTTTCTGCTCTTCCTAGTCTCGT	10	0	0	0	0	0	0	0	10	0	0.01	0.01	0.01	0.01	0.01	0.01	0.01	0.532165	0.01
novel-miRn1460	21	TTAGCAACTATGATTTTGGGA	17	0	0	0	0	10	0	0	7	0	0.01	0.01	0.01	0.01	0.54243	0.01	0.01	0.372515	0.01
novel-miRn1461	22	ATAATGAACACGATACTGCGTA	36	14	0	7	0	0	0	15	0	0	0.830504	0.01	0.359839	0.01	0.01	0.01	0.935263	0.01	0.01
novel-miRn1462	21	GTGCACTGTTCGAAACCTGTT	28	0	0	0	15	0	0	7	0	6	0.01	0.01	0.01	1.16962	0.01	0.01	0.436456	0.01	0.35883
novel-miRn1463	22	ATGGAAGTAAATGGCTACCATA	13	0	0	0	0	0	13	0	0	0	0.01	0.01	0.01	0.01	0.01	0.738747	0.01	0.01	0.01
novel-miRn1464	22	TAGCCATTGACTTTCATAGTGG	8	0	0	0	8	0	0	0	0	0	0.01	0.01	0.01	0.623798	0.01	0.01	0.01	0.01	0.01
novel-miRn1465	21	CAATGCCTCTGACTCACTGCT	21	0	0	0	0	6	15	0	0	0	0.01	0.01	0.01	0.01	0.325458	0.8524	0.01	0.01	0.01
novel-miRn1466	21	GAGGCCGGCAAGCCTGGAGAT	5	0	0	5	0	0	0	0	0	0	0.01	0.01	0.257028	0.01	0.01	0.01	0.01	0.01	0.01
novel-miRn1467	22	TAAAAGCATTGTGAGCTAAGTT	5	0	0	0	0	0	0	5	0	0	0.01	0.01	0.01	0.01	0.01	0.01	0.311754	0.01	0.01
novel-miRn1468	22	ACCAATGTGCGGACTACTGTTC	57	15	7	0	0	11	10	7	7	0	0.889826	0.369702	0.01	0.01	0.596673	0.568267	0.436456	0.372515	0.01
novel-miRn1469	22	ATTATGAACATGATATTGCCTA	130	0	10	27	0	0	0	43	29	21	0.01	0.528146	1.38795	0.01	0.01	0.01	2.68109	1.54328	1.25591
novel-miRn1470	21	GCAGCCATTGAGTTCCATAGT	6	0	0	0	0	0	6	0	0	0	0.01	0.01	0.01	0.01	0.01	0.34096	0.01	0.01	0.01
novel-miRn1471	22	TGGATTTGTGCAGCTTGTCTGT	18	0	0	0	0	0	0	0	0	18	0.01	0.01	0.01	0.01	0.01	0.01	0.01	0.01	1.07649
novel-miRn1472	21	TGACTACGCATTCAGACACTT	9	0	9	0	0	0	0	0	0	0	0.01	0.475332	0.01	0.01	0.01	0.01	0.01	0.01	0.01
novel-miRn1473	22	AGAGTATCAACGGTCCACTTGA	11	0	0	0	11	0	0	0	0	0	0.01	0.01	0.01	0.857722	0.01	0.01	0.01	0.01	0.01
novel-miRn1474	23	CGCGGACACGCGAACGGTTGCTT	22	7	8	0	0	0	0	7	0	0	0.415252	0.422517	0.01	0.01	0.01	0.01	0.436456	0.01	0.01
novel-miRn1475	23	ATTATGAACGGGATATTGCGTAG	6	0	0	0	0	0	0	6	0	0	0.01	0.01	0.01	0.01	0.01	0.01	0.374105	0.01	0.01
novel-miRn1476	22	TACTATGGAAGTCAATGCTACC	13	0	0	0	0	0	0	0	6	7	0.01	0.01	0.01	0.01	0.01	0.01	0.01	0.319299	0.418635
novel-miRn1477	21	CTATGGAAGTCAATGGCTGCC	10	0	0	0	10	0	0	0	0	0	0.01	0.01	0.01	0.779748	0.01	0.01	0.01	0.01	0.01
novel-miRn1478	22	GTGGAAGTCAGTGGGTACCGTC	48	0	24	15	0	0	0	9	0	0	0.01	1.26755	0.771084	0.01	0.01	0.01	0.561158	0.01	0.01
novel-miRn1479	21	AAAGGTGATGTTGACGTGTCC	7	0	0	0	0	0	0	7	0	0	0.01	0.01	0.01	0.01	0.01	0.01	0.436456	0.01	0.01
novel-miRn1480	22	ATACCATGAAAGTCAGTGGGGC	33	0	0	0	8	10	0	0	9	6	0.01	0.01	0.01	0.623798	0.54243	0.01	0.01	0.478948	0.35883
novel-miRn1481	23	CGAGGAAACCCGAAGCCCCGTGT	15	6	9	0	0	0	0	0	0	0	0.35593	0.475332	0.01	0.01	0.01	0.01	0.01	0.01	0.01
novel-miRn1482	22	CACAATATCGCGTTCATAATCG	622	53	54	59	71	149	114	38	42	42	3.14405	2.85199	3.03293	5.53621	8.08221	6.47824	2.36933	2.23509	2.51181
novel-miRn1483	23	TGGTCCCCATTGACTTCCATAGT	105	0	0	0	0	0	0	0	105	0	0.01	0.01	0.01	0.01	0.01	0.01	0.01	5.58773	0.01
novel-miRn1484	21	TGAACTAGTACCTATCTCGTT	7	0	0	0	0	0	0	0	7	0	0.01	0.01	0.01	0.01	0.01	0.01	0.01	0.372515	0.01
novel-miRn1485	23	TACTATGGAAGTCAATGGCTATT	9	0	0	0	0	0	0	0	9	0	0.01	0.01	0.01	0.01	0.01	0.01	0.01	0.478948	0.01
novel-miRn1486	23	ATTGAGCTCAAACACACCTGAAC	27	0	0	6	0	6	6	0	0	9	0.01	0.01	0.308433	0.01	0.325458	0.34096	0.01	0.01	0.538245
novel-miRn1487	21	CATCAAAGTACCGCGAGAGCT	13	0	0	13	0	0	0	0	0	0	0.01	0.01	0.668273	0.01	0.01	0.01	0.01	0.01	0.01
novel-miRn1488	23	CATGGAAGTCAATGGCTACCGTT	18	0	0	0	8	10	0	0	0	0	0.01	0.01	0.01	0.623798	0.54243	0.01	0.01	0.01	0.01
novel-miRn1489	22	TAGATCAGTGAACTCGCCTTTA	844	38	49	52	43	103	92	151	158	158	2.25423	2.58792	2.67309	3.35292	5.58703	5.22805	9.41498	8.40821	9.4492
novel-miRn1490	22	TGGGGACCCACAGCTCTGCACA	70	6	0	0	16	21	27	0	0	0	0.35593	0.01	0.01	1.2476	1.1391	1.53432	0.01	0.01	0.01
novel-miRn1491	20	CAGGCAGCTAAAGCATGTGG	5	0	0	0	0	0	0	0	5	0	0.01	0.01	0.01	0.01	0.01	0.01	0.01	0.266082	0.01
novel-miRn1492	22	AATGAAAGTCAATAGGAACAGA	67	14	0	10	0	7	9	0	10	17	0.830504	0.01	0.514056	0.01	0.379701	0.51144	0.01	0.532165	1.01669
novel-miRn1493	22	AACACTGCATTTAAGGACTCTG	7	0	0	0	0	0	0	0	7	0	0.01	0.01	0.01	0.01	0.01	0.01	0.01	0.372515	0.01
novel-miRn1494	23	TGGGGACCCACAGCTCTGCACAT	26	0	0	0	0	0	0	0	26	0	0.01	0.01	0.01	0.01	0.01	0.01	0.01	1.38363	0.01
novel-miRn1495	21	ACTGTGTGTGTGTGTTATATA	7	0	0	0	0	0	0	0	0	7	0.01	0.01	0.01	0.01	0.01	0.01	0.01	0.01	0.418635
novel-miRn1496	22	TATTCTGTTTAAACATCTTCAT	9	0	0	0	0	0	0	0	9	0	0.01	0.01	0.01	0.01	0.01	0.01	0.01	0.478948	0.01
novel-miRn1497	21	AGGCGAGCGGACAGACCGCGA	7	0	0	0	0	7	0	0	0	0	0.01	0.01	0.01	0.01	0.379701	0.01	0.01	0.01	0.01
novel-miRn1498	21	AGGTCAATGGCTACCATCAAC	7	0	0	0	0	7	0	0	0	0	0.01	0.01	0.01	0.01	0.379701	0.01	0.01	0.01	0.01
novel-miRn1499	21	TAAACAGCGCATCCTTGTGGA	13	8	5	0	0	0	0	0	0	0	0.474574	0.264073	0.01	0.01	0.01	0.01	0.01	0.01	0.01
novel-miRn1500	21	GTGTCAATGGTCAACTTGAGA	111	6	0	6	0	12	59	19	9	0	0.35593	0.01	0.308433	0.01	0.650916	3.35277	1.18467	0.478948	0.01
novel-miRn1501	22	GATTCGGCCCACATCTGGCCTG	141	16	18	17	13	30	24	0	23	0	0.949147	0.950663	0.873895	1.01367	1.62729	1.36384	0.01	1.22398	0.01
novel-miRn1502	23	TGTGAAAGTCAATGGCCACCGTC	16	0	0	0	0	5	11	0	0	0	0.01	0.01	0.01	0.01	0.271215	0.625093	0.01	0.01	0.01
novel-miRn1503	23	CTATCAGCAACTGTTTGGTTACC	5	0	0	0	0	0	5	0	0	0	0.01	0.01	0.01	0.01	0.01	0.284133	0.01	0.01	0.01
novel-miRn1504	21	GTTCCTATTGACTTCTATTGA	1524	140	130	139	0	0	0	288	478	349	8.30504	6.8659	7.14538	0.01	0.01	0.01	17.957	25.4375	20.872
novel-miRn1505	21	TGTGTGTCTGTGTGTGTGCAG	6	0	0	0	0	0	6	0	0	0	0.01	0.01	0.01	0.01	0.01	0.34096	0.01	0.01	0.01
novel-miRn1506	22	TCAATCCGCCCTGTTAACTAAT	17	0	10	0	0	7	0	0	0	0	0.01	0.528146	0.01	0.01	0.379701	0.01	0.01	0.01	0.01
novel-miRn1507	22	TGCTGCTGAGCCATTGGTTCGT	28	0	0	0	0	0	0	10	8	10	0.01	0.01	0.01	0.01	0.01	0.01	0.623509	0.425732	0.59805
novel-miRn1508	22	TGACGTTTCGAGCATGCAGGCT	176	0	0	0	0	0	0	49	64	63	0.01	0.01	0.01	0.01	0.01	0.01	3.05519	3.40586	3.76772
novel-miRn1509	23	AGGTCCCCATTGACTTCCATAGA	33	0	8	10	5	10	0	0	0	0	0.01	0.422517	0.514056	0.389874	0.54243	0.01	0.01	0.01	0.01
novel-miRn1510	22	TCTCAAATGGACCATTGACATT	42	0	6	0	0	7	29	0	0	0	0.01	0.316888	0.01	0.01	0.379701	1.64797	0.01	0.01	0.01
novel-miRn1511	22	AAATGGACCATTGACACTATCT	37	0	0	0	0	0	37	0	0	0	0.01	0.01	0.01	0.01	0.01	2.10259	0.01	0.01	0.01
novel-miRn1512	22	TACTCAGAGTGAACCGGACACT	279	16	18	21	29	34	43	37	41	40	0.949147	0.950663	1.07952	2.26127	1.84426	2.44355	2.30698	2.18188	2.3922
novel-miRn1513	22	TACGAACTGTTAGAACTCTTGT	237	7	0	14	31	29	37	36	47	36	0.415252	0.01	0.719678	2.41722	1.57305	2.10259	2.24463	2.50118	2.15298
novel-miRn1514	24	TTCAGTTCCCATTGACTTCCATTG	5	0	5	0	0	0	0	0	0	0	0.01	0.264073	0.01	0.01	0.01	0.01	0.01	0.01	0.01
novel-miRn1515	22	TATGGAAGTCAATGGCTACCGC	11	0	0	0	0	0	0	11	0	0	0.01	0.01	0.01	0.01	0.01	0.01	0.685859	0.01	0.01
novel-miRn1516	23	ATTATGAACGCGATATTGCTTAA	12	0	0	0	0	0	0	0	12	0	0.01	0.01	0.01	0.01	0.01	0.01	0.01	0.638598	0.01
novel-miRn1517	22	TTGACGGTAGCCATTGACTTAA	42	0	0	0	0	0	30	0	0	12	0.01	0.01	0.01	0.01	0.01	1.7048	0.01	0.01	0.717661
novel-miRn1518	21	CGCTGCATTGTCTGCTGGTTT	7	0	7	0	0	0	0	0	0	0	0.01	0.369702	0.01	0.01	0.01	0.01	0.01	0.01	0.01
novel-miRn1519	21	TGTGGAAGTCAATGGCTACCG	69	0	0	0	0	30	39	0	0	0	0.01	0.01	0.01	0.01	1.62729	2.21624	0.01	0.01	0.01
novel-miRn1520	22	AGTGTTAATGGTCCACTTGAGA	6	0	0	0	0	0	0	0	0	6	0.01	0.01	0.01	0.01	0.01	0.01	0.01	0.01	0.35883
novel-miRn1521	23	TCATTTGGAAATCAAGGTCTGAA	6	0	0	0	0	0	6	0	0	0	0.01	0.01	0.01	0.01	0.01	0.34096	0.01	0.01	0.01
novel-miRn1522	21	ATAATGAACACGATACTGCGT	39	0	0	0	0	0	0	0	20	19	0.01	0.01	0.01	0.01	0.01	0.01	0.01	1.06433	1.1363
novel-miRn1523	22	CAGACTGTCCTTCCTGTCCTCT	39	5	0	10	0	8	0	6	10	0	0.296609	0.01	0.514056	0.01	0.433944	0.01	0.374105	0.532165	0.01
novel-miRn1524	21	AAAACACGTCAGCAGCGTCGC	8	0	0	0	0	0	0	0	0	8	0.01	0.01	0.01	0.01	0.01	0.01	0.01	0.01	0.47844
novel-miRn1525	22	TTGCCGGTAGCCATTGACTTCT	28	0	0	11	0	0	0	8	0	9	0.01	0.01	0.565461	0.01	0.01	0.01	0.498807	0.01	0.538245
novel-miRn1526	20	AAGCTGCCAGTTGAGGACCT	100	14	18	6	23	0	0	13	26	0	0.830504	0.950663	0.308433	1.79342	0.01	0.01	0.810561	1.38363	0.01
novel-miRn1527	22	TTGCTGGTCCCCATTAACTTTC	25	5	0	0	0	9	0	0	5	6	0.296609	0.01	0.01	0.01	0.488187	0.01	0.01	0.266082	0.35883
novel-miRn1528	21	AAGGAGATATCAATGCACCAA	5	0	0	5	0	0	0	0	0	0	0.01	0.01	0.257028	0.01	0.01	0.01	0.01	0.01	0.01
novel-miRn1529	22	ACGGTAGCCATTGACGTCCATG	8	0	0	0	0	0	0	0	0	8	0.01	0.01	0.01	0.01	0.01	0.01	0.01	0.01	0.47844
novel-miRn1530	21	AATGAAAGTGAATGATGATGG	7	7	0	0	0	0	0	0	0	0	0.415252	0.01	0.01	0.01	0.01	0.01	0.01	0.01	0.01
novel-miRn1531	21	AACACGGCAGGTGACTGGTCA	41	0	0	0	10	15	11	0	5	0	0.01	0.01	0.01	0.779748	0.813645	0.625093	0.01	0.266082	0.01
novel-miRn1532	22	TGCAATATCGTGTTCATTATCG	23	0	0	0	0	8	9	0	6	0	0.01	0.01	0.01	0.01	0.433944	0.51144	0.01	0.319299	0.01
novel-miRn1533	23	AATGTAAGTGATTGGGGACTTGG	79	0	0	0	19	23	37	0	0	0	0.01	0.01	0.01	1.48152	1.24759	2.10259	0.01	0.01	0.01
novel-miRn1534	22	TCACGCTGCGGATCAGATGCTC	1934	226	286	0	217	280	242	186	238	259	13.4067	15.105	0.01	16.9205	15.188	13.7521	11.5973	12.6655	15.4895
novel-miRn1535	22	AGCCAAACAGTTGCTGGTAGCC	21	0	0	0	0	9	12	0	0	0	0.01	0.01	0.01	0.01	0.488187	0.68192	0.01	0.01	0.01
novel-miRn1536	21	CTATGGACGTCAATGGGAACC	35	0	0	0	0	0	0	0	35	0	0.01	0.01	0.01	0.01	0.01	0.01	0.01	1.86258	0.01
novel-miRn1537	23	TACCTGAATAATAACATGTCTGG	12	6	6	0	0	0	0	0	0	0	0.35593	0.316888	0.01	0.01	0.01	0.01	0.01	0.01	0.01
novel-miRn1538	23	TGGTTCTGACAGGCGTGTACACA	5	0	0	0	0	0	0	0	5	0	0.01	0.01	0.01	0.01	0.01	0.01	0.01	0.266082	0.01
novel-miRn1539	22	GGGGGAGTGTGATTATCACAGC	97	0	6	0	24	35	32	0	0	0	0.01	0.316888	0.01	1.87139	1.89851	1.81845	0.01	0.01	0.01
novel-miRn1540	20	CTGACTTTCATCATGTGGCC	9	0	0	0	0	0	0	0	0	9	0.01	0.01	0.01	0.01	0.01	0.01	0.01	0.01	0.538245
novel-miRn1541	21	GACACTGCTGACGTGTTTTCT	7	0	0	0	0	0	7	0	0	0	0.01	0.01	0.01	0.01	0.01	0.397787	0.01	0.01	0.01
novel-miRn1542	22	CTATGGAAGTCAATGGCAACCA	34	0	0	0	0	13	0	0	0	21	0.01	0.01	0.01	0.01	0.705159	0.01	0.01	0.01	1.25591
novel-miRn1543	23	ATCAAATGGACCATTGACACTCC	173	12	16	10	6	15	59	31	9	15	0.711861	0.845034	0.514056	0.467849	0.813645	3.35277	1.93288	0.478948	0.897076
novel-miRn1544	21	ATAACACGTCAGCAGTGTCGT	58	8	0	0	29	0	0	0	14	7	0.474574	0.01	0.01	2.26127	0.01	0.01	0.01	0.745031	0.418635
novel-miRn1545	22	ATTGTTTGCTGTTGATGATTGC	5	0	0	5	0	0	0	0	0	0	0.01	0.01	0.257028	0.01	0.01	0.01	0.01	0.01	0.01
novel-miRn1546	20	CATTATTACCTTTGGTTTGC	32	7	0	0	0	6	8	6	5	0	0.415252	0.01	0.01	0.01	0.325458	0.454613	0.374105	0.266082	0.01
novel-miRn1547	22	TTACATGTTACAGTGATTGGTT	33	13	5	0	7	8	0	0	0	0	0.771182	0.264073	0.01	0.545823	0.433944	0.01	0.01	0.01	0.01
novel-miRn1548	21	AAAGTGTCCCAATGTACCTGA	5	0	0	5	0	0	0	0	0	0	0.01	0.01	0.257028	0.01	0.01	0.01	0.01	0.01	0.01
novel-miRn1549	21	CAAGAGGACCATTGACACTAT	5	0	0	0	0	0	0	0	5	0	0.01	0.01	0.01	0.01	0.01	0.01	0.01	0.266082	0.01
novel-miRn1550	21	TAGGACCAGCTCATAACCAGC	8	0	0	0	0	0	8	0	0	0	0.01	0.01	0.01	0.01	0.01	0.454613	0.01	0.01	0.01
novel-miRn1551	22	CAAACTGACTAGGCTGAGACCA	5	0	0	0	0	0	0	0	0	5	0.01	0.01	0.01	0.01	0.01	0.01	0.01	0.01	0.299025
novel-miRn1552	22	CAGAATGCCACTGAACTTCGGC	13	6	7	0	0	0	0	0	0	0	0.35593	0.369702	0.01	0.01	0.01	0.01	0.01	0.01	0.01
novel-miRn1553	23	TGCGTGTCAGTTGCGTTTTCTGT	5	0	0	0	0	0	0	5	0	0	0.01	0.01	0.01	0.01	0.01	0.01	0.311754	0.01	0.01
novel-miRn1554	21	AAAACACGTCGGCAGCGTCGT	12	0	0	0	0	0	0	0	7	5	0.01	0.01	0.01	0.01	0.01	0.01	0.01	0.372515	0.299025
novel-miRn1555	21	CATCAAAGCAGCACTTGTGTA	15	15	0	0	0	0	0	0	0	0	0.889826	0.01	0.01	0.01	0.01	0.01	0.01	0.01	0.01
novel-miRn1556	23	CTATGGAAGTCAATGGTGTCCAT	9	9	0	0	0	0	0	0	0	0	0.533895	0.01	0.01	0.01	0.01	0.01	0.01	0.01	0.01
novel-miRn1557	21	ATAATGAACTCGATATTGCGT	17	12	0	5	0	0	0	0	0	0	0.711861	0.01	0.257028	0.01	0.01	0.01	0.01	0.01	0.01
novel-miRn1558	22	TAACTAAACAGCTTCAGTTCCC	591	0	0	0	78	110	102	106	104	91	0.01	0.01	0.01	6.08203	5.96673	5.79632	6.60919	5.53452	5.44226
novel-miRn1559	22	TTTGCCATTGACTTCCATAGTA	29	0	0	0	0	0	0	0	0	29	0.01	0.01	0.01	0.01	0.01	0.01	0.01	0.01	1.73435
novel-miRn1560	22	AAACTGGTAGCCATTGACTTTC	7	0	0	0	0	7	0	0	0	0	0.01	0.01	0.01	0.01	0.379701	0.01	0.01	0.01	0.01
novel-miRn1561	23	AGAATGGATTGTATTGATGCTCT	23	6	0	0	12	5	0	0	0	0	0.35593	0.01	0.01	0.935697	0.271215	0.01	0.01	0.01	0.01
novel-miRn1562	20	GCAGTATGTCAAGATCAGCT	5	0	0	5	0	0	0	0	0	0	0.01	0.01	0.257028	0.01	0.01	0.01	0.01	0.01	0.01
novel-miRn1563	22	TGAGAGGAACAGAGTGATTACT	70	11	11	7	9	7	7	10	8	0	0.652539	0.580961	0.359839	0.701773	0.379701	0.397787	0.623509	0.425732	0.01
