# Supplementary material for: Identification and characterization of skin color microRNAs in Koi carp (Cyprinus carpio L.) by Illumina sequencing
Source: BMC Genomics. 2018 Oct 29;19:779. doi: 10.1186/s12864-018-5189-5 (PMC6206873; doi:10.1186/s12864-018-5189-5)
Supplement: Supplementary file 6 — Differentially expressed miRNAs (DEMs) identified in black, white, and red skin samples from Koi carp. (XLSX 40 kb) [file 12864_2018_5189_MOESM6_ESM.xlsx]

## Sheet: Sheet1
Additional file6 Differentially expressed miRNAs (DEMs) in different skin color of Koi carp
BS_WS group
Up-regulated in BS group												Up-regulated in WS group
GeneNames	Sequencing	WS-expressed	BS-expressed	WS-std	BS-std	log2(Fold_change)	p-value	sig-lable		GeneNames	Sequencing	WS-expressed	BS-expressed	WS-std	BS-std	log2(Fold_change)	p-value	sig-lable
novel-miRn0484	ACCCTGAGCTGGAGAACAACAG	0	19	0.01	1.0035	6.6489	1.45277e-06	**		ccr-mir-196a	TAGGTAGTTTCATGTTGTTGGG	14236	2623	808.984	142.279	-2.50738	0	**
novel-miRn0114	ATTCGGCCCACATCTGGCCC	0	32	0.01	1.6901	7.40096	1.48579e-10	**		ccr-mir-200b	TAATACTGCCTGGTAATGATGA	14128	5692	726.258	300.621	-1.27254	0	**
novel-miRn1276	CACAATGATGAGAGCGATGTGCT	0	22	0.01	1.1619	6.86034	1.7433e-07	**		ccr-mir-203b-5p	AGTGGTTCTTAACAGTTCAACAG	83	26	4.2667	1.3732	-1.63558	5.73445e-08	**
ccr-miR-206	TGGAATGTAAGGAAGTGTGTGG	13635	39100	700.915	2065.05	1.55887	0	**		novel-miRn1368	CTCAAATAGACCATTGACATTC	210	54	11.9336	2.9291	-2.0265	1.00307e-24	**
efu-miR-125b	TCCCTGAGACCCTAACTTGTGAGG	0	322	0.01	17.0063	10.7319	1.44174e-99	**		novel-miRn0450	CTCAAGTGGACCATTGACATTC	212	54	12.0473	2.9291	-2.04018	3.75171e-25	**
novel-miRn0577	GATTCGGCCCACATCTGGCCTGT	0	40	0.01	2.1697	7.76135	2.33482e-12	**		dre-mir-429b	TAATACTGCCTGGTAATGCCAT	85	30	4.3695	1.5844	-1.46353	4.10242e-07	**
ccr-mir-133a-3p	TTGGTCCCCTTCAACCAGCTGT	5921	20793	336.471	1127.87	1.74505	0	**		efu-mir-200a	TAACACTGTCTGGTAACGATGTTC	77	24	3.9582	1.2676	-1.64274	1.59688e-07	**
ccr-mir-133a-5p	AGCTGGTAAAATGGAACCAAA	1635	3485	84.0481	206.736	1.2985	5.17419e-214	**		ipu-mir-196a	TAGGTAGTTTCATGTTGTTGGGA	312	0	18.6592	0.01	-10.8657	8.20444e-103	**
ccr-mir-184	TGGACGGAGAACTGATAAGGGC	1876	4175	106.607	226.464	1.08699	3.07782e-174	**		mmu-mir-181a-5p	AACATTCAACGCTGTCGGTGAGT	118	14	6.7055	0.7594	-3.14241	5.29646e-23	**
ccr-mir-203a	GTGAAATGTTTAGGACCACTTG	5921	20793	336.471	1127.87	1.74505	0	**		oan-mir-205-5p	TCCTTCATTCCACCGGAGTCT	223	115	13.3365	6.1199	-1.1238	2.88621e-12	**
novel-miRn0824	AACGATCTTTAAACATTAATCT	0	123	0.01	6.4962	9.34345	1.73888e-38	**		ssa-mir-23b-3p	ATCACATTGCCAGGGATTACCACC	76	0	3.9068	0.01	-8.60984	3.72222e-23	**
ccr-mir-205	TCCTTCATTCCACCGGAGTCTG	46921	99787	2666.36	5412.75	1.02149	0	**		novel-miRn0849	TTCAAACGGACCATTGACATTC	211	54	11.9904	2.9291	-2.03335	6.13739e-25	**
ccr-mir-217	TACTGCATCAGGAACTGATTGGA	729	1448	37.4747	76.4756	1.02908	7.34672e-59	**		ccr-mir-203b-3p	GTGAAATGTTCAGGACCACTTG	74	24	4.4256	1.2772	-1.79289	1.13722e-08	**
ccr-mir-725	TTCAGTCATTGTTTCTAGTAGT	6674	19953	379.261	1082.31	1.51285	0	**		ccr-mir-1	TGGAATGTAAAGAAGTATGTAT	3291	981	169.176	58.1946	-1.53957	1.91594e-221	**
efu-mir-206	TGGAATGTAAGGAAGTGTGTGGT	0	36	0.01	1.9527	7.60933	3.40743e-11	**		ccr-mir-499	TTAAGACTTGCAGTGATGTTTA	306267	59528	17404.1	3228.98	-2.43028	0	**
fru-mir-135b	TATGGCTTTTTATTCCTATCTG	0	30	0.01	1.5844	7.30779	6.10717e-10	**		dre-mir-2188-5p	AAGGTCCAACCTCACATGTCC	41102	9217	2335.69	499.958	-2.22397	0	**
ipu-mir-202	TTCCTATGCATATACCTCTTT	0	33	0.01	1.7429	7.44535	7.3285e-11	**		gga-mir-222a	AGCTACATCTGGCTACTGGGTCTC	68	0	3.8642	0.01	-8.59403	6.67822e-22	**
ptr-mir-23b	ATCACATTGCCAGGGATTACCAC	0	54	0.01	2.852	8.15583	2.62568e-17	**		ipu-mir-133c	TTTGGTCCCTTTCAACCAGCT	1132	199	64.3278	10.7944	-2.57516	1.68473e-168	**
novel-miRn0361	TAAGTCTCACACCAGTGCAAAAC	0	82	0.01	4.4479	8.79698	1.39455e-24	**		ssa-mir-142b-3p	TGTAGTGTTTCCTACTTTATGGAT	27	0	1.5343	0.01	-7.26144	3.85462e-09	**
novel-miRn1090	ATTCGGCCCACATCTGGCCC	0	32	0.01	1.6901	7.40096	1.48579e-10	**		novel-miRn0722	TAAGTCTCACACCAGTGCAA	114	0	6.4782	0.01	-9.33945	3.21426e-36	**
novel-miRn0456	ACACAACACGAAACTGTCTTA	0	43	0.01	2.2883	7.83813	1.37531e-12	**		novel-miRn0430	TAGCCTCCCGCCACTGTGCTAGT	29	0	1.648	0.01	-7.36457	9.19344e-10	**
novel-miRn1219	CAAAGGACCAGCATAATCCAGC	0	27	0.01	1.426	7.15583	5.08938e-09	**		novel-miRn1304	TGAACAGTGCATCCTTGTGGCG	101	0	5.192	0.01	-9.02015	1.55188e-30	**
novel-miRn0983	GAACCTCGGGCACTGTCCAACGT	0	158	0.01	8.3447	9.70472	3.14277e-49	**		novel-miRn0848	TGAACAGTGCATCCTTGTGGCGC	34	0	1.9321	0.01	-7.59403	2.55399e-11	**
gga-mir-10b-5p	TACCCTGTAGAACCGAATTTGT	0	87	0.01	4.5949	8.84389	1.9506e-27	**		novel-miRn0682	TGACACGTCTGGTCACCTTAGT	256	37	14.5476	2.007	-2.85767	5.85052e-44	**
mse-mir-2779	ATCCGGCTCGAAGGACCA	0	34	0.01	1.7957	7.4884	3.61471e-11	**		novel-miRn1016	TGTGAAAGTCAATGGCTACCG	34	0	1.9321	0.01	-7.59403	2.55399e-11	**
ssa-mir-125a-3p	ACGGGTTGGGTTCTCGGGAGCT	0	219	0.01	11.6544	10.1867	3.07526e-61	**		novel-miRn0692	TTAAAATGGACCATTGACATTC	182	47	10.3425	2.5494	-2.02036	1.50341e-21	**
novel-miRn0890	TGTGGAGGTCAATGGGGACCAT	0	33	0.01	1.7561	7.45623	7.99161e-10	**		novel-miRn0326	CACAATATCGCGTTCATAATTG	50	11	2.5703	0.581	-2.14533	4.77279e-07	**
novel-miRn0956	AACGGTCTCATGTGCAACAGC	0	206	0.01	11.1741	10.1259	1.13517e-60	**		ccr-mir-135c	TATGGCTTTCTATTCCTATGTGA	825	286	42.4096	15.105	-1.48936	4.28429e-58	**
novel-miRn0678	AAGTTCTGTGGTCCACTCTGGCT	0	383	0.01	20.7751	11.0206	3.4705e-112	**		ccr-mir-200a	TAACACTGTCTGGTAACGATG	20114	7908	1033.97	417.658	-1.3078	0	**
aca-miR-210-3p	CTGTGCGTGTGACAGCGGCTA	0	301	0.01	16.3271	10.6731	2.54651e-88	**		ccr-mir-429	TAATACTGTCTGGTAATGCCGT	3291	1209	169.176	63.8529	-1.4057	1.45667e-207	**
novel-miRn0986	ATTTGAAGAGAAAGTGAGAGAG	0	32	0.01	1.7358	7.43946	4.97279e-10	**		ccr-mir-96	TTTGGCACTAGCACATTTTTGCT	553	240	28.4273	12.6755	-1.16523	1.38093e-27	**
dre-mir-203b-3p	GTGAAATGTTCAGGACCACTTG	3987	14144	226.568	767.213	1.75968	0	**		csa-mir-31	TGGCAAGATGTTGGCATAGCT	2315	0	119.004	0.01	-13.5387	0	**
gga-mir-203a	GTGAAATGTTTAGGACCACTTG	5921	20793	336.471	1127.87	1.74505	0	**		novel-miRn0819	CTATGGAAGTCAATGGTAAC	22	0	1.1309	0.01	-6.82133	3.24699e-07	**
ola-mir-125c	TCCCTGAGACCCTAACTTGTGAC	0	751	0.01	40.7365	11.9921	2.7318e-219	**		gga-let-7i	TGAGGTAGTAGTTTGTGCTGT	20	0	1.0281	0.01	-6.68384	1.26438e-06	**
ssa-let-7a-3-3p	CTATACAACTTACTGTCTTTCC	0	1965	0.01	106.588	13.3798	0	**		ipu-mir-301c	CAGTGCAATAGTATTGTCATAGC	58	22	2.9815	1.1619	-1.35955	7.92214e-05	**
novel-miRn0379	TCAGTCACTATTCACTTTCAT	0	56	0.01	3.0376	8.24679	5.14707e-17	**		ipu-mir-31	TGGCAAGATGTTGGCATAGCTG	6948	0	415.525	0.01	-15.3427	0	**
										ssa-mir-214-3p	TACAGCAGGCACAGACAGGCAGA	70	0	3.5984	0.01	-8.49121	2.1978e-21	**
										novel-miRn0270	TAGATTGGGACAGTATGTACT	73	0	3.7526	0.01	-8.55175	2.86019e-22	**
										novel-miRn0762	TGTGGAAGTCAATGGGAACCA	37	19	2.1026	1.0306	-1.02869	0.00999264	**
										tgu-mir-26-3p	CCTATTCTTGGTTACTTGCACT	249	0	14.8915	0.01	-10.5403	3.32883e-82	**
										novel-miRn1237	AACGGTCTCATGTGCAACAGCC	181	0	10.2856	0.01	-10.0064	4.50004e-57	**
										novel-miRn0740	ACACAACACGAAACTGTCTTAA	137	21	7.7853	1.1391	-2.77286	1.67643e-23	**
										novel-miRn1034	AGAAATGATGATACTGGAGAAT	83	21	4.2667	1.2458	-1.77605	3.03876e-08	**
										novel-miRn0457	AGAACACGTCAGCAGCGTCGT	25	0	1.4951	0.01	-7.2241	6.25232e-09	**
										ccr-mir-2192	TGGAAGTGAATGGTGACTGAG	186	63	10.5698	3.4173	-1.62902	9.60535e-17	**
										dre-mir-1788-5p	GGCTTGTTTTAAGTTGCCTGCG	152	32	9.0904	1.7029	-2.41635	2.44033e-23	**
										dre-mir-210-3p	CTGTGCGTGTGACAGCGGCTAA	266	0	15.9081	0.01	-10.6355	9.14823e-88	**
										mmu-mir-125b-5p	TCCCTGAGACCCTAACTTGTGA	422	0	23.9808	0.01	-11.2277	4.38077e-132	**
										mmu-mir-200b-3p	TAATACTGCCTGGTAATGATGA	1040	506	62.1972	26.9275	-1.20777	1.44225e-57	**
										novel-miRn1369	TATGGACGTCAATGGGAACCA	29	0	1.7343	0.01	-7.43821	3.07313e-10	**
										novel-miRn0131	TGTGGAGGTCAATGGCTACCAC	45	0	2.5572	0.01	-7.99842	9.62611e-15	**
										xtr-mir-196b	TAGGTAGTTTTATGTTGTTGG	54	0	3.0686	0.01	-8.26144	1.5212e-17	**
										novel-miRn1111	ATGGAAGTCAATGGCTGCTGTC	32	13	1.8185	0.7052	-1.36664	0.00274578	**
RS_BS group
Up-regulated in RS group												Up-regulated in BS group
GeneNames	Sequencing	BS-expressed	RS-expressed	BS-std	RS-std	log2(Fold_change)	p-value	sig-lable		GeneNames	Sequencing	BS-expressed	RS-expressed	BS-std	RS-std	log2(Fold_change)	p-value	sig-lable
novel-miRn1185	GAAGTCAATGGGAACCACCAAC	0	28	0.01	1.661	7.37591	6.58045e-10	**		novel-miRn0133	AGTGAAAGACTTTCCCGTGTTT	32	0	1.6901	0.01	-7.40096	1.4978e-09	**
novel-miRn0036	AAAACACATCAGCAGCGTCGT	30	43	1.6273	3.3529	1.04293	0.0021017	**		ccr-mir-196a	TAGGTAGTTTCATGTTGTTGGG	13410	730	708.244	43.3049	-4.03164	0	**
novel-miRn0271	ATAACACGTCAGCAGCGTCGT	0	78	0.01	4.6271	8.85396	2.94201e-26	**		efu-mir-206	TGGAATGTAAGGAAGTGTGTGGT	36	8	1.9527	0.6238	-1.64631	0.00158496	**
mmu-mir-200b-3p	TAATACTGCCTGGTAATGATGA	506	1076	26.9275	67.0895	1.31701	2.0464e-69	**		mmu-mir-125b-5p	TCCCTGAGACCCTAACTTGTGA	68	0	3.5914	0.01	-8.4884	1.66065e-19	**
mmu-mir-193a-3p	AACTGGCCTACAAAGTCCCAGT	0	63	0.01	3.9281	8.61769	5.57878e-22	**		ola-mir-125c	TCCCTGAGACCCTAACTTGTGAC	307	0	16.3375	0.01	-10.674	5.74479e-83	**
novel-miRn0361	TAAGTCTCACACCAGTGCAAAAC	0	84	0.01	4.983	8.96087	3.21137e-28	**		novel-miRn0528	TAAGTCTCACACCAGTGCAA	33	0	1.7429	0.01	-7.44535	7.92356e-10	**
novel-miRn1196	TACTGTGGATGTCAGTGGCTAC	0	19	0.01	1.1271	6.81647	5.77013e-07	**		novel-miRn0737	TCCTATTTCTGCCCTGCAACTC	35	14	1.8485	0.8305	-1.1543	0.00917051	**
ccr-mir-203b-3p	GTGAAATGTTCAGGACCACTTG	24	78	1.2772	4.8634	1.92898	4.36671e-10	**		novel-miRn0682	TGACACGTCTGGTCACCTTAGT	31	8	1.6373	0.4746	-1.78653	0.000711512	**
novel-miRn0847	TCTCTGCATGACAGAATTTTG	0	33	0.01	1.9576	7.61294	1.52509e-11	**		novel-miRn0678	AAGTTCTGTGGTCCACTCTGGCT	554	0	29.2593	0.01	-11.5147	6.68987e-154	**
novel-miRn0636	TGAGCTAAAAGTAACTGGAATT	23	41	1.2147	2.4322	1.00166	0.0066889	**		novel-miRn1111	ATGGAAGTCAATGGCTGCTGTC	27	0	1.426	0.01	-7.15583	3.61507e-08	**
novel-miRn1397	TGCACACAACTAGAGCCCTGCGTT	0	18	0.01	1.0678	6.7385	1.22512e-06	**		novel-miRn1062	CATTCTTTAAACATTACTCTGT	21	0	1.1091	0.01	-6.79325	1.64935e-06	**
novel-miRn0300	TTTATGAACGCGATATTGTGT	0	27	0.01	2.1053	7.71788	2.92778e-11	**		dre-mir-10c-5p	TACCCTGTAGATCCGGATTTGT	488	0	25.7735	0.01	-11.3317	1.19281e-135	**
tgu-mir-26-3p	CCTATTCTTGGTTACTTGCACT	0	253	0.01	15.7748	10.6234	5.71011e-86	**		dre-mir-196a-3p	CTGCAACGTGAAACTGTCTTAA	233	55	12.3058	3.2627	-1.9152	3.96259e-23	**
novel-miRn0160	ACAGAGAGAGTTTATGTGCA	0	17	0.01	1.0085	6.65607	2.60118e-06	**		dre-mir-26a-3p	CCTATTCGGGATGACTTGGTTC	1111	0	58.677	0.01	-12.5186	6.2624e-308	**
aca-mir-19b	TGTGCAAATCCATGCAAAACT	0	54	0.01	3.2034	8.32346	2.07232e-18	**		novel-miRn0393	TAAAGAGAACCGCCGCAAACGC	99	0	5.2286	0.01	-9.03028	4.44392e-28	**
novel-miRn0699	AGTGAAAGACTTTCCCGTGTTTG	0	33	0.01	1.9576	7.61294	1.52509e-11	**		novel-miRn0847	TCTCTGCATGACAGAATTTT	31	0	1.6373	0.01	-7.35517	2.8313e-09	**
ipu-mir-202	TTCCTATGCATATACCTCTTT	13	42	0.6918	2.6187	1.92042	5.41334e-06	**		novel-miRn0824	AACGATCTTTAAACATTAATCT	123	0	6.4962	0.01	-9.34345	1.02561e-34	**
ccr-mir-135c	TATGGCTTTCTATTCCTATGTGA	286	639	15.105	37.9066	1.32742	1.64168e-41	**		novel-miRn0456	ACACAACACGAAACTGTCTTA	45	0	2.3767	0.01	-7.89282	3.80653e-13	**
novel-miRn0270	GTAGATTGGGACAGTATGTACT	0	79	0.01	4.6864	8.87234	1.38564e-26	**		novel-miRn1025	ATTCGGCCCACATCTGGCCC	32	0	1.6901	0.01	-7.40096	1.4978e-09	**
mdo-mir-199b-3p	ACAGTAGTCTGCACATTGGTT	0	1198	0.01	71.0674	12.795	0	**		novel-miRn0793	CTATGGAAGTCAATGGCAACC	20	0	1.0563	0.01	-6.72288	3.11777e-06	**
ola-mir-19d	TGTGCAAACCCATGCAAAACTG	26009	45063	1384.11	2809.72	1.02147	0	**		hsa-let-7f-5p	TGAGGTAGTAGATTGTATAGTT	214	0	11.3023	0.01	-10.1424	7.02285e-60	**
novel-miRn0131	TGTGGAGGTCAATGGCTACCACC	10	29	0.5281	1.7203	1.70378	0.000621439	**		ipu-mir-196a	TAGGTAGTTTCATGTTGTTGGGA	128	0	6.7603	0.01	-9.40094	4.24933e-36	**
mmu-mir-125b-5p	TCCCTGAGACCCTAACTTGTGA	0	26	0.01	2.0273	7.66342	7.13649e-11	**		mmu-mir-181a-5p	AACATTCAACGCTGTCGGTGAGT	162	0	8.556	0.01	-9.74079	1.68349e-45	**
mmu-mir-181a-5p	AACATTCAACGCTGTCGGTGAGT	22	135	1.1708	8.4174	2.84588	2.08526e-25	**		mse-mir-2779	ATCCGGCTCGAAGGACCA	34	0	1.7957	0.01	-7.4884	4.19168e-10	**
novel-miRn0902	CAAGCTCGATTCTGTGGGTCT	0	20	0.01	1.247	6.96232	1.69224e-07	**		ssa-let-7a-3-3p	CTATACAACTTACTGTCTTTCC	2104	0	111.968	0.01	-13.4508	0	**
novel-miRn0819	CTATGGAAGTCAATGGTAAC	10	29	0.5281	1.7203	1.70378	0.000621439	**		novel-miRn0032	TCTGCAACACGAAACTGTCTTA	323	11	17.0591	0.6525	-4.70842	1.68496e-73	**
dre-mir-15a-3p	CAGGCCGTACTGTGCTGCGGCA	240	527	12.6755	31.2625	1.30239	1.42173e-33	**		novel-miRn0977	TGTGGAGGTCAATGGCTACCAC	29	0	1.5316	0.01	-7.2589	1.0117e-08	**
dre-mir-210-3p	CTGTGCGTGTGACAGCGGCTAA	0	250	0.01	15.5877	10.6062	5.84805e-85	**		novel-miRn0890	TGTGGAGGTCAATGGGGACCAT	25	0	1.3204	0.01	-7.04483	1.29176e-07	**
dre-mir-29b	TAGCACCATTTGAAATCAGTGT	0	15	0.01	1.1696	6.86987	1.28793e-06	**		tgu-mir-26-3p	CCTATTCTTGGTTACTTGCACT	338	0	17.8513	0.01	-10.8018	3.60136e-94	**
mmu-mir-23b-3p	ATCACATTGCCAGGGATTACC	93	339	4.9118	20.1101	2.0336	1.05343e-40	**		novel-miRn0633	AAGGACTATGTCTACACCTAGT	64	0	3.4716	0.01	-8.43946	2.47861e-15	**
oan-mir-205-5p	TCCTTCATTCCACCGGAGTCT	0	59	0.01	4.6005	8.84565	1.21412e-23	**		aca-mir-210-3p	CTGTGCGTGTGACAGCGGCTA	301	0	16.3271	0.01	-10.6731	1.10063e-69	**
oha-mir-10c-5p	TACCCTGTAGAACCGAATTTGTGTG	23	40	1.2476	3.119	1.32193	0.00033644	**		novel-miRn0851	ATTATGAACGCGATATTGCAT	69	0	3.7428	0.01	-8.54797	1.76819e-16	**
novel-miRn0377	TGAAAGTAAATGGTGACTGAGA	0	18	0.01	1.4035	7.13289	8.89311e-08	**		novel-miRn1276	CACAATGATGAGAGCGATGTGCT	46	0	2.4952	0.01	-7.96301	3.32852e-11	**
dre-mir-728	ATACTAAGTACACTACGTTTTC	93	339	4.9118	20.1101	2.0336	1.05343e-40	**		ccr-mir-551	GCGACCCATCCTTGGTTTCTG	86	25	4.6649	1.9494	-1.25882	4.72978e-05	**
										novel-miRn1048	CTATGGAAGTCAATGGTAACCA	586	193	31.7864	15.0491	-1.07873	2.11637e-21	**
										dre-mir-15a-5p	TAGCAGCACAGAATGGTTTGTG	99	0	5.3701	0.01	-9.06881	2.33054e-23	**
										dre-mir-203b-3p	GTGAAATGTTCAGGACCACTTG	76	25	4.1225	1.9494	-1.08049	0.000713008	**
										efu-mir-125b	TCCCTGAGACCCTAACTTGTGAGG	693	188	37.5904	14.6593	-1.35855	3.82539e-35	**
										novel-miRn1342	GTGCCTGCTAAACTGGTATCAGT	28	0	1.5188	0.01	-7.24679	4.46986e-07	**
										hsa-mir-221-3p	AGCTACATTGTCTGCTGGGTTTC	71	20	3.8513	1.5595	-1.30426	0.000150995	**
										novel-miRn0647	ATTATGAACAGGATATTGCATA	37	7	2.007	0.5458	-1.8786	0.000453614	**
										mmu-let-7i-5p	TGAGGTAGTAGTTTGTGCTGTT	32	0	1.7358	0.01	-7.43946	5.40693e-08	**
										mmu-mir-140-5p	CAGTGGTTTTACCCTATGGTAG	26	0	1.4103	0.01	-7.13986	1.28518e-06	**
										mmu-mir-200b-3p	TAATACTGCCTGGTAATGATGA	174	58	9.4383	4.5225	-1.06141	3.63047e-07	**
										novel-miRn0474	TCACCAATCGGTCTGCTCAGCG	24	0	1.3018	0.01	-7.02436	3.69519e-06	**
										novel-miRn0182	TGTGGAAGTTCTGATTGGTTGA	36	6	1.9527	0.4678	-2.06151	0.000242487	**
RS_WS group
Up-regulated in RS group												Up-regulated in WS group
GeneNames	Sequencing	WS-expressed	RS-expressed	WS-std	RS-std	log2(Fold_change)	p-value	sig-lable		GeneNames	Sequencing	WS-expressed	RS-expressed	WS-std	RS-std	log2(Fold_change)	p-value	sig-lable
novel-miRn0457	AGAACACGTCAGCAGCGTCGT	0	82	0.01	4.8644	8.92612	4.3827e-28	**		ccr-mir-196a	TAGGTAGTTTCATGTTGTTGGG	163	0	9.7482	0.01	-9.92899	2.51896e-48	**
novel-miRn0647	ATTATGAACAGGATATTGCATA	8	27	0.4112	1.6017	1.96169	0.000248643	**		dre-mir-26a-3p	CCTATTCGGGATGACTTGGTTC	691	0	41.3253	0.01	-12.0128	1.53887e-202	**
ccr-miR-133a-5p	AGCTGGTAAAATGGAACCAAA	1635	3485	84.0481	206.736	1.2985	5.17419e-214	**		ipu-mir-196a	TAGGTAGTTTCATGTTGTTGGGA	163	0	9.7482	0.01	-9.92899	2.51896e-48	**
ccr-miR-217	TACTGCATCAGGAACTGATTGGA	729	2571	37.4747	152.516	2.02497	7.19463e-300	**		oha-mir-10c-5p	TACCCTGTAGAACCGAATTTGTGTG	91	0	5.1712	0.01	-9.01436	2.68482e-22	**
novel-miRn1368	CTCAAATAGACCATTGACATTC	0	27	0.01	1.6017	7.32346	9.33654e-10	**		ssa-mir-142b-3p	TGTAGTGTTTCCTACTTTATGGAT	27	0	1.5343	0.01	-7.26144	4.40858e-07	**
novel-miRn1185	GAAGTCAATGGGAACCACCAAC	0	28	0.01	1.661	7.37591	4.33452e-10	**		novel-miRn0032	TCTGCAACACGAAACTGTCTTA	303	36	18.1209	2.2446	-3.01312	1.34885e-51	**
gga-miR-10b-5p	TACCCTGTAGAACCGAATTTGT	0	61	0.01	3.6186	8.49929	4.3639e-21	**		ccr-mir-184	TGGACGGAGAACTGATAAGGGC	186	32	10.5698	2.4952	-2.08272	2.46991e-18	**
ipu-miR-133c	TTTGGTCCCTTTCAACCAGCT	47	82	2.4161	4.8644	1.00958	9.58851e-05	**		ccr-mir-203b-3p	GTGAAATGTTCAGGACCACTTG	3703	1382	190.355	81.9826	-1.2153	1.80234e-174	**
ipu-miR-202	TTCCTATGCATATACCTCTTT	0	27	0.01	1.6017	7.32346	9.33654e-10	**		ccr-mir-203b-5p	AGTGGTTCTTAACAGTTCAACAG	83	21	4.2667	1.2458	-1.77605	3.03876e-08	**
novel-miRn0679	TAAAAGTGAATGGTGACTGAGA	23	46	1.1823	2.7288	1.20667	0.000757013	**		ccr-mir-725	TTCAGTCATTGTTTCTAGTAGT	6958	1970	357.68	116.864	-1.61384	0	**
novel-miRn0377	TGAAAGTAAATGGTGACTGAGA	18	34	0.9253	2.0169	1.12415	0.0062968	**		novel-miRn0819	CTATGGAAGTCAATGGTAAC	22	0	1.1309	0.01	-6.82133	1.16704e-06	**
novel-miRn0839	TGAAAGTCAATGGTGACTGAGA	15	33	0.7711	1.9576	1.3441	0.00196064	**		dre-mir-429b	TAATACTGCCTGGTAATGCCAT	85	0	4.3695	0.01	-8.77132	9.8063e-24	**
novel-miRn0131	TGTGGAGGTCAATGGCTACCACC	0	18	0.01	1.0678	6.7385	9.31935e-07	**		efu-mir-200a	TAACACTGTCTGGTAACGATGTTC	77	26	3.9582	1.5424	-1.35967	1.11874e-05	**
novel-miRn0849	TTCAAACGGACCATTGACATTC	18	34	0.9253	2.0169	1.12415	0.0062968	**		mmu-mir-125b-5p	TCCCTGAGACCCTAACTTGTGA	38	0	2.2726	0.01	-7.8282	8.13246e-12	**
novel-miRn0888	AACAATCTCCTGATGCTGCCTGA	0	138	0.01	8.1864	9.67709	9.55111e-47	**		mmu-mir-193a-3p	AACTGGCCTACAAAGTCCCAGT	20	0	1.1365	0.01	-6.82845	2.03461e-05	**
ccr-mir-499	TTAAGACTTGCAGTGATGTTTA	2208	4038	113.504	239.541	1.07754	2.75523e-184	**		ola-mir-125c	TCCCTGAGACCCTAACTTGTGAC	357	0	18.3518	0.01	-10.8417	1.85505e-97	**
dre-mir-196a-3p	CTGCAACGTGAAACTGTCTTAA	0	55	0.01	3.2627	8.34992	4.35855e-19	**		ssa-let-7a-3-3p	CTATACAACTTACTGTCTTTCC	3131	0	160.951	0.01	-13.9743	0	**
dre-mir-216b	TAATCTCTGCAGGCAACTGTGA	472	1156	24.2634	68.5759	1.49892	1.49624e-89	**		ssa-mir-23b-3p	ATCACATTGCCAGGGATTACCACC	76	0	3.9068	0.01	-8.60984	2.69696e-21	**
dre-mir-2188-5p	AAGGTCCAACCTCACATGTCC	0	25124	0.01	1490.4	17.1853	0	**		novel-miRn0430	TAGCCTCCCGCCACTGTGCTAGT	33	0	1.6964	0.01	-7.40633	1.21797e-09	**
efu-mir-125b	TCCCTGAGACCCTAACTTGTGAGG	0	267	0.01	15.8389	10.6293	9.80668e-90	**		novel-miRn1304	TGAACAGTGCATCCTTGTGGCG	23	0	1.1823	0.01	-6.88545	6.25239e-07	**
fru-mir-135b	TATGGCTTTTTATTCCTATCTG	0	23	0.01	1.3644	7.09212	2.00985e-08	**		novel-miRn0977	TGTGGAGGTCAATGGCTACCAC	70	0	3.5984	0.01	-8.49121	1.14056e-19	**
ptr-mir-23b	ATCACATTGCCAGGGATTACCAC	0	25	0.01	1.483	7.21237	4.33186e-09	**		tgu-mir-2188-5p	AAGGTCCAACCTCACATGTCCT	12077	0	620.825	0.01	-15.9219	0	**
novel-miRn1196	TACTGTGGATGTCAGTGGCTAC	0	19	0.01	1.1271	6.81647	4.32655e-07	**		novel-miRn0678	AAGTTCTGTGGTCCACTCTGGCT	19	0	1.1363	0.01	-6.8282	2.88131e-06	**
novel-miRn1112	TAGCCTCCCGCCACTGTGCTAGTC	0	27	0.01	1.6017	7.32346	9.33654e-10	**		novel-miRn0133	AGTGAAAGACTTTCCCGTGTTT	132	0	7.8943	0.01	-9.62467	2.85399e-39	**
novel-miRn0848	TGAACAGTGCATCCTTGTGGCGC	0	68	0.01	4.0339	8.65603	2.02845e-23	**		novel-miRn1111	ATGGAAGTCAATGGCTGCTGTC	38	0	2.2726	0.01	-7.8282	8.13246e-12	**
aca-mir-19b	TGTGCAAATCCATGCAAAACT	0	54	0.01	3.2034	8.32346	9.38828e-19	**		novel-miRn1469	ATTATGAACATGATATTGCCTA	1608	531	96.1665	33.1083	-1.53834	7.04524e-116	**
novel-miRn0699	AGTGAAAGACTTTCCCGTGTTTG	0	33	0.01	1.9576	7.61294	9.34801e-12	**		novel-miRn1070	GATCGTGATGAAACTTTAACC	27	11	1.6147	0.6859	-1.2352	0.013686	*
novel-miRn0918	ATAACACATCAGCAGCGTCGT	8	27	0.4112	1.6017	1.96169	0.000248643	**		novel-miRn0577	GATTCGGCCCACATCTGGCCTGT	56	0	3.3491	0.01	-8.38763	4.49703e-17	**
efu-mir-128b	TCACAGTGAACCGGTCTCTTTTT	0	18	0.01	1.0678	6.7385	9.31935e-07	**		oan-mir-205-5p	TCCTTCATTCCACCGGAGTCT	223	0	13.3365	0.01	-10.3812	7.53183e-66	**
novel-miRn0078	GATCGTGATGAAACTTTAACCAGT	0	218	0.01	12.9321	10.3367	2.0917e-73	**		novel-miRn1237	AACGGTCTCATGTGCAACAGCC	181	0	10.2856	0.01	-10.0064	1.07716e-43	**
novel-miRn1025	GATTCGGCCCACATCTGGCCC	22	39	1.1309	2.3135	1.03261	0.00627315	**		novel-miRn0740	ACACAACACGAAACTGTCTTAA	164	0	9.3196	0.01	-9.86412	1.1854e-39	**
mmu-mir-124-3p	TAAGGCACGCGGTGAATGCC	15	332	0.8971	20.7005	4.52825	3.34564e-82	**		novel-miRn1543	ATCAAATGGACCATTGACACTCC	137	0	7.7853	0.01	-9.60461	3.11069e-33	**
ssa-mir-125a-3p	ACGGGTTGGGTTCTCGGGAGCT	0	46	0.01	2.8681	8.16395	5.28113e-15	**		novel-miRn0851	ATTATGAACGCGATATTGCAT	114	35	6.4782	2.7291	-1.24717	2.14921e-06	**
novel-miRn0956	AACGGTCTCATGTGCAACAGC	0	121	0.01	9.4349	9.88186	3.41711e-46	**		novel-miRn0642	ATTCAAAATGCGGATGCCCTGG	21	0	1.1934	0.01	-6.89893	1.17691e-05	**
novel-miRn1034	AGAAATGATGATACTGGAGAAT	0	22	0.01	1.7154	7.4224	4.70712e-09	**		novel-miRn1151	ATTCGGCCCACATCTGGCCCA	73	0	4.1483	0.01	-8.69638	5.10789e-18	**
novel-miRn0330	ATTATGAACGCGATATTGCATA	0	91	0.01	7.0957	9.4708	6.13664e-35	**		novel-miRn0902	CAAGCTCGATTCTGTGGGTCT	58	0	3.2959	0.01	-8.36453	1.88082e-14	**
novel-miRn1355	CATAAAGTAGGAAACACTACA	0	19	0.01	1.1847	6.88838	1.25169e-06	**		ccr-mir-1	TGGAATGTAAAGAAGTATGTAT	577446	46717	32814.3	3642.75	-3.17123	0	**
novel-miRn0795	CATCTTCTACTGGACACTATGC	0	33	0.01	2.0576	7.68482	5.68884e-11	**		ccr-mir-133a-3p	TTGGTCCCCTTCAACCAGCTGT	798097	59113	45353.2	4609.32	-3.29858	0	**
ccr-mir-138	AGCTGGTGTTGTGAATCAGGC	728	3595	43.5381	224.151	2.36412	0	**		ccr-mir-206	TGGAATGTAAGGAAGTGTGTGG	87071	8218	4947.95	640.797	-2.94889	0	**
ola-mir-19d	TGTGCAAACCCATGCAAAACTG	8080	16493	483.225	1028.35	1.08957	0	**		novel-miRn0450	CTCAAGTGGACCATTGACATTC	13930	1278	791.595	99.6518			**
novel-miRn0622	TAACACTGTCTGGTAACGATGCAC	0	412	0.01	25.6886	11.3269	1.57787e-128	**		novel-miRn1500	GTGTCAATGGTCAACTTGAGA	105	25	5.9668	1.9494	-1.61393	3.66017e-08	**
novel-miRn1133	TATTATGGATGTCAATGGCTAT	10	91	0.5981	5.6739	3.24588	1.65622e-18	**		novel-miRn0474	TCACCAATCGGTCTGCTCAGCG	33	0	1.8753	0.01	-7.55098	1.65142e-08	**
novel-miRn0379	TCAGTCACTATTCACTTTCAT	675	1416	40.3684	88.2888	1.129	3.2435e-67	**		novel-miRn0682	TGACACGTCTGGTCACCTTAGT	36	0	2.0458	0.01	-7.67652	3.19621e-09	**
novel-miRn0737	TCCTATTTCTGCCCTGCAACTC	0	37	0.01	2.307	7.84987	3.26826e-12	**		xtr-mir-196b	TAGGTAGTTTTATGTTGTTGG	54	0	3.0686	0.01	-8.26144	1.68e-13	**
novel-miRn1296	TGCGAGTGAATGGTGACTGAG	0	156	0.01	9.7267	9.92581	4.01139e-49	**		novel-miRn0218	TGCTGAAGCCATGAAACCTAGC	91	0	5.1712	0.01	-9.01436	2.68482e-22	**
hsa-let-7f-5p	TGAGGTAGTAGATTGTATAGTT	0	167	0.01	10.4126	10.0241	1.55365e-52	**
novel-miRn0692	TTAAAATGGACCATTGACATTC	16	50	0.9569	3.1175	1.70395	1.01376e-05	**
novel-miRn0081	GTGTCAATGGTCAATTTGAGAGA	27	74	1.6147	4.614	1.51475	7.56576e-07	**
dre-miR-206-5p	ACATGCTTCCTTATATGCCCATA	0	17	0.01	1.06	6.72792	5.22216e-06	**
ccr-miR-2192	TGGAAGTGAATGGTGACTGAG	15	332	0.8971	20.7005	4.52825	3.34564e-82	**
