# Supplementary material for: Identification and characterization of skin color microRNAs in Koi carp (Cyprinus carpio L.) by Illumina sequencing
Source: BMC Genomics. 2018 Oct 29;19:779. doi: 10.1186/s12864-018-5189-5 (PMC6206873; doi:10.1186/s12864-018-5189-5)
Supplement: Supplementary file 7 — Predicted target genes of DEMs and target genes associated with significantly enriched Gene Ontology (GO) terms in Koi carp. (XLSX 208 kb) [file 12864_2018_5189_MOESM7_ESM.xlsx]

## Sheet: M
GeneID	Symbol	Description	Pathway	GO Component	GO Process	GO Function	miRNA
TRINITY_DN100411_c0_g1	TRINITY_DN100411_c0_g1	-	-	-	-	-	novel-miRn0131
TRINITY_DN100433_c0_g1	TRINITY_DN100433_c0_g1	-	-	-	-	-	novel-miRn1185
TRINITY_DN100507_c0_g1	TRINITY_DN100507_c0_g1	hypothetical protein cypCar_00037412 [Cyprinus carpio]	ko04024//cAMP signaling pathway;ko04080//Neuroactive ligand-receptor interaction;ko04728//Dopaminergic synapse;ko04724//Glutamatergic synapse;ko04713//Circadian entrainment;ko04723//Retrograde endocannabinoid signaling;ko04720//Long-term potentiation;ko04730//Long-term depression;ko05031//Amphetamine addiction;ko05014//Amyotrophic lateral sclerosis (ALS);ko05033//Nicotine addiction	-	-	-	efu-miR-206;ccr-miR-206
TRINITY_DN100683_c0_g1	TRINITY_DN100683_c0_g1	hypothetical protein cypCar_00013751 [Cyprinus carpio]	ko00512//Mucin type O-Glycan biosynthesis	GO:0000139//Golgi membrane;GO:0016021//integral component of membrane	GO:0006486//protein glycosylation	GO:0016757//transferase activity, transferring glycosyl groups;GO:0030246//carbohydrate binding	oan-miR-205-5p
TRINITY_DN100879_c0_g1	TRINITY_DN100879_c0_g1	-	-	-	-	-	novel-miRn0484
TRINITY_DN100940_c0_g1	TRINITY_DN100940_c0_g1	PREDICTED: sonic hedgehog protein [Bubalus bubalis]	ko05205//Proteoglycans in cancer;ko04340//Hedgehog signaling pathway	GO:0005615//extracellular space;GO:0005886//plasma membrane	GO:0016539//intein-mediated protein splicing;GO:0007267//cell-cell signaling;GO:0070445//regulation of oligodendrocyte progenitor proliferation;GO:0048709//oligodendrocyte differentiation;GO:0055002//striated muscle cell development	GO:0008233//peptidase activity;GO:0046872//metal ion binding	novel-miRn0131
TRINITY_DN100952_c0_g1	TRINITY_DN100952_c0_g1	PREDICTED: protein phosphatase 1E-like [Sinocyclocheilus anshuiensis]	-	GO:0005634//nucleus	GO:0016310//phosphorylation;GO:0006470//protein dephosphorylation	GO:0046872//metal ion binding;GO:0016301//kinase activity;GO:0004722//protein serine/threonine phosphatase activity	novel-miRn0131
TRINITY_DN101495_c0_g1	TRINITY_DN101495_c0_g1	-	-	-	-	-	oan-miR-205-5p
TRINITY_DN103054_c0_g1	TRINITY_DN103054_c0_g1	hypothetical protein cypCar_00017747 [Cyprinus carpio]	ko05200//Pathways in cancer;ko04151//PI3K-Akt signaling pathway;ko04010//MAPK signaling pathway;ko04015//Rap1 signaling pathway;ko04810//Regulation of actin cytoskeleton;ko04014//Ras signaling pathway;ko04390//Hippo signaling pathway;ko05218//Melanoma	GO:0005615//extracellular space;GO:0005829//cytosol	GO:0030097//hemopoiesis;GO:0051781//positive regulation of cell division;GO:1902533//positive regulation of intracellular signal transduction;GO:0045766//positive regulation of angiogenesis;GO:0045542//positive regulation of cholesterol biosynthetic process;GO:0008284//positive regulation of cell proliferation;GO:0060681//branch elongation involved in ureteric bud branching;GO:0045944//positive r…	GO:0005178//integrin binding;GO:0008083//growth factor activity;GO:0044548//S100 protein binding;GO:0016740//transferase activity;GO:0008201//heparin binding;GO:0005104//fibroblast growth factor receptor binding	efu-miR-206;ccr-miR-206
TRINITY_DN103067_c0_g1	TRINITY_DN103067_c0_g1	-	-	-	-	-	novel-miRn1185
TRINITY_DN103182_c0_g1	TRINITY_DN103182_c0_g1	-	-	-	-	-	novel-miRn0457
TRINITY_DN103340_c0_g1	TRINITY_DN103340_c0_g1	PREDICTED: muscarinic acetylcholine receptor M1-like [Sinocyclocheilus rhinocerous]	ko04020//Calcium signaling pathway;ko04810//Regulation of actin cytoskeleton;ko04080//Neuroactive ligand-receptor interaction;ko04725//Cholinergic synapse;ko04972//Pancreatic secretion;ko04970//Salivary secretion;ko04911//Insulin secretion;ko04971//Gastric acid secretion;ko04742//Taste transduction	GO:0030054//cell junction;GO:0005887//integral component of plasma membrane;GO:0045211//postsynaptic membrane	GO:0045987//positive regulation of smooth muscle contraction;GO:0046541//saliva secretion;GO:0007213//G-protein coupled acetylcholine receptor signaling pathway	GO:0016907//G-protein coupled acetylcholine receptor activity	novel-miRn1276
TRINITY_DN103532_c0_g1	TRINITY_DN103532_c0_g1	PREDICTED: protocadherin-15-like [Sinocyclocheilus anshuiensis]	-	GO:0032420//stereocilium;GO:0005887//integral component of plasma membrane	GO:0001654//eye development;GO:0007156//homophilic cell adhesion via plasma membrane adhesion molecules;GO:0007267//cell-cell signaling;GO:0007399//nervous system development;GO:0048839//inner ear development;GO:0050908//detection of light stimulus involved in visual perception;GO:0007605//sensory perception of sound	GO:0005509//calcium ion binding	ssa-miR-142b-3p
TRINITY_DN103746_c0_g1	TRINITY_DN103746_c0_g1	-	-	-	-	-	novel-miRn0131
TRINITY_DN103809_c0_g1	TRINITY_DN103809_c0_g1	PREDICTED: LOW QUALITY PROTEIN: solute carrier family 2, facilitated glucose transporter member 6-like [Cyprinus carpio]	-	GO:0016021//integral component of membrane	GO:0055085//transmembrane transport;GO:0008643//carbohydrate transport	GO:0022891//-	novel-miRn0131
TRINITY_DN104094_c0_g1	TRINITY_DN104094_c0_g1	PREDICTED: LOW QUALITY PROTEIN: unconventional myosin-X-like [Cyprinus carpio]	ko04666//Fc gamma R-mediated phagocytosis	-	-	-	novel-miRn0457
TRINITY_DN104873_c0_g1	TRINITY_DN104873_c0_g1	-	-	-	-	-	ola-miR-125c;efu-miR-125b;mmu-miR-125b-5p
TRINITY_DN105397_c0_g1	TRINITY_DN105397_c0_g1	-	-	-	-	-	oan-miR-205-5p
TRINITY_DN106086_c0_g1	TRINITY_DN106086_c0_g1	-	-	-	-	-	oan-miR-205-5p
TRINITY_DN1062_c0_g1	TRINITY_DN1062_c0_g1	PREDICTED: citron Rho-interacting kinase-like [Sinocyclocheilus rhinocerous]	-	-	-	-	efu-miR-125b
TRINITY_DN11008_c0_g1	TRINITY_DN11008_c0_g1	-	-	-	-	-	oha-miR-10c-5p
TRINITY_DN11232_c0_g1	TRINITY_DN11232_c0_g1	PREDICTED: contactin-4-like isoform X2 [Sinocyclocheilus rhinocerous]	-	-	GO:0007411//axon guidance;GO:0007155//cell adhesion	-	dre-miR-429b
TRINITY_DN12652_c0_g1	TRINITY_DN12652_c0_g1	-	-	-	-	-	novel-miRn1185
TRINITY_DN13318_c0_g1	TRINITY_DN13318_c0_g1	PREDICTED: ribosome-recycling factor, mitochondrial-like [Cyprinus carpio]	-	-	-	-	novel-miRn1090
TRINITY_DN14741_c0_g1	TRINITY_DN14741_c0_g1	-	-	-	-	-	ccr-miR-217
TRINITY_DN15420_c0_g1	TRINITY_DN15420_c0_g1	hypothetical protein cypCar_00047742, partial [Cyprinus carpio]	-	GO:0005737//cytoplasm	GO:0043418//homocysteine catabolic process;GO:0006508//proteolysis;GO:0009636//response to toxic substance	GO:0004177//aminopeptidase activity;GO:0004197//cysteine-type endopeptidase activity	novel-miRn0484
TRINITY_DN16538_c0_g1	TRINITY_DN16538_c0_g1	-	-	-	-	-	novel-miRn0133
TRINITY_DN17215_c0_g1	TRINITY_DN17215_c0_g1	-	-	-	-	-	gga-miR-10b-5p;oha-miR-10c-5p
TRINITY_DN19312_c0_g1	TRINITY_DN19312_c0_g1	-	-	-	-	-	novel-miRn0032
TRINITY_DN19735_c0_g1	TRINITY_DN19735_c0_g1	-	-	-	-	-	novel-miRn0131
TRINITY_DN20491_c0_g1	TRINITY_DN20491_c0_g1	-	-	-	-	-	ccr-miR-217
TRINITY_DN20772_c0_g1	TRINITY_DN20772_c0_g1	PREDICTED: mucin-5AC-like [Cyprinus carpio]	-	-	-	-	ola-miR-125c;efu-miR-125b;mmu-miR-125b-5p
TRINITY_DN21830_c0_g1	TRINITY_DN21830_c0_g1	-	-	-	-	-	oan-miR-205-5p
TRINITY_DN21929_c0_g1	TRINITY_DN21929_c0_g1	-	-	-	-	-	novel-miRn1185
TRINITY_DN22460_c0_g1	TRINITY_DN22460_c0_g1	-	-	-	-	-	novel-miRn1090;novel-miRn0577
TRINITY_DN23095_c0_g1	TRINITY_DN23095_c0_g1	hypothetical protein cypCar_00021877 [Cyprinus carpio]	-	GO:0005634//nucleus	GO:0003146//heart jogging;GO:0009611//response to wounding;GO:0060296//regulation of cilium beat frequency involved in ciliary motility;GO:0001947//heart looping;GO:0006355//regulation of transcription, DNA-templated;GO:0060271//cilium assembly;GO:0003351//epithelial cilium movement	GO:0000981//RNA polymerase II transcription factor activity, sequence-specific DNA binding;GO:0043565//sequence-specific DNA binding	ola-miR-125c;efu-miR-125b;mmu-miR-125b-5p
TRINITY_DN2333_c0_g1	TRINITY_DN2333_c0_g1	-	-	-	-	-	ipu-miR-196a
TRINITY_DN24174_c0_g1	TRINITY_DN24174_c0_g1	-	-	-	-	-	efu-miR-206;ccr-miR-206
TRINITY_DN2502_c0_g1	TRINITY_DN2502_c0_g1	PREDICTED: LOW QUALITY PROTEIN: BTB/POZ domain-containing protein 17-like [Cyprinus carpio]	-	-	-	-	gga-miR-10b-5p;oha-miR-10c-5p
TRINITY_DN25110_c0_g1	TRINITY_DN25110_c0_g1	PREDICTED: adhesion G protein-coupled receptor B2-like isoform X1 [Sinocyclocheilus anshuiensis]	-	-	-	-	novel-miRn0131
TRINITY_DN25114_c0_g1	TRINITY_DN25114_c0_g1	-	-	-	-	-	ccr-miR-217
TRINITY_DN26586_c0_g1	TRINITY_DN26586_c0_g1	-	-	-	-	-	novel-miRn0484
TRINITY_DN26604_c0_g1	TRINITY_DN26604_c0_g1	-	-	-	-	-	novel-miRn0131
TRINITY_DN27402_c0_g1	TRINITY_DN27402_c0_g1	-	-	-	-	-	novel-miRn0450
TRINITY_DN27486_c0_g1	TRINITY_DN27486_c0_g1	PREDICTED: phospholipase D1-like [Cyprinus carpio]	ko04144//Endocytosis;ko04024//cAMP signaling pathway;ko04014//Ras signaling pathway;ko04072//Phospholipase D signaling pathway;ko04724//Glutamatergic synapse;ko04071//Sphingolipid signaling pathway;ko05231//Choline metabolism in cancer;ko04912//GnRH signaling pathway;ko04666//Fc gamma R-mediated phagocytosis;ko00564//Glycerophospholipid metabolism;ko00565//Ether lipid metabolism	GO:0005622//intracellular	GO:0048017//inositol lipid-mediated signaling;GO:0030334//regulation of cell migration;GO:0006654//phosphatidic acid biosynthetic process;GO:0050764//regulation of phagocytosis	GO:0035091//phosphatidylinositol binding;GO:0004630//phospholipase D activity	efu-miR-206;ccr-miR-206
TRINITY_DN27607_c0_g1	TRINITY_DN27607_c0_g1	PREDICTED: neuronal acetylcholine receptor subunit alpha-7-like [Sinocyclocheilus grahami]	-	GO:0030054//cell junction;GO:0005892//acetylcholine-gated channel complex;GO:0045211//postsynaptic membrane	GO:0006811//ion transport;GO:0007271//synaptic transmission, cholinergic	GO:0015464//acetylcholine receptor activity;GO:0042166//acetylcholine binding;GO:0005230//extracellular ligand-gated ion channel activity	ola-miR-125c;efu-miR-125b;mmu-miR-125b-5p
TRINITY_DN2849_c0_g1	TRINITY_DN2849_c0_g1	hypothetical protein cypCar_00000276 [Cyprinus carpio]	-	-	-	-	novel-miRn0484
TRINITY_DN28968_c0_g1	TRINITY_DN28968_c0_g1	-	-	-	-	-	oha-miR-10c-5p
TRINITY_DN29296_c0_g1	TRINITY_DN29296_c0_g1	PREDICTED: dihydropyrimidinase-related protein 1-like isoform X2 [Sinocyclocheilus rhinocerous]	-	GO:0005737//cytoplasm	GO:0007411//axon guidance;GO:0000226//microtubule cytoskeleton organization	GO:0016810//hydrolase activity, acting on carbon-nitrogen (but not peptide) bonds	ssa-miR-23b-3p
TRINITY_DN29305_c0_g1	TRINITY_DN29305_c0_g1	hypothetical protein cypCar_00036444, partial [Cyprinus carpio]	ko00100//Steroid biosynthesis	GO:0016021//integral component of membrane;GO:0005789//endoplasmic reticulum membrane	GO:0006633//fatty acid biosynthetic process;GO:0055114//oxidation-reduction process;GO:0016126//sterol biosynthetic process	GO:0000254//C-4 methylsterol oxidase activity;GO:0005506//iron ion binding	novel-miRn0131
TRINITY_DN29923_c0_g1	TRINITY_DN29923_c0_g1	-	-	-	-	-	novel-miRn0131
TRINITY_DN30286_c0_g1	TRINITY_DN30286_c0_g1	-	-	-	-	-	mmu-miR-181a-5p
TRINITY_DN30547_c1_g1	TRINITY_DN30547_c1_g1	-	-	-	-	-	efu-miR-200a
TRINITY_DN3080_c0_g1	TRINITY_DN3080_c0_g1	hypothetical protein cypCar_00018354 [Cyprinus carpio]	-	-	-	-	novel-miRn0484
TRINITY_DN30844_c0_g1	TRINITY_DN30844_c0_g1	hypothetical protein cypCar_00034546 [Cyprinus carpio]	-	GO:0005634//nucleus	-	GO:0043565//sequence-specific DNA binding	novel-miRn0457
TRINITY_DN31155_c0_g1	TRINITY_DN31155_c0_g1	-	-	-	-	-	ola-miR-125c;efu-miR-125b;mmu-miR-125b-5p
TRINITY_DN314_c0_g1	TRINITY_DN314_c0_g1	PREDICTED: uncharacterized mitochondrial protein AtMg00860-like [Sinocyclocheilus anshuiensis]	-	-	-	-	novel-miRn0131
TRINITY_DN31903_c0_g1	TRINITY_DN31903_c0_g1	-	-	-	-	-	ccr-miR-200b
TRINITY_DN32182_c0_g1	TRINITY_DN32182_c0_g1	-	-	-	-	-	gga-miR-10b-5p;oha-miR-10c-5p
TRINITY_DN32320_c0_g2	TRINITY_DN32320_c0_g2	-	-	-	-	-	novel-miRn0131
TRINITY_DN32390_c0_g1	TRINITY_DN32390_c0_g1	PREDICTED: protein TALPID3-like [Sinocyclocheilus anshuiensis]	-	-	-	-	oan-miR-205-5p
TRINITY_DN32630_c0_g1	TRINITY_DN32630_c0_g1	PREDICTED: lens fiber major intrinsic protein-like [Cyprinus carpio]	-	GO:0005887//integral component of plasma membrane;GO:0016324//apical plasma membrane	GO:0009992//cellular water homeostasis;GO:0006833//water transport;GO:0034220//ion transmembrane transport;GO:0002088//lens development in camera-type eye	GO:0015254//glycerol channel activity;GO:0015250//water channel activity	novel-miRn0457
TRINITY_DN32880_c0_g1	TRINITY_DN32880_c0_g1	-	-	-	-	-	novel-miRn0484
TRINITY_DN33055_c0_g1	TRINITY_DN33055_c0_g1	PREDICTED: LOW QUALITY PROTEIN: transient receptor potential cation channel subfamily A member 1-like [Cyprinus carpio]	-	GO:0016021//integral component of membrane	GO:0034220//ion transmembrane transport;GO:0070542//response to fatty acid;GO:0050974//detection of mechanical stimulus involved in sensory perception;GO:0050968//detection of chemical stimulus involved in sensory perception of pain;GO:0007635//chemosensory behavior;GO:0050960//detection of temperature stimulus involved in thermoception	GO:0008381//mechanically-gated ion channel activity;GO:0015276//ligand-gated ion channel activity	oha-miR-10c-5p
TRINITY_DN33273_c0_g1	TRINITY_DN33273_c0_g1	PREDICTED: neural-cadherin-like [Sinocyclocheilus rhinocerous]	-	GO:0016021//integral component of membrane;GO:0005886//plasma membrane	GO:0007156//homophilic cell adhesion via plasma membrane adhesion molecules	GO:0005509//calcium ion binding	ola-miR-125c;efu-miR-125b;mmu-miR-125b-5p
TRINITY_DN34184_c0_g1	TRINITY_DN34184_c0_g1	PREDICTED: thrombospondin type-1 domain-containing protein 7A-like [Cyprinus carpio]	-	GO:0016021//integral component of membrane	GO:0001525//angiogenesis;GO:0043534//blood vessel endothelial cell migration	-	ssa-miR-23b-3p
TRINITY_DN34499_c0_g1	TRINITY_DN34499_c0_g1	PREDICTED: VPS10 domain-containing receptor SorCS1-like [Sinocyclocheilus rhinocerous]	-	GO:0016021//integral component of membrane;GO:0005794//Golgi apparatus	GO:0006810//transport	-	novel-miRn0484
TRINITY_DN34607_c0_g1	TRINITY_DN34607_c0_g1	PREDICTED: RNA helicase Mov10l1 [Cyprinus carpio]	-	-	-	-	oan-miR-205-5p;oan-miR-205-5p
TRINITY_DN34723_c0_g1	TRINITY_DN34723_c0_g1	-	-	-	-	-	novel-miRn0682
TRINITY_DN35152_c0_g1	TRINITY_DN35152_c0_g1	hypothetical protein cypCar_00047978 [Cyprinus carpio]	-	-	-	GO:0005524//ATP binding	oan-miR-205-5p
TRINITY_DN35257_c0_g1	TRINITY_DN35257_c0_g1	PREDICTED: pikachurin-like [Sinocyclocheilus grahami]	-	GO:0005614//interstitial matrix;GO:0005604//basement membrane	GO:0010811//positive regulation of cell-substrate adhesion;GO:0019800//peptide cross-linking via chondroitin 4-sulfate glycosaminoglycan;GO:0030198//extracellular matrix organization	GO:0005509//calcium ion binding;GO:0005539//glycosaminoglycan binding	novel-miRn0457
TRINITY_DN35310_c0_g1	TRINITY_DN35310_c0_g1	-	-	-	-	-	efu-miR-125b
TRINITY_DN35598_c0_g1	TRINITY_DN35598_c0_g1	hypothetical protein cypCar_00040484, partial [Cyprinus carpio]	-	GO:0016021//integral component of membrane	-	-	ola-miR-125c;efu-miR-125b;mmu-miR-125b-5p
TRINITY_DN35679_c0_g2	TRINITY_DN35679_c0_g2	PREDICTED: LOW QUALITY PROTEIN: probable E3 ubiquitin-protein ligase makorin-2 [Cyprinus carpio]	-	GO:0005622//intracellular;GO:0005622//intracellular	GO:0006355//regulation of transcription, DNA-templated;GO:0016567//protein ubiquitination;GO:0007399//nervous system development;GO:0030154//cell differentiation;GO:0006355//regulation of transcription, DNA-templated;GO:0016567//protein ubiquitination;GO:0007399//nervous system development;GO:0030154//cell differentiation	GO:0008270//zinc ion binding;GO:0070740//tubulin-glutamic acid ligase activity;GO:0043773//coenzyme F420-0 gamma-glutamyl ligase activity;GO:0043774//coenzyme F420-2 alpha-glutamyl ligase activity;GO:0008766//UDP-N-acetylmuramoylalanyl-D-glutamyl-2,6-diaminopimelate-D-alanyl-D-alanine ligase activity;GO:0070736//protein-glycine ligase activity, initiating;GO:0070738//tubulin-glycine ligase activi…	novel-miRn1090;novel-miRn1090
TRINITY_DN36143_c0_g1	TRINITY_DN36143_c0_g1	-	-	-	-	-	novel-miRn0131
TRINITY_DN36148_c0_g1	TRINITY_DN36148_c0_g1	PREDICTED: uncharacterized protein LOC109045635 [Cyprinus carpio]	-	-	-	-	novel-miRn0131
TRINITY_DN36551_c0_g1	TRINITY_DN36551_c0_g1	-	-	-	-	-	ssa-miR-23b-3p
TRINITY_DN36605_c0_g1	TRINITY_DN36605_c0_g1	PREDICTED: ankyrin repeat domain-containing protein 34A-like [Cyprinus carpio]	-	-	-	-	efu-miR-125b
TRINITY_DN36813_c0_g1	TRINITY_DN36813_c0_g1	PREDICTED: kinesin-like protein KIF26B [Sinocyclocheilus rhinocerous]	-	-	-	-	novel-miRn0131
TRINITY_DN37111_c0_g1	TRINITY_DN37111_c0_g1	PREDICTED: LOW QUALITY PROTEIN: titin-like [Cyprinus carpio]	ko05414//Dilated cardiomyopathy;ko05410//Hypertrophic cardiomyopathy (HCM)	GO:0005865//striated muscle thin filament;GO:0000786//nucleosome;GO:0031430//M band;GO:0030018//Z disc;GO:0005859//muscle myosin complex	GO:0048739//cardiac muscle fiber development;GO:0006941//striated muscle contraction;GO:0055003//cardiac myofibril assembly;GO:0000902//cell morphogenesis;GO:0045214//sarcomere organization;GO:0060047//heart contraction;GO:0030240//skeletal muscle thin filament assembly;GO:0055008//cardiac muscle tissue morphogenesis;GO:0006468//protein phosphorylation;GO:0007519//skeletal muscle tissue developme…	GO:0004672//protein kinase activity;GO:0008307//structural constituent of muscle;GO:0097493//structural molecule activity conferring elasticity;GO:0003677//DNA binding;GO:0051371//muscle alpha-actinin binding;GO:0051015//actin filament binding;GO:0005524//ATP binding	novel-miRn0131;novel-miRn0131
TRINITY_DN37391_c0_g2	TRINITY_DN37391_c0_g2	hypothetical protein cypCar_00002666 [Cyprinus carpio]	ko04015//Rap1 signaling pathway;ko04024//cAMP signaling pathway;ko04014//Ras signaling pathway;ko04080//Neuroactive ligand-receptor interaction;ko05010//Alzheimer's disease;ko05016//Huntington's disease;ko04728//Dopaminergic synapse;ko04724//Glutamatergic synapse;ko04713//Circadian entrainment;ko05034//Alcoholism;ko04720//Long-term potentiation;ko05031//Amphetamine addiction;ko05322//Systemic lup…	GO:0030054//cell junction;GO:0045211//postsynaptic membrane;GO:0017146//NMDA selective glutamate receptor complex	GO:0035235//ionotropic glutamate receptor signaling pathway;GO:0034220//ion transmembrane transport	GO:0005234//extracellularly glutamate-gated ion channel activity;GO:0004972//NMDA glutamate receptor activity	novel-miRn0484
TRINITY_DN37522_c0_g1	TRINITY_DN37522_c0_g1	PREDICTED: LOW QUALITY PROTEIN: polyribonucleotide nucleotidyltransferase 1, mitochondrial-like [Cyprinus carpio]	ko00230//Purine metabolism;ko03018//RNA degradation;ko00240//Pyrimidine metabolism	-	GO:0006402//mRNA catabolic process;GO:0090503//RNA phosphodiester bond hydrolysis, exonucleolytic;GO:0006396//RNA processing;GO:0006402//mRNA catabolic process;GO:0090503//RNA phosphodiester bond hydrolysis, exonucleolytic;GO:0006396//RNA processing	GO:0000175//3'-5'-exoribonuclease activity;GO:0003723//RNA binding;GO:0004654//polyribonucleotide nucleotidyltransferase activity;GO:0000175//3'-5'-exoribonuclease activity;GO:0003723//RNA binding;GO:0004654//polyribonucleotide nucleotidyltransferase activity	novel-miRn0131
TRINITY_DN37603_c0_g2	TRINITY_DN37603_c0_g2	-	-	-	-	-	oan-miR-205-5p
TRINITY_DN37655_c0_g1	TRINITY_DN37655_c0_g1	PREDICTED: gastrula zinc finger protein XlCGF8.2DB-like [Cyprinus carpio]	-	-	-	-	novel-miRn0133
TRINITY_DN37679_c0_g1	TRINITY_DN37679_c0_g1	PREDICTED: GTPase IMAP family member 7-like [Cyprinus carpio]	-	-	-	-	efu-miR-206
TRINITY_DN38173_c0_g1	TRINITY_DN38173_c0_g1	-	-	-	-	-	ssa-miR-23b-3p;ssa-miR-23b-3p
TRINITY_DN38221_c0_g1	TRINITY_DN38221_c0_g1	PREDICTED: protein lin-28 homolog A-like [Sinocyclocheilus rhinocerous]	-	-	GO:0006355//regulation of transcription, DNA-templated	GO:0003677//DNA binding;GO:0008270//zinc ion binding	novel-miRn0131
TRINITY_DN38356_c0_g1	TRINITY_DN38356_c0_g1	PREDICTED: solute carrier family 15 member 1-like [Cyprinus carpio]	ko04974//Protein digestion and absorption	GO:0016021//integral component of membrane	GO:0006857//oligopeptide transport	GO:0015198//-	novel-miRn0457
TRINITY_DN38407_c0_g2	TRINITY_DN38407_c0_g2	PREDICTED: A disintegrin and metalloproteinase with thrombospondin motifs 16-like [Cyprinus carpio]	-	GO:0031012//extracellular matrix	-	GO:0008237//metallopeptidase activity	novel-miRn0484
TRINITY_DN38495_c0_g1	TRINITY_DN38495_c0_g1	PREDICTED: E3 ubiquitin-protein ligase TRIM39-like [Cyprinus carpio]	-	-	-	-	novel-miRn0131
TRINITY_DN38674_c0_g1	TRINITY_DN38674_c0_g1	hypothetical protein cypCar_00023879 [Cyprinus carpio]	-	GO:0005856//cytoskeleton	-	-	novel-miRn0484
TRINITY_DN38780_c0_g2	TRINITY_DN38780_c0_g2	PREDICTED: protocadherin Fat 3-like [Sinocyclocheilus rhinocerous]	-	GO:0005886//plasma membrane;GO:0016021//integral component of membrane	GO:0060536//cartilage morphogenesis;GO:0007156//homophilic cell adhesion via plasma membrane adhesion molecules	GO:0005509//calcium ion binding	efu-miR-125b
TRINITY_DN39083_c0_g2	TRINITY_DN39083_c0_g2	SH3 and multiple ankyrin repeat domains protein 2 isoform X1 [Danio rerio]	ko04724//Glutamatergic synapse	-	-	-	novel-miRn0131
TRINITY_DN39188_c0_g1	TRINITY_DN39188_c0_g1	PREDICTED: uncharacterized protein LOC109062454 [Cyprinus carpio]	-	-	-	-	dre-miR-26a-3p
TRINITY_DN39405_c0_g1	TRINITY_DN39405_c0_g1	PREDICTED: pappalysin-2-like [Sinocyclocheilus grahami]	-	-	GO:0008593//regulation of Notch signaling pathway;GO:0001525//angiogenesis;GO:0030903//notochord development;GO:0006508//proteolysis;GO:0051216//cartilage development	GO:0008237//metallopeptidase activity	novel-miRn0577
TRINITY_DN39478_c0_g1	TRINITY_DN39478_c0_g1	PREDICTED: myosin light chain kinase, smooth muscle-like [Cyprinus carpio]	ko04510//Focal adhesion;ko04020//Calcium signaling pathway;ko04810//Regulation of actin cytoskeleton;ko04022//cGMP-PKG signaling pathway;ko04921//Oxytocin signaling pathway;ko04611//Platelet activation;ko04270//Vascular smooth muscle contraction;ko04971//Gastric acid secretion	GO:0005622//intracellular;GO:0016021//integral component of membrane	GO:0018107//peptidyl-threonine phosphorylation;GO:0035556//intracellular signal transduction;GO:0018105//peptidyl-serine phosphorylation	GO:0004687//myosin light chain kinase activity;GO:0005524//ATP binding	ola-miR-125c
TRINITY_DN39578_c0_g1	TRINITY_DN39578_c0_g1	PREDICTED: neurobeachin-like [Sinocyclocheilus rhinocerous]	-	GO:0045211//postsynaptic membrane;GO:0030054//cell junction;GO:0005829//cytosol;GO:0005802//trans-Golgi network	GO:0006892//post-Golgi vesicle-mediated transport;GO:0006605//protein targeting	GO:0051018//protein kinase A binding;GO:0019901//protein kinase binding	novel-miRn0131
TRINITY_DN39909_c0_g1	TRINITY_DN39909_c0_g1	PREDICTED: neuronal membrane glycoprotein M6-b-like [Cyprinus carpio]	-	GO:0016021//integral component of membrane	-	-	novel-miRn0484
TRINITY_DN40116_c0_g1	TRINITY_DN40116_c0_g1	-	-	-	-	-	novel-miRn0131
TRINITY_DN40205_c0_g1	TRINITY_DN40205_c0_g1	-	-	-	-	-	ola-miR-125c;efu-miR-125b;mmu-miR-125b-5p
TRINITY_DN40373_c0_g1	TRINITY_DN40373_c0_g1	-	-	-	-	-	efu-miR-206;ccr-miR-206
TRINITY_DN40726_c0_g1	TRINITY_DN40726_c0_g1	-	-	-	-	-	ipu-miR-196a;ccr-miR-196a
TRINITY_DN41082_c0_g1	TRINITY_DN41082_c0_g1	PREDICTED: ADAMTS-like protein 2 [Cyprinus carpio]	-	GO:0005578//proteinaceous extracellular matrix	GO:0006508//proteolysis	GO:0004222//metalloendopeptidase activity;GO:0008270//zinc ion binding	novel-miRn0131
TRINITY_DN41253_c0_g1	TRINITY_DN41253_c0_g1	PREDICTED: ankyrin repeat and SAM domain-containing protein 3-like [Sinocyclocheilus rhinocerous]	-	-	-	-	novel-miRn0131;novel-miRn0577
TRINITY_DN41259_c0_g1	TRINITY_DN41259_c0_g1	-	-	-	-	-	novel-miRn0484
TRINITY_DN41343_c0_g2	TRINITY_DN41343_c0_g2	PREDICTED: G2/M phase-specific E3 ubiquitin-protein ligase-like [Sinocyclocheilus rhinocerous]	-	-	-	GO:0004842//ubiquitin-protein transferase activity	novel-miRn0457
TRINITY_DN41441_c0_g2	TRINITY_DN41441_c0_g2	PREDICTED: protein SZT2 [Sinocyclocheilus grahami]	-	GO:0005777//peroxisome	-	-	ccr-miR-217
TRINITY_DN41454_c0_g2	TRINITY_DN41454_c0_g2	-	-	-	-	-	novel-miRn0450
TRINITY_DN41468_c0_g1	TRINITY_DN41468_c0_g1	T cell antigen receptor alpha chain VJC region, partial [Cyprinus carpio]	-	-	-	-	novel-miRn0133
TRINITY_DN41468_c0_g3	TRINITY_DN41468_c0_g3	T cell antigen receptor alpha chain VJC region, partial [Cyprinus carpio]	-	-	-	-	novel-miRn0133
TRINITY_DN41559_c0_g1	TRINITY_DN41559_c0_g1	PREDICTED: thrombospondin type-1 domain-containing protein 7A-like [Sinocyclocheilus anshuiensis]	-	GO:0016021//integral component of membrane	GO:0001525//angiogenesis;GO:0043534//blood vessel endothelial cell migration	-	novel-miRn0577
TRINITY_DN41659_c0_g1	TRINITY_DN41659_c0_g1	-	-	-	-	-	novel-miRn0131
TRINITY_DN41683_c1_g1	TRINITY_DN41683_c1_g1	PREDICTED: armadillo repeat-containing protein 3-like [Cyprinus carpio]	-	-	-	-	ola-miR-125c;efu-miR-125b;mmu-miR-125b-5p
TRINITY_DN42168_c0_g1	TRINITY_DN42168_c0_g1	PREDICTED: ras-related and estrogen-regulated growth inhibitor-like protein [Sinocyclocheilus rhinocerous]	-	GO:0005622//intracellular;GO:0016020//membrane	GO:0007264//small GTPase mediated signal transduction	GO:0005525//GTP binding	novel-miRn1276
TRINITY_DN42188_c0_g3	TRINITY_DN42188_c0_g3	PREDICTED: uncharacterized protein K02A2.6-like [Nothobranchius furzeri]	-	-	-	-	novel-miRn0131
TRINITY_DN42258_c0_g1	TRINITY_DN42258_c0_g1	PREDICTED: SH3-containing GRB2-like protein 3-interacting protein 1 [Cyprinus carpio]	-	-	-	-	novel-miRn1090;novel-miRn0577
TRINITY_DN42491_c0_g1	TRINITY_DN42491_c0_g1	hypothetical protein cypCar_00027455 [Cyprinus carpio]	-	GO:0005730//nucleolus;GO:0070062//extracellular exosome;GO:0005669//transcription factor TFIID complex;GO:0005737//cytoplasm	GO:0043388//positive regulation of DNA binding	GO:0043565//sequence-specific DNA binding;GO:0043565//sequence-specific DNA binding;GO:0003713//transcription coactivator activity	novel-miRn0131
TRINITY_DN42804_c0_g3	TRINITY_DN42804_c0_g3	-	-	-	-	-	efu-miR-200a
TRINITY_DN42820_c0_g1	TRINITY_DN42820_c0_g1	hypothetical protein cypCar_00004166 [Cyprinus carpio]	ko05010//Alzheimer's disease	GO:0005782//peroxisomal matrix;GO:0005829//cytosol;GO:0005739//mitochondrion;GO:0005782//peroxisomal matrix;GO:0005829//cytosol;GO:0005739//mitochondrion;GO:0005782//peroxisomal matrix;GO:0005829//cytosol;GO:0005739//mitochondrion	GO:0016485//protein processing;GO:0043171//peptide catabolic process;GO:0051603//proteolysis involved in cellular protein catabolic process;GO:0016485//protein processing;GO:0043171//peptide catabolic process;GO:0051603//proteolysis involved in cellular protein catabolic process;GO:0016485//protein processing;GO:0043171//peptide catabolic process;GO:0051603//proteolysis involved in cellular prote…	GO:0004222//metalloendopeptidase activity;GO:0008270//zinc ion binding;GO:0004222//metalloendopeptidase activity;GO:0008270//zinc ion binding;GO:0004222//metalloendopeptidase activity;GO:0008270//zinc ion binding	novel-miRn0131
TRINITY_DN43174_c1_g1	TRINITY_DN43174_c1_g1	-	-	-	-	-	novel-miRn0450
TRINITY_DN43244_c0_g3	TRINITY_DN43244_c0_g3	PREDICTED: uncharacterized protein LOC109045864 [Cyprinus carpio]	-	-	-	-	novel-miRn0577
TRINITY_DN43247_c0_g1	TRINITY_DN43247_c0_g1	PREDICTED: LOW QUALITY PROTEIN: E3 ubiquitin-protein ligase UBR2-like [Cyprinus carpio]	-	-	-	-	ipu-miR-202
TRINITY_DN43341_c0_g1	TRINITY_DN43341_c0_g1	PREDICTED: leishmanolysin-like peptidase [Sinocyclocheilus anshuiensis]	-	GO:0016021//integral component of membrane;GO:0005925//focal adhesion;GO:0005737//cytoplasm	GO:0097324//melanocyte migration;GO:0006508//proteolysis;GO:0007155//cell adhesion;GO:0002040//sprouting angiogenesis;GO:0048885//neuromast deposition	GO:0004222//metalloendopeptidase activity	novel-miRn0131
TRINITY_DN44099_c0_g2	TRINITY_DN44099_c0_g2	PREDICTED: LOW QUALITY PROTEIN: cytoplasmic dynein 1 intermediate chain 1-like [Cyprinus carpio]	ko04145//Phagosome;ko05132//Salmonella infection;ko04962//Vasopressin-regulated water reabsorption	GO:0005868//cytoplasmic dynein complex	GO:0007018//microtubule-based movement	-	novel-miRn0131;novel-miRn0484
TRINITY_DN44151_c0_g1	TRINITY_DN44151_c0_g1	-	-	-	-	-	efu-miR-206;ccr-miR-206
TRINITY_DN44201_c0_g1	TRINITY_DN44201_c0_g1	PREDICTED: gap junction beta-5 protein-like [Sinocyclocheilus anshuiensis]	-	GO:0016020//membrane	-	-	novel-miRn0131
TRINITY_DN44235_c0_g1	TRINITY_DN44235_c0_g1	-	-	-	-	-	novel-miRn0131
TRINITY_DN44307_c0_g1	TRINITY_DN44307_c0_g1	PREDICTED: potassium voltage-gated channel subfamily H member 1-like [Sinocyclocheilus grahami]	-	GO:0016021//integral component of membrane;GO:0005622//intracellular;GO:0005622//intracellular;GO:0005887//integral component of plasma membrane	GO:0000160//phosphorelay signal transduction system;GO:0023014//signal transduction by protein phosphorylation;GO:0071805//potassium ion transmembrane transport;GO:0000160//phosphorelay signal transduction system;GO:0023014//signal transduction by protein phosphorylation;GO:0071805//potassium ion transmembrane transport;GO:0042391//regulation of membrane potential;GO:0001756//somitogenesis;GO:002…	GO:0005249//voltage-gated potassium channel activity;GO:0000155//phosphorelay sensor kinase activity;GO:0005249//voltage-gated potassium channel activity;GO:0000155//phosphorelay sensor kinase activity	ccr-miR-217
TRINITY_DN44348_c0_g2	TRINITY_DN44348_c0_g2	-	-	-	-	-	novel-miRn0577
TRINITY_DN44490_c0_g1	TRINITY_DN44490_c0_g1	PREDICTED: cGMP-dependent protein kinase 1 isoform X1 [Sinocyclocheilus anshuiensis]	-	GO:0005794//Golgi apparatus;GO:0005829//cytosol;GO:0005952//cAMP-dependent protein kinase complex;GO:0005886//plasma membrane	GO:0016358//dendrite development;GO:0043087//regulation of GTPase activity;GO:0001764//neuron migration;GO:0060087//relaxation of vascular smooth muscle;GO:0045859//regulation of protein kinase activity;GO:0019934//cGMP-mediated signaling;GO:0030900//forebrain development;GO:0090331//negative regulation of platelet aggregation	GO:0008603//cAMP-dependent protein kinase regulator activity;GO:0030552//cAMP binding;GO:0004692//cGMP-dependent protein kinase activity;GO:0005524//ATP binding;GO:0005246//calcium channel regulator activity;GO:0030553//cGMP binding	ccr-miR-217
TRINITY_DN44560_c0_g1	TRINITY_DN44560_c0_g1	PREDICTED: uncharacterized protein LOC109113260 isoform X1 [Cyprinus carpio]	-	-	-	-	novel-miRn1090
TRINITY_DN44871_c0_g1	TRINITY_DN44871_c0_g1	-	-	-	-	-	novel-miRn1090
TRINITY_DN45003_c2_g1	TRINITY_DN45003_c2_g1	-	-	-	-	-	novel-miRn1276
TRINITY_DN45314_c0_g2	TRINITY_DN45314_c0_g2	-	-	-	-	-	novel-miRn0133
TRINITY_DN45480_c1_g1	TRINITY_DN45480_c1_g1	PREDICTED: pre-mRNA-processing-splicing factor 8-like isoform X2 [Sinocyclocheilus rhinocerous]	ko03040//Spliceosome	GO:0005681//spliceosomal complex	GO:0000398//mRNA splicing, via spliceosome	-	ssa-miR-23b-3p
TRINITY_DN45680_c0_g1	TRINITY_DN45680_c0_g1	PREDICTED: protein tweety homolog 1-like [Cyprinus carpio]	-	GO:0034707//chloride channel complex;GO:0034707//chloride channel complex	GO:1902476//chloride transmembrane transport;GO:1902476//chloride transmembrane transport	GO:0005254//chloride channel activity;GO:0005254//chloride channel activity	oha-miR-10c-5p
TRINITY_DN45799_c0_g1	TRINITY_DN45799_c0_g1	PREDICTED: fibronectin type-III domain-containing transmembrane protein C1orf233 homolog [Cyprinus carpio]	-	-	-	-	novel-miRn0457
TRINITY_DN45880_c0_g1	TRINITY_DN45880_c0_g1	PREDICTED: uncharacterized protein LOC109071419 [Cyprinus carpio]	-	-	-	-	novel-miRn0682
TRINITY_DN46155_c0_g2	TRINITY_DN46155_c0_g2	-	-	-	-	-	efu-miR-125b
TRINITY_DN46259_c0_g2	TRINITY_DN46259_c0_g2	-	-	-	-	-	novel-miRn0484
TRINITY_DN46282_c0_g1	TRINITY_DN46282_c0_g1	PREDICTED: coiled-coil domain-containing protein 137-like [Cyprinus carpio]	-	-	-	-	novel-miRn0131
TRINITY_DN46297_c0_g1	TRINITY_DN46297_c0_g1	PREDICTED: gastric inhibitory polypeptide receptor [Sinocyclocheilus grahami]	ko04024//cAMP signaling pathway;ko04080//Neuroactive ligand-receptor interaction	GO:0016021//integral component of membrane	GO:0038192//gastric inhibitory peptide signaling pathway;GO:0007166//cell surface receptor signaling pathway	GO:0016519//gastric inhibitory peptide receptor activity	ccr-miR-217
TRINITY_DN46313_c0_g1	TRINITY_DN46313_c0_g1	PREDICTED: WD repeat-containing protein 19 isoform X2 [Sinocyclocheilus anshuiensis]	-	-	-	-	ccr-miR-217
TRINITY_DN46473_c0_g2	TRINITY_DN46473_c0_g2	-	-	-	-	-	ipu-miR-196a
TRINITY_DN4648_c0_g1	TRINITY_DN4648_c0_g1	PREDICTED: cadherin-10-like [Cyprinus carpio]	-	GO:0016021//integral component of membrane;GO:0005886//plasma membrane	GO:0007156//homophilic cell adhesion via plasma membrane adhesion molecules	GO:0005509//calcium ion binding	novel-miRn1090;novel-miRn0577
TRINITY_DN46668_c0_g1	TRINITY_DN46668_c0_g1	PREDICTED: transcriptional adapter 1 [Cyprinus carpio]	-	GO:0000124//SAGA complex	GO:0006357//regulation of transcription from RNA polymerase II promoter;GO:0043966//histone H3 acetylation	GO:0004402//histone acetyltransferase activity;GO:0003713//transcription coactivator activity	novel-miRn0457
TRINITY_DN46802_c0_g1	TRINITY_DN46802_c0_g1	PREDICTED: cationic amino acid transporter 2 isoform X1 [Sinocyclocheilus grahami]	-	GO:0005887//integral component of plasma membrane	GO:0003333//amino acid transmembrane transport	GO:0015179//L-amino acid transmembrane transporter activity;GO:0015297//antiporter activity	novel-miRn0457
TRINITY_DN46854_c0_g1	TRINITY_DN46854_c0_g1	PREDICTED: aldehyde oxidase 1-like [Cyprinus carpio]	ko04630//Jak-STAT signaling pathway;ko00280//Valine, leucine and isoleucine degradation;ko00380//Tryptophan metabolism;ko00830//Retinol metabolism;ko00760//Nicotinate and nicotinamide metabolism;ko00982//Drug metabolism - cytochrome P450;ko00350//Tyrosine metabolism;ko00750//Vitamin B6 metabolism	GO:0005829//cytosol	GO:0055114//oxidation-reduction process;GO:0009115//xanthine catabolic process	GO:0051537//2 iron, 2 sulfur cluster binding;GO:0009055//electron transfer activity;GO:0016614//oxidoreductase activity, acting on CH-OH group of donors;GO:0016903//oxidoreductase activity, acting on the aldehyde or oxo group of donors;GO:0004855//xanthine oxidase activity;GO:0004854//xanthine dehydrogenase activity;GO:0043546//molybdopterin cofactor binding;GO:0050660//flavin adenine dinucleotid…	novel-miRn0131
TRINITY_DN47008_c0_g1	TRINITY_DN47008_c0_g1	hypothetical protein cypCar_00029675 [Cyprinus carpio]	ko05164//Influenza A;ko05162//Measles;ko04623//Cytosolic DNA-sensing pathway	-	GO:0006396//RNA processing	GO:0003726//double-stranded RNA adenosine deaminase activity;GO:0003723//RNA binding	novel-miRn0131
TRINITY_DN47089_c0_g1	TRINITY_DN47089_c0_g1	PREDICTED: AF4/FMR2 family member 4-like [Cyprinus carpio]	ko05202//Transcriptional misregulation in cancer	-	-	-	novel-miRn0131
TRINITY_DN47326_c0_g1	TRINITY_DN47326_c0_g1	-	-	-	-	-	novel-miRn1368;novel-miRn0450
TRINITY_DN47468_c0_g1	TRINITY_DN47468_c0_g1	PREDICTED: S phase cyclin A-associated protein in the endoplasmic reticulum-like [Cyprinus carpio]	-	-	-	GO:0008270//zinc ion binding;GO:0003676//nucleic acid binding	novel-miRn0131
TRINITY_DN47585_c0_g1	TRINITY_DN47585_c0_g1	PREDICTED: AF4/FMR2 family member 1-like [Cyprinus carpio]	ko05202//Transcriptional misregulation in cancer	-	-	-	novel-miRn0131
TRINITY_DN47843_c0_g1	TRINITY_DN47843_c0_g1	PREDICTED: amyloid beta A4 protein isoform X2 [Sinocyclocheilus rhinocerous]	ko05010//Alzheimer's disease;ko04726//Serotonergic synapse	GO:0016021//integral component of membrane	GO:0007417//central nervous system development;GO:0001944//vasculature development;GO:0060026//convergent extension	GO:0004867//serine-type endopeptidase inhibitor activity;GO:0046914//transition metal ion binding;GO:0008201//heparin binding	novel-miRn0131
TRINITY_DN47858_c0_g3	TRINITY_DN47858_c0_g3	PREDICTED: neuroblastoma-amplified sequence [Sinocyclocheilus grahami]	-	GO:0005783//endoplasmic reticulum	GO:0006890//retrograde vesicle-mediated transport, Golgi to ER;GO:0043009//chordate embryonic development;GO:2000623//negative regulation of nuclear-transcribed mRNA catabolic process, nonsense-mediated decay;GO:0015031//protein transport	-	ccr-miR-217
TRINITY_DN47882_c0_g1	TRINITY_DN47882_c0_g1	PREDICTED: transmembrane protein 216 [Sinocyclocheilus grahami]	-	GO:0016021//integral component of membrane;GO:0016021//integral component of membrane	-	-	novel-miRn0131
TRINITY_DN47936_c0_g3	TRINITY_DN47936_c0_g3	hypothetical protein cypCar_00016166 [Cyprinus carpio]	ko04020//Calcium signaling pathway;ko04919//Thyroid hormone signaling pathway;ko04933//AGE-RAGE signaling pathway in diabetic complications;ko04070//Phosphatidylinositol signaling system;ko00562//Inositol phosphate metabolism	GO:0005622//intracellular	GO:0046488//phosphatidylinositol metabolic process;GO:0007340//acrosome reaction;GO:0035556//intracellular signal transduction;GO:0016042//lipid catabolic process	GO:0004871//signal transducer activity;GO:0004435//phosphatidylinositol phospholipase C activity;GO:0005509//calcium ion binding	novel-miRn0131
TRINITY_DN47964_c0_g2	TRINITY_DN47964_c0_g2	PREDICTED: developmentally-regulated GTP-binding protein 2-like [Cyprinus carpio]	-	-	-	GO:0005525//GTP binding;GO:0005525//GTP binding	ssa-miR-142b-3p
TRINITY_DN47990_c0_g1	TRINITY_DN47990_c0_g1	PREDICTED: protein AF-10-like [Cyprinus carpio]	-	-	-	-	novel-miRn1090
TRINITY_DN48015_c0_g1	TRINITY_DN48015_c0_g1	hypothetical protein cypCar_00009375 [Cyprinus carpio]	-	-	-	-	novel-miRn0484
TRINITY_DN48142_c0_g2	TRINITY_DN48142_c0_g2	PREDICTED: adhesion G-protein coupled receptor F3-like [Cyprinus carpio]	-	-	-	-	mmu-miR-181a-5p
TRINITY_DN48162_c1_g1	TRINITY_DN48162_c1_g1	T cell antigen receptor alpha chain JC region, partial [Cyprinus carpio]	-	-	-	-	ipu-miR-133c
TRINITY_DN48397_c0_g3	TRINITY_DN48397_c0_g3	PREDICTED: cyclin-dependent kinase-like 5 isoform X3 [Sinocyclocheilus anshuiensis]	-	-	-	-	oha-miR-10c-5p
TRINITY_DN48399_c0_g1	TRINITY_DN48399_c0_g1	-	-	-	-	-	oan-miR-205-5p
TRINITY_DN48576_c0_g1	TRINITY_DN48576_c0_g1	isocitrate dehydrogenase [NADP], mitochondrial [Danio rerio]	ko01200//Carbon metabolism;ko04146//Peroxisome;ko01230//Biosynthesis of amino acids;ko00480//Glutathione metabolism;ko00020//Citrate cycle (TCA cycle);ko00720//Carbon fixation pathways in prokaryotes;ko01210//2-Oxocarboxylic acid metabolism	GO:0005829//cytosol;GO:0005777//peroxisome;GO:0005743//mitochondrial inner membrane;GO:0070062//extracellular exosome	GO:0006099//tricarboxylic acid cycle;GO:0006102//isocitrate metabolic process	GO:0051287//NAD binding;GO:0004450//isocitrate dehydrogenase (NADP+) activity;GO:0000287//magnesium ion binding	oan-miR-205-5p
TRINITY_DN48674_c0_g1	TRINITY_DN48674_c0_g1	PREDICTED: centrosome-associated protein 350-like [Sinocyclocheilus anshuiensis]	-	GO:0005813//centrosome	GO:0034453//microtubule anchoring	GO:0008017//microtubule binding	novel-miRn0131
TRINITY_DN48705_c0_g1	TRINITY_DN48705_c0_g1	PREDICTED: LOW QUALITY PROTEIN: laminin subunit alpha-2-like [Cyprinus carpio]	ko05200//Pathways in cancer;ko04151//PI3K-Akt signaling pathway;ko04510//Focal adhesion;ko05146//Amoebiasis;ko05145//Toxoplasmosis;ko04512//ECM-receptor interaction;ko05222//Small cell lung cancer	-	GO:0030334//regulation of cell migration;GO:0045995//regulation of embryonic development;GO:0022011//myelination in peripheral nervous system;GO:0030155//regulation of cell adhesion;GO:0016203//muscle attachment	GO:0005102//receptor binding	novel-miRn0577
TRINITY_DN48826_c0_g1	TRINITY_DN48826_c0_g1	PREDICTED: protein-L-isoaspartate(D-aspartate) O-methyltransferase-like isoform X2 [Sinocyclocheilus rhinocerous]	-	GO:0005737//cytoplasm;GO:0005737//cytoplasm	GO:0006479//protein methylation;GO:0006479//protein methylation	GO:0004719//protein-L-isoaspartate (D-aspartate) O-methyltransferase activity;GO:0004719//protein-L-isoaspartate (D-aspartate) O-methyltransferase activity	novel-miRn0484
TRINITY_DN48979_c0_g2	TRINITY_DN48979_c0_g2	-	-	-	-	-	oan-miR-205-5p
TRINITY_DN48990_c0_g1	TRINITY_DN48990_c0_g1	dystrobrevin binding protein 1b isoform X1 [Danio rerio]	-	GO:0005737//cytoplasm	-	-	ipu-miR-196a;ccr-miR-196a
TRINITY_DN49000_c0_g1	TRINITY_DN49000_c0_g1	PREDICTED: dysferlin-like [Sinocyclocheilus rhinocerous]	-	GO:0016021//integral component of membrane;GO:0030315//T-tubule;GO:0016021//integral component of membrane;GO:0030315//T-tubule	GO:0001778//plasma membrane repair;GO:0048644//muscle organ morphogenesis;GO:0033292//T-tubule organization;GO:0001778//plasma membrane repair;GO:0048644//muscle organ morphogenesis;GO:0033292//T-tubule organization	-	ccr-miR-206
TRINITY_DN49036_c0_g1	TRINITY_DN49036_c0_g1	PREDICTED: eukaryotic translation initiation factor 4 gamma 3-like isoform X3 [Sinocyclocheilus grahami]	ko03013//RNA transport;ko05416//Viral myocarditis	-	-	-	novel-miRn1090;novel-miRn1090;novel-miRn0577;novel-miRn0577
TRINITY_DN49222_c0_g1	TRINITY_DN49222_c0_g1	PREDICTED: protein Hikeshi [Cyprinus carpio]	-	-	-	-	ssa-miR-142b-3p
TRINITY_DN49248_c0_g2	TRINITY_DN49248_c0_g2	-	-	-	-	-	efu-miR-125b
TRINITY_DN49271_c0_g1	TRINITY_DN49271_c0_g1	-	-	-	-	-	novel-miRn1090;novel-miRn0577
TRINITY_DN49271_c0_g2	TRINITY_DN49271_c0_g2	-	-	-	-	-	novel-miRn1090;novel-miRn0577
TRINITY_DN49280_c0_g1	TRINITY_DN49280_c0_g1	PREDICTED: phosphatidylinositol 3-kinase regulatory subunit alpha-like [Cyprinus carpio]	ko05200//Pathways in cancer;ko04151//PI3K-Akt signaling pathway;ko04510//Focal adhesion;ko05205//Proteoglycans in cancer;ko04015//Rap1 signaling pathway;ko04024//cAMP signaling pathway;ko05166//HTLV-I infection;ko04810//Regulation of actin cytoskeleton;ko04360//Axon guidance;ko04014//Ras signaling pathway;ko04022//cGMP-PKG signaling pathway;ko04921//Oxytocin signaling pathway;ko04072//Phospholipa…	GO:0005942//phosphatidylinositol 3-kinase complex	GO:0043551//regulation of phosphatidylinositol 3-kinase activity;GO:0007165//signal transduction	GO:0016301//kinase activity;GO:0035014//phosphatidylinositol 3-kinase regulator activity	novel-miRn0131
TRINITY_DN49497_c0_g3	TRINITY_DN49497_c0_g3	PREDICTED: LOW QUALITY PROTEIN: extracellular matrix protein FRAS1-like [Cyprinus carpio]	-	GO:0016021//integral component of membrane	GO:0010669//epithelial structure maintenance;GO:0033334//fin morphogenesis;GO:0071711//basement membrane organization;GO:0048703//embryonic viscerocranium morphogenesis;GO:0007492//endoderm development;GO:0007154//cell communication	-	novel-miRn0131
TRINITY_DN49608_c3_g7	TRINITY_DN49608_c3_g7	PREDICTED: uncharacterized protein LOC107667797 [Sinocyclocheilus anshuiensis]	-	-	-	-	oan-miR-205-5p
TRINITY_DN49624_c0_g1	TRINITY_DN49624_c0_g1	PREDICTED: C2 calcium-dependent domain-containing protein 4C-like [Cyprinus carpio]	-	-	-	-	efu-miR-206;ccr-miR-206
TRINITY_DN49806_c1_g1	TRINITY_DN49806_c1_g1	hypothetical protein cypCar_00038442 [Cyprinus carpio]	-	GO:0000139//Golgi membrane;GO:0016021//integral component of membrane	GO:0008643//carbohydrate transport	GO:0005351//sugar:proton symporter activity	gga-miR-10b-5p;oha-miR-10c-5p
TRINITY_DN49927_c1_g1	TRINITY_DN49927_c1_g1	PREDICTED: WW domain-containing transcription regulator protein 1-like [Cyprinus carpio]	ko04390//Hippo signaling pathway;ko04392//Hippo signaling pathway -multiple species	-	GO:0003406//retinal pigment epithelium development;GO:0001822//kidney development;GO:0001501//skeletal system development;GO:0003406//retinal pigment epithelium development;GO:0001822//kidney development;GO:0001501//skeletal system development	-	ssa-miR-23b-3p
TRINITY_DN49997_c0_g1	TRINITY_DN49997_c0_g1	PREDICTED: WW domain-binding protein 2-like [Cyprinus carpio]	-	-	-	-	novel-miRn1090;novel-miRn0577;novel-miRn0577
TRINITY_DN50059_c0_g1	TRINITY_DN50059_c0_g1	hypothetical protein cypCar_00026433, partial [Cyprinus carpio]	-	-	-	-	ccr-miR-203b-5p
TRINITY_DN50154_c0_g1	TRINITY_DN50154_c0_g1	Otud7b protein, partial [Danio rerio]	-	GO:0005737//cytoplasm;GO:0005634//nucleus	GO:0007219//Notch signaling pathway;GO:0071947//protein deubiquitination involved in ubiquitin-dependent protein catabolic process;GO:0070536//protein K63-linked deubiquitination;GO:0006955//immune response;GO:0071108//protein K48-linked deubiquitination;GO:0035871//protein K11-linked deubiquitination	GO:0008270//zinc ion binding;GO:0070530//K63-linked polyubiquitin modification-dependent protein binding;GO:0003677//DNA binding;GO:0004843//thiol-dependent ubiquitin-specific protease activity	novel-miRn0737
TRINITY_DN50187_c0_g2	TRINITY_DN50187_c0_g2	PREDICTED: nucleoporin GLE1-like isoform X1 [Sinocyclocheilus anshuiensis]	-	GO:0044614//nuclear pore cytoplasmic filaments;GO:0005737//cytoplasm	GO:0014037//Schwann cell differentiation;GO:0006449//regulation of translational termination;GO:0006446//regulation of translational initiation;GO:0048666//neuron development;GO:0015031//protein transport;GO:0016973//poly(A)+ mRNA export from nucleus;GO:0014010//Schwann cell proliferation	GO:0000822//inositol hexakisphosphate binding;GO:0005543//phospholipid binding;GO:0031369//translation initiation factor binding	novel-miRn0131
TRINITY_DN50302_c3_g1	TRINITY_DN50302_c3_g1	PREDICTED: uncharacterized protein LOC107667797 [Sinocyclocheilus anshuiensis]	-	-	-	-	oan-miR-205-5p
TRINITY_DN50313_c0_g1	TRINITY_DN50313_c0_g1	PREDICTED: myb-related protein A isoform X1 [Cyprinus carpio]	ko05166//HTLV-I infection	GO:0005634//nucleus;GO:0005634//nucleus;GO:0005634//nucleus	GO:0006355//regulation of transcription, DNA-templated;GO:0030154//cell differentiation;GO:0006355//regulation of transcription, DNA-templated;GO:0030154//cell differentiation;GO:0006355//regulation of transcription, DNA-templated;GO:0030154//cell differentiation	GO:0001135//transcription factor activity, RNA polymerase II transcription factor recruiting;GO:0000981//RNA polymerase II transcription factor activity, sequence-specific DNA binding;GO:0044212//transcription regulatory region DNA binding;GO:0043565//sequence-specific DNA binding;GO:0001135//transcription factor activity, RNA polymerase II transcription factor recruiting;GO:0000981//RNA polymera…	novel-miRn0131;novel-miRn0131
TRINITY_DN50321_c0_g1	TRINITY_DN50321_c0_g1	hypothetical protein cypCar_00008097 [Cyprinus carpio]	-	-	GO:0007155//cell adhesion	-	novel-miRn0722
TRINITY_DN50651_c0_g1	TRINITY_DN50651_c0_g1	PREDICTED: rho-related GTP-binding protein RhoN-like [Sinocyclocheilus rhinocerous]	-	GO:0005622//intracellular	GO:0007264//small GTPase mediated signal transduction	GO:0005525//GTP binding	novel-miRn0457
TRINITY_DN50707_c0_g1	TRINITY_DN50707_c0_g1	hypothetical protein cypCar_00016202, partial [Cyprinus carpio]	-	GO:0016021//integral component of membrane;GO:0016021//integral component of membrane	-	-	novel-miRn0131
TRINITY_DN50714_c0_g1	TRINITY_DN50714_c0_g1	-	-	-	-	-	ssa-miR-23b-3p
TRINITY_DN50750_c0_g1	TRINITY_DN50750_c0_g1	hypothetical protein cypCar_00023580 [Cyprinus carpio]	ko04142//Lysosome	GO:0030131//clathrin adaptor complex	GO:0016192//vesicle-mediated transport;GO:0006886//intracellular protein transport	-	oan-miR-205-5p
TRINITY_DN50922_c0_g1	TRINITY_DN50922_c0_g1	PREDICTED: uncharacterized protein LOC109110331 isoform X3 [Cyprinus carpio]	-	-	-	-	ola-miR-125c;efu-miR-125b;mmu-miR-125b-5p
TRINITY_DN50994_c0_g2	TRINITY_DN50994_c0_g2	PREDICTED: LOW QUALITY PROTEIN: CD226 antigen-like [Cyprinus carpio]	ko04514//Cell adhesion molecules (CAMs)	GO:0016021//integral component of membrane	GO:0044699//-	GO:0005515//protein binding	novel-miRn0131
TRINITY_DN51064_c0_g2	TRINITY_DN51064_c0_g2	PREDICTED: thymosin beta-a [Cyprinus carpio]	-	GO:0005856//cytoskeleton;GO:0005737//cytoplasm	GO:0007015//actin filament organization	GO:0003785//actin monomer binding	novel-miRn0682
TRINITY_DN51085_c0_g1	TRINITY_DN51085_c0_g1	uncharacterized protein LOC101883451 [Danio rerio]	-	-	-	-	gga-miR-10b-5p;oha-miR-10c-5p
TRINITY_DN51145_c0_g1	TRINITY_DN51145_c0_g1	PREDICTED: uncharacterized protein LOC109066194 isoform X5 [Cyprinus carpio]	ko04151//PI3K-Akt signaling pathway;ko04510//Focal adhesion;ko04512//ECM-receptor interaction	-	-	-	novel-miRn0131
TRINITY_DN51177_c0_g1	TRINITY_DN51177_c0_g1	PREDICTED: AT-rich interactive domain-containing protein 5B-like [Sinocyclocheilus anshuiensis]	-	GO:0005634//nucleus;GO:0005654//nucleoplasm	GO:0006355//regulation of transcription, DNA-templated;GO:0060021//palate development;GO:0000122//negative regulation of transcription from RNA polymerase II promoter;GO:0030325//adrenal gland development;GO:0001822//kidney development;GO:0010761//fibroblast migration;GO:0051091//positive regulation of DNA binding transcription factor activity;GO:0008585//female gonad development;GO:0008584//male…	GO:0003677//DNA binding;GO:0005515//protein binding;GO:0001227//transcriptional repressor activity, RNA polymerase II transcription regulatory region sequence-specific DNA binding;GO:0000977//RNA polymerase II regulatory region sequence-specific DNA binding;GO:0032452//histone demethylase activity;GO:0003713//transcription coactivator activity	novel-miRn0682
TRINITY_DN51228_c0_g2	TRINITY_DN51228_c0_g2	PREDICTED: lysine-specific histone demethylase 1B [Sinocyclocheilus grahami]	-	-	GO:0032259//methylation;GO:0055114//oxidation-reduction process	GO:0016491//oxidoreductase activity;GO:0003677//DNA binding;GO:0008270//zinc ion binding;GO:0008168//methyltransferase activity	novel-miRn1090
TRINITY_DN51320_c2_g3	TRINITY_DN51320_c2_g3	-	-	-	-	-	novel-miRn1185
TRINITY_DN51320_c2_g8	TRINITY_DN51320_c2_g8	-	-	-	-	-	novel-miRn0457
TRINITY_DN51325_c0_g2	TRINITY_DN51325_c0_g2	PREDICTED: peptidyl-glycine alpha-amidating monooxygenase-like isoform X3 [Sinocyclocheilus rhinocerous]	-	GO:0016021//integral component of membrane;GO:0005737//cytoplasm;GO:0016021//integral component of membrane;GO:0005737//cytoplasm;GO:0016021//integral component of membrane;GO:0005737//cytoplasm	GO:0006518//peptide metabolic process;GO:0055114//oxidation-reduction process;GO:0048066//developmental pigmentation;GO:0042068//regulation of pteridine metabolic process;GO:0016198//axon choice point recognition;GO:0021986//habenula development;GO:0031290//retinal ganglion cell axon guidance;GO:0006518//peptide metabolic process;GO:0055114//oxidation-reduction process;GO:0048066//developmental p…	GO:0005507//copper ion binding;GO:0008270//zinc ion binding;GO:0016715//oxidoreductase activity, acting on paired donors, with incorporation or reduction of molecular oxygen, reduced ascorbate as one donor, and incorporation of one atom of oxygen;GO:0004842//ubiquitin-protein transferase activity;GO:0005515//protein binding;GO:0005507//copper ion binding;GO:0008270//zinc ion binding;GO:0016715//o…	ola-miR-125c
TRINITY_DN51413_c0_g1	TRINITY_DN51413_c0_g1	hypothetical protein cypCar_00028132 [Cyprinus carpio]	ko04974//Protein digestion and absorption	GO:0005887//integral component of plasma membrane;GO:0005887//integral component of plasma membrane	GO:0014005//microglia development;GO:0000821//regulation of arginine metabolic process;GO:0003333//amino acid transmembrane transport;GO:0014005//microglia development;GO:0000821//regulation of arginine metabolic process;GO:0003333//amino acid transmembrane transport	GO:0015174//basic amino acid transmembrane transporter activity;GO:0015179//L-amino acid transmembrane transporter activity;GO:0015297//antiporter activity;GO:0015174//basic amino acid transmembrane transporter activity;GO:0015179//L-amino acid transmembrane transporter activity;GO:0015297//antiporter activity	novel-miRn0737;novel-miRn0737
TRINITY_DN51594_c6_g5	TRINITY_DN51594_c6_g5	hypothetical protein cypCar_00015090 [Cyprinus carpio]	ko03008//Ribosome biogenesis in eukaryotes	-	-	GO:0005524//ATP binding	novel-miRn0577
TRINITY_DN51621_c7_g1	TRINITY_DN51621_c7_g1	PREDICTED: probable palmitoyltransferase ZDHHC14 [Cyprinus carpio]	-	-	-	-	ccr-miR-217
TRINITY_DN51764_c0_g1	TRINITY_DN51764_c0_g1	PREDICTED: cytoglobin-1-like [Cyprinus carpio]	-	GO:0005737//cytoplasm	GO:0015671//oxygen transport;GO:0046686//response to cadmium ion	GO:0005344//oxygen carrier activity;GO:0005506//iron ion binding;GO:0020037//heme binding;GO:0019825//oxygen binding	ola-miR-125c;ola-miR-125c;ola-miR-125c;efu-miR-125b;efu-miR-125b;efu-miR-125b;mmu-miR-125b-5p;mmu-miR-125b-5p;mmu-miR-125b-5p
TRINITY_DN51788_c2_g3	TRINITY_DN51788_c2_g3	PREDICTED: CD9 antigen-like isoform X1 [Sinocyclocheilus anshuiensis]	-	GO:0005887//integral component of plasma membrane;GO:0005887//integral component of plasma membrane;GO:0005887//integral component of plasma membrane	GO:0045747//positive regulation of Notch signaling pathway;GO:0090002//-;GO:0045747//positive regulation of Notch signaling pathway;GO:0090002//-;GO:0045747//positive regulation of Notch signaling pathway;GO:0090002//-	-	novel-miRn0682
TRINITY_DN51828_c2_g1	TRINITY_DN51828_c2_g1	PREDICTED: CMP-N-acetylneuraminate-beta-galactosamide-alpha-2,3-sialyltransferase 1-like [Cyprinus carpio]	-	GO:0030173//integral component of Golgi membrane;GO:0030173//integral component of Golgi membrane	GO:0018279//protein N-linked glycosylation via asparagine;GO:0001574//ganglioside biosynthetic process;GO:0009311//oligosaccharide metabolic process;GO:0018279//protein N-linked glycosylation via asparagine;GO:0001574//ganglioside biosynthetic process;GO:0009311//oligosaccharide metabolic process	GO:0003836//beta-galactoside (CMP) alpha-2,3-sialyltransferase activity;GO:0003836//beta-galactoside (CMP) alpha-2,3-sialyltransferase activity	ssa-miR-23b-3p
TRINITY_DN51895_c2_g3	TRINITY_DN51895_c2_g3	-	-	-	-	-	novel-miRn1185;novel-miRn0839
TRINITY_DN52011_c8_g1	TRINITY_DN52011_c8_g1	-	-	-	-	-	novel-miRn1090
TRINITY_DN52024_c0_g2	TRINITY_DN52024_c0_g2	-	-	-	-	-	novel-miRn0377
TRINITY_DN52029_c1_g2	TRINITY_DN52029_c1_g2	-	-	-	-	-	dre-miR-429b
TRINITY_DN52031_c1_g1	TRINITY_DN52031_c1_g1	-	-	-	-	-	oan-miR-205-5p
TRINITY_DN52040_c0_g1	TRINITY_DN52040_c0_g1	PREDICTED: FYVE, RhoGEF and PH domain-containing protein 1-like [Cyprinus carpio]	ko04810//Regulation of actin cytoskeleton	-	GO:0035023//regulation of Rho protein signal transduction;GO:0043547//positive regulation of GTPase activity;GO:0035023//regulation of Rho protein signal transduction;GO:0035023//regulation of Rho protein signal transduction	GO:0046872//metal ion binding;GO:0005089//Rho guanyl-nucleotide exchange factor activity;GO:0046872//metal ion binding;GO:0005089//Rho guanyl-nucleotide exchange factor activity;GO:0046872//metal ion binding;GO:0005089//Rho guanyl-nucleotide exchange factor activity	novel-miRn0577
TRINITY_DN52082_c0_g1	TRINITY_DN52082_c0_g1	PREDICTED: LOW QUALITY PROTEIN: lysophosphatidylcholine acyltransferase 2-like [Cyprinus carpio]	ko00564//Glycerophospholipid metabolism;ko00565//Ether lipid metabolism	GO:0000139//Golgi membrane;GO:0005789//endoplasmic reticulum membrane;GO:0005811//lipid droplet;GO:0016021//integral component of membrane;GO:0016021//integral component of membrane;GO:0000139//Golgi membrane;GO:0005795//Golgi stack;GO:0005811//lipid droplet;GO:0005789//endoplasmic reticulum membrane;GO:0000139//Golgi membrane;GO:0005789//endoplasmic reticulum membrane;GO:0005811//lipid droplet;G…	GO:0008654//phospholipid biosynthetic process;GO:0061024//membrane organization;GO:0036151//phosphatidylcholine acyl-chain remodeling;GO:0006663//platelet activating factor biosynthetic process;GO:0008654//phospholipid biosynthetic process;GO:0008654//phospholipid biosynthetic process	GO:0047192//1-alkylglycerophosphocholine O-acetyltransferase activity;GO:0005509//calcium ion binding;GO:0005509//calcium ion binding;GO:0047184//1-acylglycerophosphocholine O-acyltransferase activity;GO:0047192//1-alkylglycerophosphocholine O-acetyltransferase activity;GO:0047192//1-alkylglycerophosphocholine O-acetyltransferase activity;GO:0005509//calcium ion binding;GO:0047192//1-alkylglycero…	oan-miR-205-5p;oan-miR-205-5p
TRINITY_DN52137_c3_g1	TRINITY_DN52137_c3_g1	-	-	-	-	-	novel-miRn1090
TRINITY_DN52205_c1_g1	TRINITY_DN52205_c1_g1	-	-	-	-	-	novel-miRn0450
TRINITY_DN52265_c0_g1	TRINITY_DN52265_c0_g1	PREDICTED: LOW QUALITY PROTEIN: transmembrane protein 79-like [Cyprinus carpio]	-	GO:0032588//trans-Golgi network membrane;GO:0016021//integral component of membrane	GO:0070268//cornification;GO:0061436//establishment of skin barrier	-	novel-miRn0131
TRINITY_DN52265_c0_g3	TRINITY_DN52265_c0_g3	hypothetical protein cypCar_00002532 [Cyprinus carpio]	-	GO:0032588//trans-Golgi network membrane;GO:0016021//integral component of membrane	GO:0070268//cornification;GO:0061436//establishment of skin barrier	-	novel-miRn0131
TRINITY_DN52272_c0_g1	TRINITY_DN52272_c0_g1	hypothetical protein cypCar_00042879 [Cyprinus carpio]	ko04144//Endocytosis	GO:0030479//actin cortical patch;GO:0005884//actin filament	GO:0051666//actin cortical patch localization;GO:0000147//actin cortical patch assembly;GO:0008360//regulation of cell shape;GO:0051127//positive regulation of actin nucleation;GO:0006897//endocytosis;GO:0030048//actin filament-based movement	GO:0051015//actin filament binding	oan-miR-205-5p
TRINITY_DN52357_c0_g2	TRINITY_DN52357_c0_g2	hypothetical protein cypCar_00032422 [Cyprinus carpio]	-	-	-	-	novel-miRn0484
TRINITY_DN52358_c1_g1	TRINITY_DN52358_c1_g1	-	-	-	-	-	ccr-miR-203b-5p
TRINITY_DN52517_c1_g1	TRINITY_DN52517_c1_g1	-	-	-	-	-	ccr-miR-217
TRINITY_DN52528_c4_g1	TRINITY_DN52528_c4_g1	-	-	-	-	-	novel-miRn0484
TRINITY_DN52605_c1_g2	TRINITY_DN52605_c1_g2	PREDICTED: serglycin-like [Cyprinus carpio]	-	-	-	-	novel-miRn0131
TRINITY_DN52605_c2_g4	TRINITY_DN52605_c2_g4	-	-	-	-	-	novel-miRn1185
TRINITY_DN52698_c0_g1	TRINITY_DN52698_c0_g1	hypothetical protein cypCar_00044787 [Cyprinus carpio]	-	GO:0016021//integral component of membrane;GO:0016021//integral component of membrane	GO:0033333//fin development;GO:0033333//fin development	-	novel-miRn0682
TRINITY_DN52727_c0_g2	TRINITY_DN52727_c0_g2	hypothetical protein cypCar_00028628 [Cyprinus carpio]	ko03018//RNA degradation	-	GO:0008285//negative regulation of cell proliferation	-	novel-miRn0457
TRINITY_DN52729_c2_g1	TRINITY_DN52729_c2_g1	ReO_6 [Oryzias latipes]	-	GO:0016020//membrane;GO:0016020//membrane;GO:0016020//membrane	GO:0008152//metabolic process;GO:0008152//metabolic process;GO:0008152//metabolic process	GO:0003824//catalytic activity;GO:0003824//catalytic activity;GO:0003824//catalytic activity	novel-miRn0131
TRINITY_DN52808_c0_g2	TRINITY_DN52808_c0_g2	-	-	-	-	-	novel-miRn1185
TRINITY_DN52828_c0_g1	TRINITY_DN52828_c0_g1	-	-	-	-	-	ipu-miR-133c
TRINITY_DN52901_c2_g1	TRINITY_DN52901_c2_g1	PREDICTED: NACHT, LRR and PYD domains-containing protein 3-like [Sinocyclocheilus rhinocerous]	-	-	-	GO:0005524//ATP binding;GO:0005524//ATP binding	novel-miRn0131
TRINITY_DN52912_c4_g5	TRINITY_DN52912_c4_g5	PREDICTED: gastrula zinc finger protein XlCGF57.1-like [Cyprinus carpio]	-	-	-	-	novel-miRn0457
TRINITY_DN53148_c10_g1	TRINITY_DN53148_c10_g1	-	-	-	-	-	novel-miRn0131
TRINITY_DN53148_c5_g1	TRINITY_DN53148_c5_g1	-	-	-	-	-	novel-miRn0131
TRINITY_DN53360_c4_g1	TRINITY_DN53360_c4_g1	-	-	-	-	-	novel-miRn0484
TRINITY_DN53364_c3_g1	TRINITY_DN53364_c3_g1	hypothetical protein cypCar_00046010, partial [Cyprinus carpio]	-	GO:0005622//intracellular	GO:0030837//negative regulation of actin filament polymerization	GO:0003779//actin binding	oan-miR-205-5p
TRINITY_DN53366_c0_g1	TRINITY_DN53366_c0_g1	hypothetical protein cypCar_00004411 [Cyprinus carpio]	-	GO:0005737//cytoplasm;GO:0005844//polysome;GO:0016272//prefoldin complex;GO:0005737//cytoplasm;GO:0005844//polysome;GO:0016272//prefoldin complex	GO:0006457//protein folding;GO:0007017//microtubule-based process;GO:0007021//tubulin complex assembly;GO:0006457//protein folding;GO:0007017//microtubule-based process;GO:0007021//tubulin complex assembly	GO:0015631//tubulin binding;GO:0015631//tubulin binding	ola-miR-125c;efu-miR-125b;mmu-miR-125b-5p
TRINITY_DN53367_c0_g1	TRINITY_DN53367_c0_g1	hypothetical protein cypCar_00019892 [Cyprinus carpio]	-	-	GO:0035556//intracellular signal transduction;GO:0035556//intracellular signal transduction	GO:0005096//GTPase activator activity;GO:0046872//metal ion binding;GO:0005096//GTPase activator activity;GO:0046872//metal ion binding	ssa-miR-142b-3p
TRINITY_DN53379_c3_g5	TRINITY_DN53379_c3_g5	PREDICTED: sodium channel subunit beta-1-like [Cyprinus carpio]	ko04261//Adrenergic signaling in cardiomyocytes	GO:0001518//voltage-gated sodium channel complex;GO:0043209//myelin sheath;GO:0043025//neuronal cell body	GO:0007155//cell adhesion;GO:0006814//sodium ion transport	GO:0017080//sodium channel regulator activity;GO:0005248//voltage-gated sodium channel activity	novel-miRn0131
TRINITY_DN53397_c3_g1	TRINITY_DN53397_c3_g1	PREDICTED: uncharacterized protein LOC107750954 [Sinocyclocheilus rhinocerous]	-	-	-	-	novel-miRn0133
TRINITY_DN53436_c0_g1	TRINITY_DN53436_c0_g1	PREDICTED: sarcosine dehydrogenase, mitochondrial isoform X1 [Sinocyclocheilus grahami]	ko00260//Glycine, serine and threonine metabolism	-	GO:0055114//oxidation-reduction process	GO:0016491//oxidoreductase activity	novel-miRn0484
TRINITY_DN53456_c0_g2	TRINITY_DN53456_c0_g2	-	-	-	-	-	novel-miRn1185
TRINITY_DN53584_c4_g1	TRINITY_DN53584_c4_g1	-	-	-	-	-	novel-miRn0484
TRINITY_DN53611_c2_g1	TRINITY_DN53611_c2_g1	-	-	-	-	-	novel-miRn0131
TRINITY_DN53662_c0_g3	TRINITY_DN53662_c0_g3	hypothetical protein cypCar_00006619 [Cyprinus carpio]	-	-	-	-	novel-miRn0032
TRINITY_DN53756_c7_g1	TRINITY_DN53756_c7_g1	hypothetical protein cypCar_00046997 [Cyprinus carpio]	ko00534//Glycosaminoglycan biosynthesis - heparan sulfate / heparin	-	-	GO:0050694//galactose 3-O-sulfotransferase activity;GO:0018724//4-phenanthrol sulfotransferase activity;GO:0018726//9-phenanthrol sulfotransferase activity;GO:0051922//cholesterol sulfotransferase activity;GO:0034930//1-hydroxypyrene sulfotransferase activity;GO:0080131//hydroxyjasmonate sulfotransferase activity;GO:0018725//trans-3,4-dihydrodiolphenanthrene sulfotransferase activity;GO:0018727//…	novel-miRn0457
TRINITY_DN53772_c3_g1	TRINITY_DN53772_c3_g1	hypothetical protein cypCar_00004477 [Cyprinus carpio]	-	-	-	-	efu-miR-206;ccr-miR-206
TRINITY_DN53788_c1_g1	TRINITY_DN53788_c1_g1	PREDICTED: NTF2-related export protein 2-like isoform X2 [Cyprinus carpio]	ko05164//Influenza A;ko03013//RNA transport;ko03015//mRNA surveillance pathway;ko03008//Ribosome biogenesis in eukaryotes	GO:0005622//intracellular;GO:0005622//intracellular	GO:0007507//heart development;GO:0051028//mRNA transport;GO:0007507//heart development;GO:0051028//mRNA transport;GO:0007507//heart development;GO:0051028//mRNA transport	-	ccr-miR-217;ccr-miR-217
TRINITY_DN53804_c0_g1	TRINITY_DN53804_c0_g1	hypothetical protein cypCar_00025717 [Cyprinus carpio]	-	-	-	-	novel-miRn0577
TRINITY_DN53851_c3_g3	TRINITY_DN53851_c3_g3	-	-	-	-	-	efu-miR-125b
TRINITY_DN53887_c2_g1	TRINITY_DN53887_c2_g1	-	-	-	-	-	novel-miRn0839
TRINITY_DN53917_c3_g1	TRINITY_DN53917_c3_g1	-	-	-	-	-	novel-miRn0131
TRINITY_DN53939_c2_g3	TRINITY_DN53939_c2_g3	PREDICTED: hemicentin-1-like, partial [Cyprinus carpio]	-	GO:0009986//cell surface	GO:0006955//immune response	GO:0005102//receptor binding	mmu-miR-181a-5p
TRINITY_DN53940_c7_g1	TRINITY_DN53940_c7_g1	-	-	-	-	-	novel-miRn0457
TRINITY_DN53970_c1_g1	TRINITY_DN53970_c1_g1	-	-	-	-	-	ola-miR-125c;efu-miR-125b;mmu-miR-125b-5p
TRINITY_DN54054_c3_g1	TRINITY_DN54054_c3_g1	-	-	-	-	-	novel-miRn1185
TRINITY_DN54079_c1_g1	TRINITY_DN54079_c1_g1	beta-defensin-like protein 1 [Cyprinus carpio]	-	GO:0016021//integral component of membrane;GO:0005576//extracellular region	GO:0045087//innate immune response;GO:0042742//defense response to bacterium	-	ccr-miR-203b-5p
TRINITY_DN54105_c0_g1	TRINITY_DN54105_c0_g1	PREDICTED: wiskott-Aldrich syndrome protein homolog [Sinocyclocheilus rhinocerous]	ko04144//Endocytosis;ko04810//Regulation of actin cytoskeleton;ko04062//Chemokine signaling pathway;ko05231//Choline metabolism in cancer;ko04666//Fc gamma R-mediated phagocytosis;ko04520//Adherens junction;ko05100//Bacterial invasion of epithelial cells;ko05132//Salmonella infection;ko05131//Shigellosis;ko05130//Pathogenic Escherichia coli infection	-	GO:0007015//actin filament organization	-	novel-miRn0131
TRINITY_DN54135_c3_g1	TRINITY_DN54135_c3_g1	PREDICTED: T-complex protein 1 subunit beta-like [Sinocyclocheilus rhinocerous]	-	-	-	-	novel-miRn0131
TRINITY_DN54162_c1_g2	TRINITY_DN54162_c1_g2	PREDICTED: ribosomal protein S6 kinase alpha-2 isoform X1 [Sinocyclocheilus rhinocerous]	ko04010//MAPK signaling pathway;ko04150//mTOR signaling pathway;ko04722//Neurotrophin signaling pathway;ko04931//Insulin resistance;ko04114//Oocyte meiosis;ko04914//Progesterone-mediated oocyte maturation;ko04720//Long-term potentiation	GO:0005622//intracellular	GO:0035556//intracellular signal transduction;GO:0006468//protein phosphorylation	GO:0005524//ATP binding;GO:0000287//magnesium ion binding;GO:0004674//protein serine/threonine kinase activity	novel-miRn0131
TRINITY_DN54204_c3_g2	TRINITY_DN54204_c3_g2	hypothetical protein cypCar_00032549, partial [Cyprinus carpio]	-	-	-	-	efu-miR-125b
TRINITY_DN54216_c0_g1	TRINITY_DN54216_c0_g1	PREDICTED: calpastatin-like isoform X12 [Sinocyclocheilus rhinocerous]	-	-	-	-	ssa-miR-23b-3p
TRINITY_DN54317_c5_g4	TRINITY_DN54317_c5_g4	hypothetical protein cypCar_00021604, partial [Cyprinus carpio]	ko00513//Various types of N-glycan biosynthesis	GO:0032580//Golgi cisterna membrane;GO:0016021//integral component of membrane;GO:0032580//Golgi cisterna membrane	-	GO:0033842//N-acetyl-beta-glucosaminyl-glycoprotein 4-beta-N-acetylgalactosaminyltransferase activity;GO:0008376//acetylgalactosaminyltransferase activity	efu-miR-206
TRINITY_DN54334_c2_g2	TRINITY_DN54334_c2_g2	-	-	-	-	-	ccr-miR-203b-5p
TRINITY_DN54334_c2_g4	TRINITY_DN54334_c2_g4	-	-	-	-	-	ccr-miR-203b-5p
TRINITY_DN54346_c4_g1	TRINITY_DN54346_c4_g1	hypothetical protein cypCar_00032109 [Cyprinus carpio]	ko04112//Cell cycle - Caulobacter	GO:0005759//mitochondrial matrix	GO:0006457//protein folding;GO:0048821//erythrocyte development;GO:0006508//proteolysis;GO:0030163//protein catabolic process;GO:0006457//protein folding;GO:0006508//proteolysis	GO:0004176//ATP-dependent peptidase activity;GO:0005524//ATP binding;GO:0051082//unfolded protein binding;GO:0008233//peptidase activity;GO:0005524//ATP binding;GO:0051082//unfolded protein binding	novel-miRn0484;novel-miRn0484
TRINITY_DN54350_c0_g1	TRINITY_DN54350_c0_g1	PREDICTED: TBC domain-containing protein kinase-like protein isoform X2 [Sinocyclocheilus anshuiensis]	-	GO:0005622//intracellular;GO:0012505//endomembrane system;GO:0005622//intracellular;GO:0012505//endomembrane system;GO:0005622//intracellular;GO:0012505//endomembrane system;GO:0005622//intracellular;GO:0012505//endomembrane system	GO:0006468//protein phosphorylation;GO:0031338//regulation of vesicle fusion;GO:0006886//intracellular protein transport;GO:0006468//protein phosphorylation;GO:0031338//regulation of vesicle fusion;GO:0006886//intracellular protein transport;GO:0006468//protein phosphorylation;GO:0031338//regulation of vesicle fusion;GO:0006886//intracellular protein transport;GO:0006468//protein phosphorylation;…	GO:0017137//Rab GTPase binding;GO:0004672//protein kinase activity;GO:0005524//ATP binding;GO:0005096//GTPase activator activity;GO:0017137//Rab GTPase binding;GO:0004672//protein kinase activity;GO:0005524//ATP binding;GO:0005096//GTPase activator activity;GO:0017137//Rab GTPase binding;GO:0004672//protein kinase activity;GO:0005524//ATP binding;GO:0005096//GTPase activator activity;GO:0017137//…	novel-miRn0484
TRINITY_DN54474_c4_g2	TRINITY_DN54474_c4_g2	PREDICTED: THO complex subunit 4-like [Sinocyclocheilus rhinocerous]	ko05168//Herpes simplex infection;ko03013//RNA transport;ko03040//Spliceosome;ko03015//mRNA surveillance pathway	GO:0005654//nucleoplasm;GO:0016020//membrane;GO:0000784//nuclear chromosome, telomeric region;GO:0035145//exon-exon junction complex;GO:0005829//cytosol;GO:0071013//catalytic step 2 spliceosome;GO:0000346//transcription export complex;GO:0070062//extracellular exosome	GO:0000018//regulation of DNA recombination;GO:0001649//osteoblast differentiation;GO:0032786//positive regulation of DNA-templated transcription, elongation;GO:0031297//replication fork processing;GO:0046784//viral mRNA export from host cell nucleus;GO:0031124//mRNA 3'-end processing;GO:0006369//termination of RNA polymerase II transcription;GO:0000398//mRNA splicing, via spliceosome	GO:0003676//nucleic acid binding;GO:0000166//nucleotide binding;GO:0005515//protein binding;GO:0000166//nucleotide binding	oha-miR-10c-5p
TRINITY_DN54515_c0_g1	TRINITY_DN54515_c0_g1	-	-	-	-	-	hsa-let-7f-5p
TRINITY_DN54530_c2_g2	TRINITY_DN54530_c2_g2	hypothetical protein cypCar_00027186 [Cyprinus carpio]	-	-	GO:0055114//oxidation-reduction process	GO:0046872//metal ion binding;GO:0071949//FAD binding;GO:0016491//oxidoreductase activity;GO:0008270//zinc ion binding	oan-miR-205-5p
TRINITY_DN54531_c5_g5	TRINITY_DN54531_c5_g5	-	-	-	-	-	oan-miR-205-5p
TRINITY_DN54538_c0_g1	TRINITY_DN54538_c0_g1	PREDICTED: EGF-like repeat and discoidin I-like domain-containing protein 3, partial [Sinocyclocheilus grahami]	-	-	-	GO:0005509//calcium ion binding;GO:0005509//calcium ion binding	novel-miRn0131
TRINITY_DN54624_c3_g3	TRINITY_DN54624_c3_g3	PREDICTED: uncharacterized protein LOC109098236 [Cyprinus carpio]	-	-	-	-	novel-miRn1090
TRINITY_DN54624_c3_g4	TRINITY_DN54624_c3_g4	PREDICTED: uncharacterized protein LOC109072384 [Cyprinus carpio]	-	-	-	-	novel-miRn1090
TRINITY_DN54662_c1_g2	TRINITY_DN54662_c1_g2	-	-	-	-	-	oan-miR-205-5p
TRINITY_DN54740_c3_g1	TRINITY_DN54740_c3_g1	-	-	-	-	-	novel-miRn1185
TRINITY_DN54819_c4_g1	TRINITY_DN54819_c4_g1	PREDICTED: 40S ribosomal protein S17-like [Sinocyclocheilus grahami]	ko03010//Ribosome	GO:0070062//extracellular exosome;GO:0022627//cytosolic small ribosomal subunit;GO:0005925//focal adhesion;GO:0016020//membrane;GO:0070062//extracellular exosome;GO:0022627//cytosolic small ribosomal subunit;GO:0005925//focal adhesion;GO:0016020//membrane;GO:0022627//cytosolic small ribosomal subunit	GO:0006412//translation;GO:0006364//rRNA processing;GO:0034101//erythrocyte homeostasis;GO:0042274//ribosomal small subunit biogenesis;GO:0006412//translation;GO:0006364//rRNA processing;GO:0034101//erythrocyte homeostasis;GO:0000028//ribosomal small subunit assembly;GO:0006412//translation;GO:0000028//ribosomal small subunit assembly	GO:0003735//structural constituent of ribosome;GO:0003735//structural constituent of ribosome;GO:0003735//structural constituent of ribosome	novel-miRn0133;novel-miRn0133;novel-miRn0133
TRINITY_DN54849_c1_g1	TRINITY_DN54849_c1_g1	PREDICTED: son of sevenless homolog 1-like [Sinocyclocheilus grahami]	-	-	-	-	novel-miRn1185
TRINITY_DN54849_c2_g1	TRINITY_DN54849_c2_g1	PREDICTED: bis(5&apos;-adenosyl)-triphosphatase enpp4-like [Sinocyclocheilus rhinocerous]	ko00230//Purine metabolism	GO:0005886//plasma membrane;GO:0016021//integral component of membrane	GO:0030194//positive regulation of blood coagulation;GO:0008152//metabolic process	GO:0047710//bis(5'-adenosyl)-triphosphatase activity;GO:0046872//metal ion binding	novel-miRn1185
TRINITY_DN54863_c2_g1	TRINITY_DN54863_c2_g1	hypothetical protein cypCar_00044250 [Cyprinus carpio]	ko00330//Arginine and proline metabolism;ko00480//Glutathione metabolism	GO:0005737//cytoplasm;GO:0005737//cytoplasm;GO:0005737//cytoplasm;GO:0005737//cytoplasm	GO:0042462//eye photoreceptor cell development;GO:0033387//putrescine biosynthetic process from ornithine;GO:0042462//eye photoreceptor cell development;GO:0033387//putrescine biosynthetic process from ornithine;GO:0042462//eye photoreceptor cell development;GO:0033387//putrescine biosynthetic process from ornithine;GO:0042462//eye photoreceptor cell development;GO:0033387//putrescine biosyntheti…	GO:0004586//ornithine decarboxylase activity;GO:0004586//ornithine decarboxylase activity;GO:0004586//ornithine decarboxylase activity;GO:0004586//ornithine decarboxylase activity	ola-miR-125c;ola-miR-125c;efu-miR-125b;efu-miR-125b;mmu-miR-125b-5p;mmu-miR-125b-5p
TRINITY_DN54869_c3_g4	TRINITY_DN54869_c3_g4	-	-	-	-	-	novel-miRn1185;novel-miRn0131
TRINITY_DN54902_c4_g2	TRINITY_DN54902_c4_g2	hypothetical protein cypCar_00026154 [Cyprinus carpio]	-	-	-	-	ccr-miR-217
TRINITY_DN54936_c0_g2	TRINITY_DN54936_c0_g2	hypothetical protein cypCar_00023077, partial [Cyprinus carpio]	-	-	-	-	efu-miR-125b
TRINITY_DN54948_c0_g1	TRINITY_DN54948_c0_g1	hypothetical protein cypCar_00014124 [Cyprinus carpio]	-	GO:0016020//membrane;GO:0016020//membrane;GO:0016020//membrane;GO:0016020//membrane	-	-	ola-miR-125c;ola-miR-125c;ola-miR-125c;efu-miR-125b;efu-miR-125b;efu-miR-125b;mmu-miR-125b-5p;mmu-miR-125b-5p;mmu-miR-125b-5p
TRINITY_DN55012_c2_g2	TRINITY_DN55012_c2_g2	hypothetical protein cypCar_00027710 [Cyprinus carpio]	-	GO:0000151//ubiquitin ligase complex;GO:0005737//cytoplasm;GO:0005634//nucleus	GO:0045892//negative regulation of transcription, DNA-templated	GO:0035064//methylated histone binding;GO:0031625//ubiquitin protein ligase binding;GO:0004842//ubiquitin-protein transferase activity	novel-miRn0131;novel-miRn0131
TRINITY_DN55018_c6_g2	TRINITY_DN55018_c6_g2	-	-	-	-	-	ipu-miR-133c
TRINITY_DN55079_c1_g6	TRINITY_DN55079_c1_g6	hypothetical protein cypCar_00037213 [Cyprinus carpio]	-	-	-	-	novel-miRn0032
TRINITY_DN55148_c6_g5	TRINITY_DN55148_c6_g5	-	-	-	-	-	novel-miRn1185
TRINITY_DN55178_c4_g1	TRINITY_DN55178_c4_g1	PREDICTED: SRSF protein kinase 1-like isoform X3 [Sinocyclocheilus grahami]	ko05168//Herpes simplex infection	-	GO:0006468//protein phosphorylation;GO:0006468//protein phosphorylation;GO:0006468//protein phosphorylation;GO:0006468//protein phosphorylation;GO:0006468//protein phosphorylation	GO:0005524//ATP binding;GO:0004674//protein serine/threonine kinase activity;GO:0005524//ATP binding;GO:0004674//protein serine/threonine kinase activity;GO:0005524//ATP binding;GO:0004674//protein serine/threonine kinase activity;GO:0005524//ATP binding;GO:0004674//protein serine/threonine kinase activity;GO:0005524//ATP binding;GO:0004674//protein serine/threonine kinase activity	novel-miRn0484
TRINITY_DN55230_c4_g2	TRINITY_DN55230_c4_g2	-	-	-	-	-	novel-miRn0737
TRINITY_DN55277_c1_g15	TRINITY_DN55277_c1_g15	-	-	-	-	-	novel-miRn0133
TRINITY_DN55338_c3_g7	TRINITY_DN55338_c3_g7	-	-	-	-	-	oan-miR-205-5p
TRINITY_DN55339_c4_g1	TRINITY_DN55339_c4_g1	PREDICTED: isoaspartyl peptidase/L-asparaginase [Sinocyclocheilus rhinocerous]	-	GO:0005737//cytoplasm	GO:0033345//asparagine catabolic process via L-aspartate;GO:0006508//proteolysis	GO:0008798//beta-aspartyl-peptidase activity;GO:0004067//asparaginase activity	novel-miRn0131
TRINITY_DN55341_c0_g2	TRINITY_DN55341_c0_g2	hypothetical protein cypCar_00041483, partial [Cyprinus carpio]	-	GO:0005737//cytoplasm;GO:0016272//prefoldin complex;GO:0005737//cytoplasm;GO:0016272//prefoldin complex	GO:0006355//regulation of transcription, DNA-templated;GO:0006457//protein folding;GO:0006355//regulation of transcription, DNA-templated;GO:0006457//protein folding	GO:0051082//unfolded protein binding;GO:0051082//unfolded protein binding	novel-miRn0131
TRINITY_DN55397_c7_g2	TRINITY_DN55397_c7_g2	-	-	-	-	-	novel-miRn1185
TRINITY_DN55446_c0_g1	TRINITY_DN55446_c0_g1	PREDICTED: stabilin-1 [Sinocyclocheilus grahami]	-	GO:0016021//integral component of membrane;GO:0016021//integral component of membrane;GO:0016021//integral component of membrane;GO:0016021//integral component of membrane	GO:0007155//cell adhesion;GO:1901492//positive regulation of lymphangiogenesis;GO:0007264//small GTPase mediated signal transduction;GO:0007155//cell adhesion;GO:1901492//positive regulation of lymphangiogenesis;GO:0007264//small GTPase mediated signal transduction;GO:0007155//cell adhesion;GO:1901492//positive regulation of lymphangiogenesis;GO:0007264//small GTPase mediated signal transduction;…	GO:0005085//guanyl-nucleotide exchange factor activity;GO:0005540//hyaluronic acid binding;GO:0005509//calcium ion binding;GO:0005085//guanyl-nucleotide exchange factor activity;GO:0005540//hyaluronic acid binding;GO:0005509//calcium ion binding;GO:0005085//guanyl-nucleotide exchange factor activity;GO:0005540//hyaluronic acid binding;GO:0005509//calcium ion binding;GO:0005085//guanyl-nucleotide …	efu-miR-125b
TRINITY_DN55469_c0_g1	TRINITY_DN55469_c0_g1	PREDICTED: ADP/ATP translocase 1 [Sinocyclocheilus grahami]	ko04020//Calcium signaling pathway;ko05166//HTLV-I infection;ko04022//cGMP-PKG signaling pathway;ko05016//Huntington's disease;ko05012//Parkinson's disease	GO:0005743//mitochondrial inner membrane;GO:0016021//integral component of membrane;GO:0005743//mitochondrial inner membrane;GO:0016021//integral component of membrane	GO:0055085//transmembrane transport;GO:0006412//translation;GO:0055085//transmembrane transport;GO:0032259//methylation;GO:0006412//translation	GO:0003735//structural constituent of ribosome;GO:0005215//transporter activity;GO:0003735//structural constituent of ribosome;GO:0008171//O-methyltransferase activity;GO:0005215//transporter activity	novel-miRn0131
TRINITY_DN55481_c6_g4	TRINITY_DN55481_c6_g4	-	-	-	-	-	novel-miRn0131
TRINITY_DN55609_c13_g1	TRINITY_DN55609_c13_g1	-	-	-	-	-	novel-miRn0131
TRINITY_DN55661_c0_g2	TRINITY_DN55661_c0_g2	hypothetical protein cypCar_00033894 [Cyprinus carpio]	ko04151//PI3K-Akt signaling pathway;ko04510//Focal adhesion;ko05206//MicroRNAs in cancer;ko04512//ECM-receptor interaction	GO:0031012//extracellular matrix	GO:0007411//axon guidance;GO:0042127//regulation of cell proliferation;GO:0021554//optic nerve development;GO:0007155//cell adhesion;GO:0014814//axon regeneration at neuromuscular junction;GO:0007498//mesoderm development;GO:0001755//neural crest cell migration;GO:0045887//positive regulation of synaptic growth at neuromuscular junction;GO:0030517//negative regulation of axon extension;GO:0048680…	-	novel-miRn0131
TRINITY_DN55690_c0_g1	TRINITY_DN55690_c0_g1	hypothetical protein cypCar_00000192 [Cyprinus carpio]	-	-	GO:0007015//actin filament organization;GO:0016477//cell migration;GO:0007155//cell adhesion;GO:0007015//actin filament organization;GO:0016477//cell migration;GO:0007155//cell adhesion;GO:0007015//actin filament organization;GO:0016477//cell migration;GO:0007155//cell adhesion;GO:0007015//actin filament organization;GO:0016477//cell migration;GO:0007155//cell adhesion;GO:0007015//actin filament …	-	novel-miRn0722;ola-miR-125c;novel-miRn0131;novel-miRn0131;novel-miRn0131;efu-miR-125b;mmu-miR-125b-5p
TRINITY_DN55723_c8_g1	TRINITY_DN55723_c8_g1	-	-	-	-	-	novel-miRn0484
TRINITY_DN55786_c0_g2	TRINITY_DN55786_c0_g2	-	-	-	-	-	novel-miRn1276
TRINITY_DN55786_c1_g1	TRINITY_DN55786_c1_g1	PREDICTED: BICD family-like cargo adapter 1 [Cyprinus carpio]	-	-	-	-	novel-miRn0457
TRINITY_DN55821_c0_g1	TRINITY_DN55821_c0_g1	hypothetical protein cypCar_00026057, partial [Cyprinus carpio]	-	-	-	GO:0003779//actin binding;GO:0003779//actin binding;GO:0003779//actin binding	novel-miRn1090;novel-miRn1090
TRINITY_DN55821_c0_g4	TRINITY_DN55821_c0_g4	-	-	-	-	-	novel-miRn0839
TRINITY_DN55824_c3_g1	TRINITY_DN55824_c3_g1	PREDICTED: dihydropteridine reductase-like [Sinocyclocheilus anshuiensis]	ko00790//Folate biosynthesis	-	-	-	novel-miRn0131
TRINITY_DN55848_c5_g1	TRINITY_DN55848_c5_g1	-	-	-	-	-	novel-miRn1185
TRINITY_DN55868_c4_g1	TRINITY_DN55868_c4_g1	-	-	-	-	-	novel-miRn0131
TRINITY_DN55932_c5_g1	TRINITY_DN55932_c5_g1	hypothetical protein cypCar_00034756 [Cyprinus carpio]	ko00520//Amino sugar and nucleotide sugar metabolism;ko00500//Starch and sucrose metabolism;ko00040//Pentose and glucuronate interconversions;ko00053//Ascorbate and aldarate metabolism	GO:0005829//cytosol;GO:0005634//nucleus;GO:0005829//cytosol;GO:0005634//nucleus;GO:0005829//cytosol;GO:0005634//nucleus	GO:0045880//positive regulation of smoothened signaling pathway;GO:0006024//glycosaminoglycan biosynthetic process;GO:0055114//oxidation-reduction process;GO:0003190//atrioventricular valve formation;GO:0005975//carbohydrate metabolic process;GO:0090263//positive regulation of canonical Wnt signaling pathway;GO:0007368//determination of left/right symmetry;GO:0006065//UDP-glucuronate biosynthetic…	GO:0003979//UDP-glucose 6-dehydrogenase activity;GO:0051287//NAD binding;GO:0003979//UDP-glucose 6-dehydrogenase activity;GO:0051287//NAD binding;GO:0003979//UDP-glucose 6-dehydrogenase activity;GO:0051287//NAD binding	oan-miR-205-5p;oan-miR-205-5p
TRINITY_DN55964_c2_g5	TRINITY_DN55964_c2_g5	-	-	-	-	-	novel-miRn1090
TRINITY_DN55971_c0_g2	TRINITY_DN55971_c0_g2	PREDICTED: protein jagged-1b-like [Sinocyclocheilus grahami]	-	GO:0005887//integral component of plasma membrane	GO:0030154//cell differentiation;GO:0042127//regulation of cell proliferation;GO:0007219//Notch signaling pathway;GO:0007275//multicellular organism development	GO:0005509//calcium ion binding;GO:0005112//Notch binding	ipu-miR-133c
TRINITY_DN56002_c0_g2	TRINITY_DN56002_c0_g2	PREDICTED: phosphofurin acidic cluster sorting protein 1-like [Cyprinus carpio]	-	GO:0005622//intracellular	GO:0072661//-	GO:0044325//ion channel binding	ccr-miR-217
TRINITY_DN56015_c1_g4	TRINITY_DN56015_c1_g4	PREDICTED: kinesin light chain 1-like [Cyprinus carpio]	ko05132//Salmonella infection	GO:0005871//kinesin complex	-	GO:0003777//microtubule motor activity	novel-miRn0131
TRINITY_DN56033_c1_g1	TRINITY_DN56033_c1_g1	-	-	-	-	-	novel-miRn1185
TRINITY_DN56042_c7_g1	TRINITY_DN56042_c7_g1	-	-	-	-	-	novel-miRn1185
TRINITY_DN56083_c0_g2	TRINITY_DN56083_c0_g2	-	-	-	-	-	ola-miR-125c;efu-miR-125b;mmu-miR-125b-5p
TRINITY_DN56098_c1_g1	TRINITY_DN56098_c1_g1	PREDICTED: cohesin subunit SA-1-like [Cyprinus carpio]	ko04110//Cell cycle;ko04111//Cell cycle - yeast;ko04113//Meiosis - yeast	-	-	-	novel-miRn1090;novel-miRn0577
TRINITY_DN56114_c0_g2	TRINITY_DN56114_c0_g2	-	-	-	-	-	novel-miRn1090
TRINITY_DN56168_c3_g2	TRINITY_DN56168_c3_g2	-	-	-	-	-	novel-miRn0737
TRINITY_DN56174_c0_g1	TRINITY_DN56174_c0_g1	PREDICTED: cohesin subunit SA-1 [Hippocampus comes]	ko04110//Cell cycle;ko04111//Cell cycle - yeast;ko04113//Meiosis - yeast	-	-	-	novel-miRn0131
TRINITY_DN56194_c1_g3	TRINITY_DN56194_c1_g3	PREDICTED: ras-related GTP-binding protein C-like [Sinocyclocheilus grahami]	ko04150//mTOR signaling pathway	GO:1990131//Gtr1-Gtr2 GTPase complex;GO:0005764//lysosome;GO:0016021//integral component of membrane;GO:0034448//EGO complex;GO:0005922//connexin complex;GO:0005634//nucleus;GO:1990131//Gtr1-Gtr2 GTPase complex;GO:0005764//lysosome;GO:0034448//EGO complex;GO:0005634//nucleus;GO:1990131//Gtr1-Gtr2 GTPase complex;GO:0005764//lysosome;GO:0034448//EGO complex;GO:0005634//nucleus	GO:0010506//regulation of autophagy;GO:0034198//cellular response to amino acid starvation;GO:0032008//positive regulation of TOR signaling;GO:0071230//cellular response to amino acid stimulus;GO:0010506//regulation of autophagy;GO:0009267//cellular response to starvation;GO:0032008//positive regulation of TOR signaling;GO:0071230//cellular response to amino acid stimulus;GO:0010506//regulation o…	GO:0019003//GDP binding;GO:0003924//GTPase activity;GO:0046982//protein heterodimerization activity;GO:0005525//GTP binding;GO:0003924//GTPase activity;GO:0005525//GTP binding;GO:0003924//GTPase activity;GO:0005525//GTP binding	novel-miRn0131;novel-miRn0131
TRINITY_DN56222_c1_g1	TRINITY_DN56222_c1_g1	-	-	-	-	-	oan-miR-205-5p
TRINITY_DN56237_c0_g1	TRINITY_DN56237_c0_g1	cytochrome P450 3A138 [Cyprinus carpio]	-	GO:0016020//membrane;GO:0016021//integral component of membrane;GO:0016021//integral component of membrane;GO:0016021//integral component of membrane	GO:0055114//oxidation-reduction process;GO:0009410//response to xenobiotic stimulus;GO:0055114//oxidation-reduction process;GO:0009410//response to xenobiotic stimulus;GO:0055114//oxidation-reduction process;GO:0009410//response to xenobiotic stimulus	GO:0046872//metal ion binding;GO:0016705//oxidoreductase activity, acting on paired donors, with incorporation or reduction of molecular oxygen;GO:0004497//monooxygenase activity;GO:0020037//heme binding;GO:0016712//oxidoreductase activity, acting on paired donors, with incorporation or reduction of molecular oxygen, reduced flavin or flavoprotein as one donor, and incorporation of one atom of ox…	oan-miR-205-5p;oan-miR-205-5p;oan-miR-205-5p
TRINITY_DN56238_c3_g1	TRINITY_DN56238_c3_g1	PREDICTED: AMP deaminase 1-like isoform X1 [Sinocyclocheilus anshuiensis]	ko00230//Purine metabolism	-	GO:0032264//IMP salvage;GO:0032264//IMP salvage	GO:0003876//AMP deaminase activity;GO:0003876//AMP deaminase activity	ssa-miR-23b-3p
TRINITY_DN56297_c0_g1	TRINITY_DN56297_c0_g1	hypothetical protein cypCar_00015444 [Cyprinus carpio]	-	GO:0005882//intermediate filament;GO:0005882//intermediate filament;GO:0005882//intermediate filament;GO:0005882//intermediate filament	-	GO:0005198//structural molecule activity;GO:0005198//structural molecule activity;GO:0005198//structural molecule activity;GO:0005198//structural molecule activity	novel-miRn0131
TRINITY_DN56336_c13_g1	TRINITY_DN56336_c13_g1	hypothetical protein cypCar_00033933 [Cyprinus carpio]	-	GO:0005953//CAAX-protein geranylgeranyltransferase complex;GO:0005953//CAAX-protein geranylgeranyltransferase complex;GO:0005953//CAAX-protein geranylgeranyltransferase complex;GO:0005953//CAAX-protein geranylgeranyltransferase complex;GO:0005953//CAAX-protein geranylgeranyltransferase complex;GO:0005953//CAAX-protein geranylgeranyltransferase complex	GO:0034097//response to cytokine;GO:0045787//positive regulation of cell cycle;GO:0001955//blood vessel maturation;GO:0051771//negative regulation of nitric-oxide synthase biosynthetic process;GO:0008284//positive regulation of cell proliferation;GO:0018344//protein geranylgeranylation;GO:0001955//blood vessel maturation;GO:0018344//protein geranylgeranylation;GO:0001955//blood vessel maturation;…	GO:0004662//CAAX-protein geranylgeranyltransferase activity;GO:0008144//drug binding;GO:0042277//peptide binding;GO:0008270//zinc ion binding;GO:0019840//isoprenoid binding;GO:0004662//CAAX-protein geranylgeranyltransferase activity;GO:0004662//CAAX-protein geranylgeranyltransferase activity;GO:0004662//CAAX-protein geranylgeranyltransferase activity;GO:0004662//CAAX-protein geranylgeranyltransfe…	novel-miRn0457;novel-miRn0457;novel-miRn0457;novel-miRn0457
TRINITY_DN56344_c0_g1	TRINITY_DN56344_c0_g1	-	-	-	-	-	novel-miRn0839
TRINITY_DN56359_c2_g8	TRINITY_DN56359_c2_g8	-	-	-	-	-	novel-miRn0484
TRINITY_DN56374_c9_g1	TRINITY_DN56374_c9_g1	-	-	-	-	-	ola-miR-125c;efu-miR-125b;mmu-miR-125b-5p
TRINITY_DN56379_c3_g1	TRINITY_DN56379_c3_g1	PREDICTED: DNA transposase THAP9 isoform X1 [Esox lucius]	-	-	GO:0006313//transposition, DNA-mediated;GO:0006313//transposition, DNA-mediated;GO:0006313//transposition, DNA-mediated;GO:0006313//transposition, DNA-mediated	GO:0004803//transposase activity;GO:0003676//nucleic acid binding;GO:0004803//transposase activity;GO:0003676//nucleic acid binding;GO:0004803//transposase activity;GO:0003676//nucleic acid binding;GO:0004803//transposase activity;GO:0003676//nucleic acid binding	ola-miR-125c;ola-miR-125c;efu-miR-125b;efu-miR-125b;mmu-miR-125b-5p;mmu-miR-125b-5p
TRINITY_DN56403_c0_g1	TRINITY_DN56403_c0_g1	PREDICTED: thyrotroph embryonic factor-like isoform X1 [Cyprinus carpio]	-	GO:0005634//nucleus;GO:0005634//nucleus;GO:0005634//nucleus	GO:0045893//positive regulation of transcription, DNA-templated;GO:0071482//cellular response to light stimulus;GO:0007275//multicellular organism development;GO:0045893//positive regulation of transcription, DNA-templated;GO:0071482//cellular response to light stimulus;GO:0007275//multicellular organism development;GO:0045893//positive regulation of transcription, DNA-templated;GO:0071482//cellu…	GO:0001077//transcriptional activator activity, RNA polymerase II proximal promoter sequence-specific DNA binding;GO:0000977//RNA polymerase II regulatory region sequence-specific DNA binding;GO:0001077//transcriptional activator activity, RNA polymerase II proximal promoter sequence-specific DNA binding;GO:0000977//RNA polymerase II regulatory region sequence-specific DNA binding;GO:0001077//tra…	oha-miR-10c-5p
TRINITY_DN56438_c0_g1	TRINITY_DN56438_c0_g1	PREDICTED: Krueppel-like factor 8 isoform X1 [Sinocyclocheilus anshuiensis]	-	-	GO:0021702//cerebellar Purkinje cell differentiation;GO:0021707//cerebellar granule cell differentiation	GO:0046872//metal ion binding;GO:0003676//nucleic acid binding	oan-miR-205-5p;oan-miR-205-5p
TRINITY_DN56443_c0_g1	TRINITY_DN56443_c0_g1	hypothetical protein cypCar_00031254 [Cyprinus carpio]	-	-	-	-	novel-miRn0484
TRINITY_DN56473_c0_g1	TRINITY_DN56473_c0_g1	Autophagy-related protein 12 [Cricetulus griseus]	ko00270//Cysteine and methionine metabolism;ko00430//Taurine and hypotaurine metabolism	GO:0005829//cytosol;GO:0005829//cytosol	GO:0000097//sulfur amino acid biosynthetic process;GO:0055114//oxidation-reduction process;GO:0019451//L-cysteine catabolic process to pyruvate, using cysteine dioxygenase;GO:0042412//taurine biosynthetic process;GO:0000097//sulfur amino acid biosynthetic process;GO:0055114//oxidation-reduction process;GO:0019451//L-cysteine catabolic process to pyruvate, using cysteine dioxygenase;GO:0042412//ta…	GO:0017172//cysteine dioxygenase activity;GO:0005506//iron ion binding;GO:0017172//cysteine dioxygenase activity;GO:0005506//iron ion binding;GO:0005506//iron ion binding;GO:0017172//cysteine dioxygenase activity	oha-miR-10c-5p
TRINITY_DN56494_c0_g1	TRINITY_DN56494_c0_g1	PREDICTED: zinc finger protein 131-like [Cyprinus carpio]	-	GO:0005634//nucleus;GO:0005634//nucleus	GO:0006357//regulation of transcription from RNA polymerase II promoter;GO:0006357//regulation of transcription from RNA polymerase II promoter	GO:0003676//nucleic acid binding;GO:0000981//RNA polymerase II transcription factor activity, sequence-specific DNA binding;GO:0046872//metal ion binding;GO:0003676//nucleic acid binding;GO:0000981//RNA polymerase II transcription factor activity, sequence-specific DNA binding;GO:0046872//metal ion binding	novel-miRn0131
TRINITY_DN56558_c1_g2	TRINITY_DN56558_c1_g2	-	-	-	-	-	ipu-miR-133c
TRINITY_DN56562_c1_g1	TRINITY_DN56562_c1_g1	hypothetical protein cypCar_00039655 [Cyprinus carpio]	ko04976//Bile secretion;ko02010//ABC transporters	GO:0016021//integral component of membrane;GO:0016021//integral component of membrane;GO:0016021//integral component of membrane;GO:0016021//integral component of membrane;GO:0016021//integral component of membrane	GO:0055085//transmembrane transport;GO:0055085//transmembrane transport;GO:0055085//transmembrane transport;GO:0055085//transmembrane transport;GO:0055085//transmembrane transport	GO:0042626//ATPase activity, coupled to transmembrane movement of substances;GO:0005524//ATP binding;GO:0042626//ATPase activity, coupled to transmembrane movement of substances;GO:0005524//ATP binding;GO:0042626//ATPase activity, coupled to transmembrane movement of substances;GO:0005524//ATP binding;GO:0042626//ATPase activity, coupled to transmembrane movement of substances;GO:0005524//ATP bin…	oan-miR-205-5p
TRINITY_DN56588_c2_g1	TRINITY_DN56588_c2_g1	hypothetical protein cypCar_00039698 [Cyprinus carpio]	ko04350//TGF-beta signaling pathway	GO:0005576//extracellular region;GO:0005576//extracellular region;GO:0005576//extracellular region;GO:0005576//extracellular region	GO:0060876//semicircular canal formation;GO:0060876//semicircular canal formation;GO:0060876//semicircular canal formation;GO:0060876//semicircular canal formation	-	novel-miRn0484
TRINITY_DN56591_c1_g1	TRINITY_DN56591_c1_g1	PREDICTED: band 4.1-like protein 3 [Cyprinus carpio]	ko04530//Tight junction	GO:0005737//cytoplasm;GO:0005911//cell-cell junction;GO:0005856//cytoskeleton;GO:0005886//plasma membrane;GO:0019898//extrinsic component of membrane	GO:0007016//cytoskeletal anchoring at plasma membrane;GO:0001558//regulation of cell growth;GO:0030866//cortical actin cytoskeleton organization	GO:0003779//actin binding;GO:0005198//structural molecule activity	ssa-miR-23b-3p
TRINITY_DN56607_c3_g1	TRINITY_DN56607_c3_g1	-	-	-	-	-	novel-miRn1185
TRINITY_DN56615_c0_g1	TRINITY_DN56615_c0_g1	hypothetical protein cypCar_00010511, partial [Cyprinus carpio]	ko03010//Ribosome	GO:0022627//cytosolic small ribosomal subunit;GO:0022627//cytosolic small ribosomal subunit;GO:0022627//cytosolic small ribosomal subunit;GO:0022627//cytosolic small ribosomal subunit;GO:0022627//cytosolic small ribosomal subunit	GO:0006412//translation;GO:0000462//maturation of SSU-rRNA from tricistronic rRNA transcript (SSU-rRNA, 5.8S rRNA, LSU-rRNA);GO:0060216//definitive hemopoiesis;GO:0060215//primitive hemopoiesis;GO:0006412//translation;GO:0000462//maturation of SSU-rRNA from tricistronic rRNA transcript (SSU-rRNA, 5.8S rRNA, LSU-rRNA);GO:0060216//definitive hemopoiesis;GO:0060215//primitive hemopoiesis;GO:0006412/…	GO:0003735//structural constituent of ribosome;GO:0000166//nucleotide binding;GO:0003735//structural constituent of ribosome;GO:0000166//nucleotide binding;GO:0003735//structural constituent of ribosome;GO:0000166//nucleotide binding;GO:0003735//structural constituent of ribosome;GO:0000166//nucleotide binding;GO:0003735//structural constituent of ribosome;GO:0000166//nucleotide binding	ccr-miR-203b-5p
TRINITY_DN56619_c1_g4	TRINITY_DN56619_c1_g4	hypothetical protein cypCar_00023075 [Cyprinus carpio]	-	-	-	-	novel-miRn0484
TRINITY_DN56642_c0_g1	TRINITY_DN56642_c0_g1	hypothetical protein cypCar_00026384 [Cyprinus carpio]	-	GO:0005938//cell cortex;GO:0030427//site of polarized growth	GO:0031175//neuron projection development;GO:0000902//cell morphogenesis;GO:0007507//heart development;GO:0090527//actin filament reorganization	-	novel-miRn0131
TRINITY_DN56668_c5_g2	TRINITY_DN56668_c5_g2	-	-	-	-	-	novel-miRn0377
TRINITY_DN56669_c1_g1	TRINITY_DN56669_c1_g1	hypothetical protein cypCar_00031624, partial [Cyprinus carpio]	ko04330//Notch signaling pathway	GO:0005737//cytoplasm	GO:0007368//determination of left/right symmetry;GO:0060319//primitive erythrocyte differentiation;GO:0045746//negative regulation of Notch signaling pathway	-	novel-miRn1090
TRINITY_DN56672_c0_g4	TRINITY_DN56672_c0_g4	-	-	-	-	-	ola-miR-125c;efu-miR-125b
TRINITY_DN56705_c3_g1	TRINITY_DN56705_c3_g1	hypothetical protein cypCar_00027834 [Cyprinus carpio]	-	-	-	-	novel-miRn0577
TRINITY_DN56804_c0_g2	TRINITY_DN56804_c0_g2	-	-	-	-	-	novel-miRn0682
TRINITY_DN56853_c4_g2	TRINITY_DN56853_c4_g2	-	-	-	-	-	novel-miRn0131;novel-miRn0131
TRINITY_DN56857_c1_g1	TRINITY_DN56857_c1_g1	PREDICTED: uncharacterized protein LOC109063428 [Cyprinus carpio]	-	GO:0016020//membrane	GO:0050896//response to stimulus;GO:0006811//ion transport	GO:0004888//transmembrane signaling receptor activity;GO:0005216//ion channel activity	novel-miRn0484
TRINITY_DN56901_c0_g1	TRINITY_DN56901_c0_g1	PREDICTED: U4/U6.U5 tri-snRNP-associated protein 2-like [Sinocyclocheilus rhinocerous]	ko03040//Spliceosome	-	GO:0043484//regulation of RNA splicing;GO:0048855//adenohypophysis morphogenesis;GO:0016579//protein deubiquitination	GO:0008270//zinc ion binding	efu-miR-125b
TRINITY_DN56923_c2_g1	TRINITY_DN56923_c2_g1	PREDICTED: inward rectifier potassium channel 2-like isoform X1 [Cyprinus carpio]	ko04921//Oxytocin signaling pathway;ko04725//Cholinergic synapse;ko04971//Gastric acid secretion;ko04924//Renin secretion	GO:0005887//integral component of plasma membrane	GO:0034765//regulation of ion transmembrane transport;GO:0010107//potassium ion import	GO:0005242//inward rectifier potassium channel activity	novel-miRn0131
TRINITY_DN56953_c2_g1	TRINITY_DN56953_c2_g1	-	-	-	-	-	novel-miRn0377
TRINITY_DN56974_c0_g1	TRINITY_DN56974_c0_g1	PREDICTED: microtubule-associated tumor suppressor 1-like [Sinocyclocheilus anshuiensis]	-	-	-	-	gga-miR-10b-5p;oha-miR-10c-5p
TRINITY_DN56998_c3_g1	TRINITY_DN56998_c3_g1	PREDICTED: oocyte zinc finger protein XlCOF26-like [Sinocyclocheilus rhinocerous]	-	-	-	-	oan-miR-205-5p
TRINITY_DN57001_c1_g1	TRINITY_DN57001_c1_g1	PREDICTED: retinoic acid receptor RXR-beta-A-like [Sinocyclocheilus anshuiensis]	ko05200//Pathways in cancer;ko05202//Transcriptional misregulation in cancer;ko04919//Thyroid hormone signaling pathway;ko05222//Small cell lung cancer;ko04920//Adipocytokine signaling pathway;ko05223//Non-small cell lung cancer;ko03320//PPAR signaling pathway;ko05216//Thyroid cancer	GO:0005634//nucleus;GO:0005634//nucleus;GO:0005634//nucleus;GO:0005634//nucleus;GO:0005634//nucleus	GO:0043401//steroid hormone mediated signaling pathway;GO:0045892//negative regulation of transcription, DNA-templated;GO:0043401//steroid hormone mediated signaling pathway;GO:0045892//negative regulation of transcription, DNA-templated;GO:0043401//steroid hormone mediated signaling pathway;GO:0045892//negative regulation of transcription, DNA-templated;GO:0043401//steroid hormone mediated signa…	GO:0008270//zinc ion binding;GO:0000981//RNA polymerase II transcription factor activity, sequence-specific DNA binding;GO:0043565//sequence-specific DNA binding;GO:0003707//steroid hormone receptor activity;GO:0008270//zinc ion binding;GO:0000981//RNA polymerase II transcription factor activity, sequence-specific DNA binding;GO:0043565//sequence-specific DNA binding;GO:0003707//steroid hormone r…	novel-miRn0131
TRINITY_DN57007_c1_g5	TRINITY_DN57007_c1_g5	PREDICTED: uncharacterized protein LOC109081066 [Cyprinus carpio]	-	-	GO:0044238//primary metabolic process;GO:0043170//macromolecule metabolic process	GO:0005488//binding	novel-miRn1090
TRINITY_DN57026_c4_g5	TRINITY_DN57026_c4_g5	hypothetical protein cypCar_00024042 [Cyprinus carpio]	-	-	-	-	oan-miR-205-5p
TRINITY_DN57116_c0_g2	TRINITY_DN57116_c0_g2	PREDICTED: DDB1- and CUL4-associated factor 15-like [Sinocyclocheilus grahami]	-	-	-	-	novel-miRn0682
TRINITY_DN57178_c0_g2	TRINITY_DN57178_c0_g2	-	-	-	-	-	novel-miRn0131
TRINITY_DN57183_c5_g2	TRINITY_DN57183_c5_g2	-	-	-	-	-	novel-miRn1185
TRINITY_DN57213_c0_g1	TRINITY_DN57213_c0_g1	PREDICTED: salivary glue protein Sgs-3-like [Sinocyclocheilus rhinocerous]	-	-	-	-	ccr-miR-217
TRINITY_DN57213_c0_g2	TRINITY_DN57213_c0_g2	PREDICTED: chitinase-like protein PB1E7.04c [Cyprinus carpio]	-	-	-	-	novel-miRn0484
TRINITY_DN57260_c2_g2	TRINITY_DN57260_c2_g2	PREDICTED: integrin beta-8-like [Sinocyclocheilus rhinocerous]	ko04151//PI3K-Akt signaling pathway;ko04510//Focal adhesion;ko04810//Regulation of actin cytoskeleton;ko05414//Dilated cardiomyopathy;ko04514//Cell adhesion molecules (CAMs);ko04512//ECM-receptor interaction;ko05410//Hypertrophic cardiomyopathy (HCM);ko05412//Arrhythmogenic right ventricular cardiomyopathy (ARVC)	GO:0016021//integral component of membrane	GO:0001525//angiogenesis;GO:0007155//cell adhesion;GO:0001935//endothelial cell proliferation	-	novel-miRn0131
TRINITY_DN57285_c2_g2	TRINITY_DN57285_c2_g2	-	-	-	-	-	oan-miR-205-5p
TRINITY_DN57309_c1_g2	TRINITY_DN57309_c1_g2	protein groucho-2 isoform 1 [Danio rerio]	ko04310//Wnt signaling pathway;ko04013//MAPK signaling pathway - fly;ko04330//Notch signaling pathway	GO:0005634//nucleus;GO:0005634//nucleus	GO:1900052//regulation of retinoic acid biosynthetic process;GO:0006355//regulation of transcription, DNA-templated;GO:1900052//regulation of retinoic acid biosynthetic process;GO:0006355//regulation of transcription, DNA-templated	GO:0005515//protein binding;GO:0005515//protein binding	novel-miRn0577
TRINITY_DN57359_c4_g7	TRINITY_DN57359_c4_g7	-	-	-	-	-	novel-miRn0484
TRINITY_DN57470_c0_g1	TRINITY_DN57470_c0_g1	hypothetical protein cypCar_00037697, partial [Cyprinus carpio]	-	-	GO:0030220//platelet formation;GO:0030220//platelet formation	-	efu-miR-125b
TRINITY_DN57480_c1_g1	TRINITY_DN57480_c1_g1	PREDICTED: gastrula zinc finger protein XlCGF52.1-like [Cyprinus carpio]	-	-	-	GO:0003676//nucleic acid binding;GO:0046872//metal ion binding	ccr-miR-217;ccr-miR-217
TRINITY_DN57480_c1_g6	TRINITY_DN57480_c1_g6	PREDICTED: oocyte zinc finger protein XlCOF26-like [Cyprinus carpio]	-	-	-	GO:0005488//binding	ccr-miR-217
TRINITY_DN57509_c1_g1	TRINITY_DN57509_c1_g1	PREDICTED: LOW QUALITY PROTEIN: rho-associated protein kinase 2 [Cyprinus carpio]	ko05200//Pathways in cancer;ko04510//Focal adhesion;ko05205//Proteoglycans in cancer;ko04024//cAMP signaling pathway;ko04810//Regulation of actin cytoskeleton;ko04360//Axon guidance;ko04022//cGMP-PKG signaling pathway;ko04921//Oxytocin signaling pathway;ko04062//Chemokine signaling pathway;ko04611//Platelet activation;ko04071//Sphingolipid signaling pathway;ko04270//Vascular smooth muscle contrac…	GO:0005773//vacuole;GO:0005856//cytoskeleton;GO:0005886//plasma membrane	GO:0048333//mesodermal cell differentiation;GO:0006468//protein phosphorylation;GO:0032956//regulation of actin cytoskeleton organization;GO:0060775//planar cell polarity pathway involved in gastrula mediolateral intercalation;GO:0007039//protein catabolic process in the vacuole;GO:0035556//intracellular signal transduction	GO:0046872//metal ion binding;GO:0004674//protein serine/threonine kinase activity;GO:0017048//Rho GTPase binding;GO:0005524//ATP binding	oan-miR-205-5p
TRINITY_DN57735_c0_g1	TRINITY_DN57735_c0_g1	PREDICTED: uncharacterized protein LOC109098236 [Cyprinus carpio]	-	-	-	-	novel-miRn0131
TRINITY_DN57768_c10_g1	TRINITY_DN57768_c10_g1	-	-	-	-	-	novel-miRn1185
TRINITY_DN57817_c0_g1	TRINITY_DN57817_c0_g1	hypothetical protein cypCar_00004937 [Cyprinus carpio]	-	-	GO:0006464//cellular protein modification process;GO:0006464//cellular protein modification process;GO:0006464//cellular protein modification process;GO:0006464//cellular protein modification process;GO:0006464//cellular protein modification process;GO:0006464//cellular protein modification process;GO:0006464//cellular protein modification process	GO:0005524//ATP binding	novel-miRn0484
TRINITY_DN57830_c0_g5	TRINITY_DN57830_c0_g5	-	-	-	-	-	ipu-miR-196a
TRINITY_DN57856_c0_g4	TRINITY_DN57856_c0_g4	PREDICTED: cullin-associated NEDD8-dissociated protein 1-like [Cyprinus carpio]	-	GO:0005634//nucleus;GO:0005634//nucleus	GO:0016567//protein ubiquitination;GO:0010265//SCF complex assembly;GO:0016567//protein ubiquitination;GO:0010265//SCF complex assembly	-	novel-miRn0131
TRINITY_DN57912_c2_g3	TRINITY_DN57912_c2_g3	-	-	-	-	-	novel-miRn0484
TRINITY_DN57935_c1_g5	TRINITY_DN57935_c1_g5	hypothetical protein cypCar_00009782, partial [Cyprinus carpio]	-	-	-	-	ccr-miR-217
TRINITY_DN57945_c0_g1	TRINITY_DN57945_c0_g1	PREDICTED: LOW QUALITY PROTEIN: lipase member H-like [Cyprinus carpio]	-	GO:0005576//extracellular region;GO:0016020//membrane;GO:0005576//extracellular region;GO:0016020//membrane	GO:0016042//lipid catabolic process;GO:0016042//lipid catabolic process	GO:0034892//endosulfan lactone lactonase activity;GO:0043907//Cys-tRNA(Pro) hydrolase activity;GO:0080030//methyl indole-3-acetate esterase activity;GO:0047376//all-trans-retinyl-palmitate hydrolase, all-trans-retinol forming activity;GO:0043908//Ser(Gly)-tRNA(Ala) hydrolase activity;GO:0018731//1-oxa-2-oxocycloheptane lactonase activity;GO:0010296//prenylcysteine methylesterase activity;GO:00187…	novel-miRn0131
TRINITY_DN57953_c1_g3	TRINITY_DN57953_c1_g3	hypothetical protein cypCar_00035741 [Cyprinus carpio]	-	-	-	GO:0016740//transferase activity	efu-miR-125b;efu-miR-125b
TRINITY_DN57956_c0_g1	TRINITY_DN57956_c0_g1	PREDICTED: peptidase inhibitor 16-like [Cyprinus carpio]	-	-	-	-	novel-miRn0484
TRINITY_DN57965_c0_g2	TRINITY_DN57965_c0_g2	hypothetical protein cypCar_00040819 [Cyprinus carpio]	-	GO:0005622//intracellular	-	GO:0008270//zinc ion binding	novel-miRn0457
TRINITY_DN57974_c0_g2	TRINITY_DN57974_c0_g2	PREDICTED: KAT8 regulatory NSL complex subunit 1-like [Sinocyclocheilus grahami]	-	GO:0000123//histone acetyltransferase complex;GO:0000123//histone acetyltransferase complex	-	-	ssa-miR-23b-3p
TRINITY_DN57980_c0_g2	TRINITY_DN57980_c0_g2	PREDICTED: NEDD4 family-interacting protein 1-like [Cyprinus carpio]	-	GO:0016021//integral component of membrane;GO:0005622//intracellular;GO:0016021//integral component of membrane;GO:0005622//intracellular	GO:0030001//metal ion transport;GO:0007034//vacuolar transport;GO:0030001//metal ion transport;GO:0007034//vacuolar transport	-	novel-miRn0131
TRINITY_DN57982_c1_g1	TRINITY_DN57982_c1_g1	-	-	-	-	-	novel-miRn1090
TRINITY_DN58028_c0_g3	TRINITY_DN58028_c0_g3	PREDICTED: junctional adhesion molecule C-like [Cyprinus carpio]	ko04530//Tight junction;ko04670//Leukocyte transendothelial migration;ko04514//Cell adhesion molecules (CAMs);ko05120//Epithelial cell signaling in Helicobacter pylori infection	GO:0016021//integral component of membrane;GO:0016021//integral component of membrane	GO:0007520//myoblast fusion;GO:0007520//myoblast fusion	GO:0005515//protein binding;GO:0005515//protein binding	novel-miRn0484;novel-miRn0484
TRINITY_DN58032_c0_g2	TRINITY_DN58032_c0_g2	PREDICTED: COP9 signalosome complex subunit 1 isoform X1 [Sinocyclocheilus grahami]	-	-	-	-	ola-miR-125c;mmu-miR-125b-5p
TRINITY_DN58035_c2_g10	TRINITY_DN58035_c2_g10	-	-	-	-	-	novel-miRn0457
TRINITY_DN58038_c1_g2	TRINITY_DN58038_c1_g2	PREDICTED: magnesium transporter MRS2 homolog, mitochondrial-like [Sinocyclocheilus anshuiensis]	-	GO:0016021//integral component of membrane;GO:0005739//mitochondrion;GO:0016020//membrane;GO:0016021//integral component of membrane	-	-	novel-miRn0457
TRINITY_DN58042_c2_g1	TRINITY_DN58042_c2_g1	hypothetical protein cypCar_00009989 [Cyprinus carpio]	ko04151//PI3K-Akt signaling pathway;ko04144//Endocytosis;ko05166//HTLV-I infection;ko04060//Cytokine-cytokine receptor interaction;ko04630//Jak-STAT signaling pathway;ko05162//Measles;ko05321//Inflammatory bowel disease (IBD);ko05340//Primary immunodeficiency	GO:0016021//integral component of membrane	-	GO:0004896//cytokine receptor activity	novel-miRn0737;dre-miR-26a-3p
TRINITY_DN58086_c1_g1	TRINITY_DN58086_c1_g1	hypothetical protein cypCar_00002992 [Cyprinus carpio]	ko04150//mTOR signaling pathway;ko04974//Protein digestion and absorption	GO:0016021//integral component of membrane;GO:0016020//membrane;GO:0016021//integral component of membrane;GO:0016021//integral component of membrane;GO:0016021//integral component of membrane;GO:0016021//integral component of membrane	GO:0005975//carbohydrate metabolic process;GO:0060142//regulation of syncytium formation by plasma membrane fusion;GO:0060142//regulation of syncytium formation by plasma membrane fusion;GO:0005975//carbohydrate metabolic process;GO:0060142//regulation of syncytium formation by plasma membrane fusion;GO:0005975//carbohydrate metabolic process;GO:0060142//regulation of syncytium formation by plasm…	GO:0003824//catalytic activity;GO:0003824//catalytic activity;GO:0003824//catalytic activity;GO:0003824//catalytic activity;GO:0003824//catalytic activity	ola-miR-125c;efu-miR-125b
TRINITY_DN58094_c2_g9	TRINITY_DN58094_c2_g9	-	-	-	-	-	novel-miRn0737
TRINITY_DN58133_c1_g2	TRINITY_DN58133_c1_g2	-	-	-	-	-	ccr-miR-217
TRINITY_DN58171_c4_g1	TRINITY_DN58171_c4_g1	-	-	-	-	-	novel-miRn0450
TRINITY_DN58175_c1_g1	TRINITY_DN58175_c1_g1	hypothetical protein cypCar_00037093 [Cyprinus carpio]	-	-	-	-	novel-miRn0484;novel-miRn0484
TRINITY_DN58179_c0_g5	TRINITY_DN58179_c0_g5	PREDICTED: uncharacterized protein C19orf60 homolog [Sinocyclocheilus anshuiensis]	-	-	-	-	ccr-miR-217
TRINITY_DN58286_c1_g1	TRINITY_DN58286_c1_g1	PREDICTED: splicing factor 3B subunit 2-like [Cyprinus carpio]	ko03040//Spliceosome	GO:0005686//U2 snRNP;GO:0071011//precatalytic spliceosome;GO:0005684//U2-type spliceosomal complex;GO:0005689//U12-type spliceosomal complex;GO:0071013//catalytic step 2 spliceosome;GO:0005686//U2 snRNP;GO:0071011//precatalytic spliceosome;GO:0005684//U2-type spliceosomal complex;GO:0005689//U12-type spliceosomal complex;GO:0071013//catalytic step 2 spliceosome	GO:0000398//mRNA splicing, via spliceosome;GO:0000398//mRNA splicing, via spliceosome	-	novel-miRn0131;novel-miRn0131
TRINITY_DN58380_c1_g2	TRINITY_DN58380_c1_g2	PREDICTED: R3H domain-containing protein 2-like, partial [Sinocyclocheilus grahami]	-	-	-	GO:0003676//nucleic acid binding	novel-miRn1185
TRINITY_DN58395_c7_g1	TRINITY_DN58395_c7_g1	-	-	-	-	-	gga-miR-10b-5p;oha-miR-10c-5p
TRINITY_DN58416_c2_g4	TRINITY_DN58416_c2_g4	-	-	-	-	-	novel-miRn1185
TRINITY_DN58420_c1_g1	TRINITY_DN58420_c1_g1	-	-	-	-	-	novel-miRn0679
TRINITY_DN58484_c3_g3	TRINITY_DN58484_c3_g3	hypothetical protein cypCar_00020569, partial [Cyprinus carpio]	-	GO:0016021//integral component of membrane	-	-	efu-miR-125b
TRINITY_DN58523_c0_g2	TRINITY_DN58523_c0_g2	-	-	-	-	-	ipu-miR-133c;ccr-miR-133a-5p
TRINITY_DN58523_c0_g3	TRINITY_DN58523_c0_g3	-	-	-	-	-	ipu-miR-133c;ccr-miR-133a-5p
TRINITY_DN58564_c1_g9	TRINITY_DN58564_c1_g9	hypothetical protein cypCar_00044020, partial [Cyprinus carpio]	-	-	-	-	novel-miRn0484
TRINITY_DN58572_c0_g1	TRINITY_DN58572_c0_g1	PREDICTED: amyloid beta A4 precursor protein-binding family A member 1-like [Cyprinus carpio]	-	-	-	-	novel-miRn0131
TRINITY_DN58578_c0_g1	TRINITY_DN58578_c0_g1	PREDICTED: transmembrane protein 87A-like isoform X1 [Cyprinus carpio]	-	-	-	-	ccr-miR-217;ccr-miR-217
TRINITY_DN58636_c3_g2	TRINITY_DN58636_c3_g2	PREDICTED: LOW QUALITY PROTEIN: rhomboid domain-containing protein 3-like [Cyprinus carpio]	-	GO:0016021//integral component of membrane;GO:0016021//integral component of membrane;GO:0016021//integral component of membrane	GO:0006508//proteolysis;GO:0006508//proteolysis	GO:0004252//serine-type endopeptidase activity;GO:0004252//serine-type endopeptidase activity;GO:0004252//serine-type endopeptidase activity	novel-miRn1185;novel-miRn0839
TRINITY_DN58652_c3_g1	TRINITY_DN58652_c3_g1	-	-	-	-	-	novel-miRn1185;novel-miRn1185
TRINITY_DN58707_c0_g1	TRINITY_DN58707_c0_g1	PREDICTED: LOW QUALITY PROTEIN: centrosomal protein of 63 kDa-like [Cyprinus carpio]	-	GO:0000922//spindle pole;GO:0005814//centriole	GO:0098535//de novo centriole assembly involved in multi-ciliated epithelial cell differentiation;GO:0007067//-;GO:0051225//spindle assembly;GO:0042770//signal transduction in response to DNA damage;GO:0051301//cell division;GO:0000077//DNA damage checkpoint;GO:0007099//centriole replication	-	novel-miRn0131;novel-miRn0131
TRINITY_DN58784_c0_g2	TRINITY_DN58784_c0_g2	hypothetical protein cypCar_00008017 [Cyprinus carpio]	-	GO:0005634//nucleus	GO:0043401//steroid hormone mediated signaling pathway;GO:0030522//intracellular receptor signaling pathway;GO:0006355//regulation of transcription, DNA-templated	GO:0008270//zinc ion binding;GO:0043565//sequence-specific DNA binding;GO:0003707//steroid hormone receptor activity;GO:0004879//nuclear receptor activity	novel-miRn0577
TRINITY_DN58795_c0_g3	TRINITY_DN58795_c0_g3	hypothetical protein cypCar_00013111 [Cyprinus carpio]	-	-	-	-	novel-miRn0131
TRINITY_DN58806_c0_g1	TRINITY_DN58806_c0_g1	hypothetical protein cypCar_00016004 [Cyprinus carpio]	ko05202//Transcriptional misregulation in cancer	GO:0000307//cyclin-dependent protein kinase holoenzyme complex;GO:0005634//nucleus;GO:0000307//cyclin-dependent protein kinase holoenzyme complex;GO:0005634//nucleus;GO:0000307//cyclin-dependent protein kinase holoenzyme complex;GO:0005634//nucleus	GO:0045944//positive regulation of transcription from RNA polymerase II promoter;GO:0045737//positive regulation of cyclin-dependent protein serine/threonine kinase activity;GO:1901409//positive regulation of phosphorylation of RNA polymerase II C-terminal domain;GO:0045944//positive regulation of transcription from RNA polymerase II promoter;GO:0045737//positive regulation of cyclin-dependent pr…	GO:0016538//cyclin-dependent protein serine/threonine kinase regulator activity;GO:0016538//cyclin-dependent protein serine/threonine kinase regulator activity;GO:0016538//cyclin-dependent protein serine/threonine kinase regulator activity	oan-miR-205-5p
TRINITY_DN58824_c3_g3	TRINITY_DN58824_c3_g3	-	-	-	-	-	novel-miRn1185
TRINITY_DN58866_c0_g2	TRINITY_DN58866_c0_g2	PREDICTED: LOW QUALITY PROTEIN: influenza virus NS1A-binding protein homolog B-like [Cyprinus carpio]	ko05164//Influenza A	GO:0005634//nucleus;GO:0015629//actin cytoskeleton;GO:0005737//cytoplasm;GO:0005634//nucleus;GO:0015629//actin cytoskeleton;GO:0005737//cytoplasm;GO:0005634//nucleus;GO:0015629//actin cytoskeleton;GO:0005737//cytoplasm	-	-	novel-miRn0131
TRINITY_DN58897_c1_g2	TRINITY_DN58897_c1_g2	hypothetical protein cypCar_00034856 [Cyprinus carpio]	-	-	-	-	novel-miRn0131
TRINITY_DN58968_c0_g2	TRINITY_DN58968_c0_g2	hypothetical protein cypCar_00031575 [Cyprinus carpio]	ko02010//ABC transporters;ko04975//Fat digestion and absorption	GO:0043231//intracellular membrane-bounded organelle;GO:0005887//integral component of plasma membrane	GO:0033344//cholesterol efflux;GO:0043691//reverse cholesterol transport;GO:0006911//phagocytosis, engulfment	GO:0042626//ATPase activity, coupled to transmembrane movement of substances;GO:0005524//ATP binding;GO:0034186//apolipoprotein A-I binding	novel-miRn0131
TRINITY_DN58990_c0_g2	TRINITY_DN58990_c0_g2	-	-	-	-	-	efu-miR-206;ccr-miR-206
TRINITY_DN59042_c5_g1	TRINITY_DN59042_c5_g1	-	-	-	-	-	novel-miRn0682
TRINITY_DN59055_c0_g1	TRINITY_DN59055_c0_g1	hypothetical protein cypCar_00028710, partial [Cyprinus carpio]	-	-	-	GO:0003924//GTPase activity;GO:0005525//GTP binding;GO:0003924//GTPase activity;GO:0005525//GTP binding	novel-miRn0131
TRINITY_DN59082_c4_g1	TRINITY_DN59082_c4_g1	PREDICTED: ubiquitin-conjugating enzyme E2 D2-like isoform X1 [Sinocyclocheilus grahami]	ko04141//Protein processing in endoplasmic reticulum;ko04120//Ubiquitin mediated proteolysis;ko04013//MAPK signaling pathway - fly	GO:0043234//protein complex;GO:0070062//extracellular exosome;GO:0000151//ubiquitin ligase complex;GO:0043234//protein complex;GO:0070062//extracellular exosome;GO:0000151//ubiquitin ligase complex;GO:0005654//nucleoplasm;GO:0005829//cytosol;GO:0000151//ubiquitin ligase complex;GO:0043234//protein complex;GO:0070062//extracellular exosome;GO:0005654//nucleoplasm;GO:0005829//cytosol;GO:0000151//ub…	GO:0051865//protein autoubiquitination;GO:0070936//protein K48-linked ubiquitination;GO:0051865//protein autoubiquitination;GO:0070936//protein K48-linked ubiquitination;GO:0051865//protein autoubiquitination;GO:0002223//stimulatory C-type lectin receptor signaling pathway;GO:0070936//protein K48-linked ubiquitination;GO:0038095//Fc-epsilon receptor signaling pathway;GO:0061418//regulation of tra…	GO:0005524//ATP binding;GO:0005524//ATP binding;GO:0005515//protein binding;GO:0005524//ATP binding;GO:0005515//protein binding;GO:0005524//ATP binding;GO:0005515//protein binding;GO:0005524//ATP binding;GO:0005524//ATP binding;GO:0005524//ATP binding;GO:0005524//ATP binding;GO:0005515//protein binding;GO:0005524//ATP binding	novel-miRn0577;novel-miRn0577;novel-miRn0577;novel-miRn0577;novel-miRn0577;novel-miRn0577;novel-miRn0577
TRINITY_DN59108_c0_g1	TRINITY_DN59108_c0_g1	PREDICTED: LOW QUALITY PROTEIN: hematological and neurological expressed 1-like protein [Cyprinus carpio]	-	-	-	-	ssa-miR-23b-3p
TRINITY_DN59119_c0_g1	TRINITY_DN59119_c0_g1	PREDICTED: TBC1 domain family member 10A-like isoform X2 [Cyprinus carpio]	-	GO:0012505//endomembrane system;GO:0005622//intracellular;GO:0012505//endomembrane system;GO:0005622//intracellular;GO:0012505//endomembrane system;GO:0005622//intracellular;GO:0012505//endomembrane system;GO:0005622//intracellular;GO:0012505//endomembrane system;GO:0005622//intracellular	GO:0031338//regulation of vesicle fusion;GO:0006886//intracellular protein transport;GO:0031338//regulation of vesicle fusion;GO:0006886//intracellular protein transport;GO:0031338//regulation of vesicle fusion;GO:0006886//intracellular protein transport;GO:0031338//regulation of vesicle fusion;GO:0006886//intracellular protein transport;GO:0031338//regulation of vesicle fusion;GO:0006886//intrac…	GO:0005096//GTPase activator activity;GO:0017137//Rab GTPase binding;GO:0005096//GTPase activator activity;GO:0017137//Rab GTPase binding;GO:0005096//GTPase activator activity;GO:0017137//Rab GTPase binding;GO:0005096//GTPase activator activity;GO:0017137//Rab GTPase binding;GO:0005096//GTPase activator activity;GO:0017137//Rab GTPase binding	ssa-miR-23b-3p
TRINITY_DN59157_c1_g4	TRINITY_DN59157_c1_g4	PREDICTED: major facilitator superfamily domain-containing protein 12-like [Sinocyclocheilus grahami]	-	GO:0016021//integral component of membrane	-	-	ola-miR-125c;efu-miR-125b;mmu-miR-125b-5p
TRINITY_DN59171_c1_g1	TRINITY_DN59171_c1_g1	-	-	-	-	-	novel-miRn1185
TRINITY_DN59225_c0_g1	TRINITY_DN59225_c0_g1	PREDICTED: heterogeneous nuclear ribonucleoprotein D0-like isoform X1 [Sinocyclocheilus anshuiensis]	-	-	-	GO:0003676//nucleic acid binding;GO:0000166//nucleotide binding;GO:0003676//nucleic acid binding;GO:0000166//nucleotide binding;GO:0003676//nucleic acid binding;GO:0000166//nucleotide binding	novel-miRn0484
TRINITY_DN59242_c0_g1	TRINITY_DN59242_c0_g1	hypothetical protein cypCar_00017967 [Cyprinus carpio]	-	GO:0016021//integral component of membrane	GO:0060027//convergent extension involved in gastrulation	-	novel-miRn0131
TRINITY_DN59249_c1_g1	TRINITY_DN59249_c1_g1	PREDICTED: uncharacterized protein LOC109200998 [Oreochromis niloticus]	-	-	-	-	ssa-miR-23b-3p
TRINITY_DN59326_c0_g1	TRINITY_DN59326_c0_g1	PREDICTED: vinculin isoform X2 [Sinocyclocheilus anshuiensis]	ko04510//Focal adhesion;ko04810//Regulation of actin cytoskeleton;ko04670//Leukocyte transendothelial migration;ko05146//Amoebiasis;ko04520//Adherens junction;ko05100//Bacterial invasion of epithelial cells;ko05131//Shigellosis	GO:0015629//actin cytoskeleton	GO:0086013//membrane repolarization during cardiac muscle cell action potential;GO:0045214//sarcomere organization;GO:0007155//cell adhesion;GO:0060047//heart contraction	GO:0051015//actin filament binding;GO:0005198//structural molecule activity	efu-miR-125b
TRINITY_DN59327_c2_g1	TRINITY_DN59327_c2_g1	PREDICTED: leucine-rich repeat-containing protein 58-like [Cyprinus carpio]	-	-	-	-	oan-miR-205-5p
TRINITY_DN59339_c1_g4	TRINITY_DN59339_c1_g4	-	-	-	-	-	novel-miRn1185
TRINITY_DN59356_c2_g3	TRINITY_DN59356_c2_g3	PREDICTED: PTB domain-containing engulfment adapter protein 1-like isoform X3 [Sinocyclocheilus grahami]	-	GO:0005737//cytoplasm;GO:0005737//cytoplasm	GO:0006915//apoptotic process;GO:0006909//phagocytosis;GO:0006915//apoptotic process;GO:0006909//phagocytosis	-	novel-miRn0377
TRINITY_DN59393_c1_g3	TRINITY_DN59393_c1_g3	PREDICTED: cell adhesion molecule 4-like [Cyprinus carpio]	-	-	-	-	novel-miRn0131
TRINITY_DN59409_c2_g6	TRINITY_DN59409_c2_g6	-	-	-	-	-	novel-miRn0131
TRINITY_DN59410_c1_g3	TRINITY_DN59410_c1_g3	PREDICTED: SURP and G-patch domain-containing protein 1-like [Sinocyclocheilus rhinocerous]	-	-	GO:0006396//RNA processing;GO:0006396//RNA processing;GO:0006396//RNA processing;GO:0006396//RNA processing	GO:0003723//RNA binding;GO:0003723//RNA binding;GO:0003723//RNA binding;GO:0003723//RNA binding	novel-miRn0484
TRINITY_DN59419_c0_g1	TRINITY_DN59419_c0_g1	PREDICTED: F-box only protein 42-like [Cyprinus carpio]	-	-	-	-	novel-miRn1090
TRINITY_DN59429_c1_g1	TRINITY_DN59429_c1_g1	hypothetical protein cypCar_00026743 [Cyprinus carpio]	ko04977//Vitamin digestion and absorption	GO:0005887//integral component of plasma membrane;GO:0005887//integral component of plasma membrane;GO:0005887//integral component of plasma membrane;GO:0005887//integral component of plasma membrane;GO:0005887//integral component of plasma membrane	GO:0006810//transport;GO:0006810//transport;GO:0006810//transport;GO:0006810//transport;GO:0006810//transport	GO:0015403//-;GO:0015403//-;GO:0015403//-;GO:0015403//-;GO:0015403//-	novel-miRn0131
TRINITY_DN59436_c0_g2	TRINITY_DN59436_c0_g2	PREDICTED: protein NYNRIN-like [Nothobranchius furzeri]	-	-	-	-	ola-miR-125c;efu-miR-125b;mmu-miR-125b-5p
TRINITY_DN59447_c8_g9	TRINITY_DN59447_c8_g9	-	-	-	-	-	novel-miRn1185
TRINITY_DN59450_c1_g1	TRINITY_DN59450_c1_g1	-	-	-	-	-	oan-miR-205-5p
TRINITY_DN59580_c0_g2	TRINITY_DN59580_c0_g2	PREDICTED: guanine nucleotide-binding protein G(i) subunit alpha-2 [Cyprinus carpio]	ko05200//Pathways in cancer;ko04015//Rap1 signaling pathway;ko04024//cAMP signaling pathway;ko04360//Axon guidance;ko04022//cGMP-PKG signaling pathway;ko04921//Oxytocin signaling pathway;ko04530//Tight junction;ko04261//Adrenergic signaling in cardiomyocytes;ko04062//Chemokine signaling pathway;ko04611//Platelet activation;ko04728//Dopaminergic synapse;ko04724//Glutamatergic synapse;ko04071//Sphi…	GO:0005834//heterotrimeric G-protein complex;GO:0005834//heterotrimeric G-protein complex;GO:0005834//heterotrimeric G-protein complex;GO:0005765//lysosomal membrane;GO:0030496//midbody;GO:0070062//extracellular exosome;GO:0005813//centrosome;GO:0005834//heterotrimeric G-protein complex;GO:0005765//lysosomal membrane;GO:0030496//midbody;GO:0070062//extracellular exosome;GO:0005813//centrosome;GO:…	GO:0007214//gamma-aminobutyric acid signaling pathway;GO:0001973//adenosine receptor signaling pathway;GO:0007193//adenylate cyclase-inhibiting G-protein coupled receptor signaling pathway;GO:0007214//gamma-aminobutyric acid signaling pathway;GO:0001973//adenosine receptor signaling pathway;GO:0007193//adenylate cyclase-inhibiting G-protein coupled receptor signaling pathway;GO:0007214//gamma-ami…	GO:0004871//signal transducer activity;GO:0031683//G-protein beta/gamma-subunit complex binding;GO:0003924//GTPase activity;GO:0001664//G-protein coupled receptor binding;GO:0005525//GTP binding;GO:0004871//signal transducer activity;GO:0031683//G-protein beta/gamma-subunit complex binding;GO:0003924//GTPase activity;GO:0001664//G-protein coupled receptor binding;GO:0005525//GTP binding;GO:000487…	oha-miR-10c-5p
TRINITY_DN59583_c0_g1	TRINITY_DN59583_c0_g1	PREDICTED: transferrin receptor protein 1 [Cyprinus carpio]	ko04144//Endocytosis;ko04145//Phagosome;ko04066//HIF-1 signaling pathway;ko04640//Hematopoietic cell lineage	GO:0016021//integral component of membrane;GO:0005886//plasma membrane;GO:0016021//integral component of membrane;GO:0005886//plasma membrane;GO:0016021//integral component of membrane;GO:0005886//plasma membrane;GO:0016021//integral component of membrane;GO:0005886//plasma membrane;GO:0016021//integral component of membrane;GO:0005886//plasma membrane	GO:0035162//embryonic hemopoiesis;GO:0006879//cellular iron ion homeostasis;GO:0030218//erythrocyte differentiation;GO:0033572//transferrin transport;GO:0042541//hemoglobin biosynthetic process;GO:0006898//receptor-mediated endocytosis;GO:0035162//embryonic hemopoiesis;GO:0006879//cellular iron ion homeostasis;GO:0030218//erythrocyte differentiation;GO:0033572//transferrin transport;GO:0042541//h…	GO:0004998//transferrin receptor activity;GO:0004998//transferrin receptor activity;GO:0004998//transferrin receptor activity;GO:0004998//transferrin receptor activity;GO:0004998//transferrin receptor activity	novel-miRn0484
TRINITY_DN59590_c0_g3	TRINITY_DN59590_c0_g3	PREDICTED: integral membrane protein 2C-like isoform X2 [Cyprinus carpio]	-	GO:0016021//integral component of membrane;GO:0070062//extracellular exosome;GO:0005794//Golgi apparatus;GO:0005886//plasma membrane	GO:0007399//nervous system development;GO:0042985//negative regulation of amyloid precursor protein biosynthetic process	GO:0001540//amyloid-beta binding	oan-miR-205-5p
TRINITY_DN59721_c0_g2	TRINITY_DN59721_c0_g2	-	-	-	-	-	novel-miRn0457
TRINITY_DN59740_c0_g2	TRINITY_DN59740_c0_g2	PREDICTED: nuclear transcription factor Y subunit alpha-like isoform X2 [Sinocyclocheilus anshuiensis]	ko05152//Tuberculosis;ko04612//Antigen processing and presentation	GO:0016602//CCAAT-binding factor complex;GO:0016602//CCAAT-binding factor complex;GO:0016602//CCAAT-binding factor complex	GO:0006355//regulation of transcription, DNA-templated;GO:0006355//regulation of transcription, DNA-templated;GO:0006355//regulation of transcription, DNA-templated	GO:0003677//DNA binding;GO:0003700//DNA binding transcription factor activity;GO:0003677//DNA binding;GO:0003700//DNA binding transcription factor activity;GO:0003677//DNA binding;GO:0003700//DNA binding transcription factor activity	novel-miRn0484
TRINITY_DN59767_c0_g1	TRINITY_DN59767_c0_g1	hypothetical protein cypCar_00022808 [Cyprinus carpio]	-	GO:0016021//integral component of membrane;GO:0016021//integral component of membrane;GO:0016021//integral component of membrane	-	-	efu-miR-125b
TRINITY_DN59802_c2_g1	TRINITY_DN59802_c2_g1	hypothetical protein cypCar_00005348 [Cyprinus carpio]	-	-	-	-	novel-miRn1185
TRINITY_DN59818_c0_g2	TRINITY_DN59818_c0_g2	-	-	-	-	-	novel-miRn0131
TRINITY_DN59850_c3_g2	TRINITY_DN59850_c3_g2	-	-	-	-	-	novel-miRn0737
TRINITY_DN59855_c0_g1	TRINITY_DN59855_c0_g1	PREDICTED: testin-like [Cyprinus carpio]	-	-	GO:0042127//regulation of cell proliferation;GO:0042127//regulation of cell proliferation	GO:0008270//zinc ion binding;GO:0008270//zinc ion binding	novel-miRn0131
TRINITY_DN59866_c0_g1	TRINITY_DN59866_c0_g1	hypothetical protein cypCar_00005051 [Cyprinus carpio]	-	-	GO:0008360//regulation of cell shape;GO:0030036//actin cytoskeleton organization;GO:0008360//regulation of cell shape;GO:0030036//actin cytoskeleton organization;GO:0008360//regulation of cell shape;GO:0030036//actin cytoskeleton organization;GO:0008360//regulation of cell shape;GO:0030036//actin cytoskeleton organization	GO:0003779//actin binding;GO:0017048//Rho GTPase binding;GO:0003779//actin binding;GO:0017048//Rho GTPase binding;GO:0003779//actin binding;GO:0017048//Rho GTPase binding;GO:0003779//actin binding;GO:0017048//Rho GTPase binding	ipu-miR-133c
TRINITY_DN59909_c0_g1	TRINITY_DN59909_c0_g1	PREDICTED: LOW QUALITY PROTEIN: nebulin-like [Cyprinus carpio]	-	-	GO:0048747//muscle fiber development;GO:0048747//muscle fiber development	GO:0003779//actin binding;GO:0003779//actin binding	novel-miRn0484
TRINITY_DN59937_c1_g2	TRINITY_DN59937_c1_g2	hypothetical protein cypCar_00046391, partial [Cyprinus carpio]	-	GO:0044424//intracellular part	GO:0009987//cellular process	-	ola-miR-125c;efu-miR-125b;mmu-miR-125b-5p
TRINITY_DN59954_c0_g1	TRINITY_DN59954_c0_g1	PREDICTED: cyclin-G1 [Cyprinus carpio]	ko05206//MicroRNAs in cancer;ko04115//p53 signaling pathway	GO:0005634//nucleus	GO:0051726//regulation of cell cycle	-	novel-miRn1090
TRINITY_DN60012_c3_g1	TRINITY_DN60012_c3_g1	-	-	-	-	-	novel-miRn0737;novel-miRn0737
TRINITY_DN60012_c4_g3	TRINITY_DN60012_c4_g3	PREDICTED: interferon regulatory factor 6 [Sinocyclocheilus rhinocerous]	-	GO:0070062//extracellular exosome;GO:0005737//cytoplasm;GO:0005634//nucleus	GO:0045893//positive regulation of transcription, DNA-templated;GO:0007050//cell cycle arrest;GO:0030216//keratinocyte differentiation;GO:0043616//keratinocyte proliferation;GO:0008285//negative regulation of cell proliferation;GO:0048468//cell development;GO:0060644//mammary gland epithelial cell differentiation;GO:0048702//embryonic neurocranium morphogenesis;GO:0006355//regulation of transcrip…	GO:0000975//-;GO:0003700//DNA binding transcription factor activity;GO:0000975//-;GO:0003700//DNA binding transcription factor activity;GO:0000975//-;GO:0003700//DNA binding transcription factor activity;GO:0000975//-;GO:0003700//DNA binding transcription factor activity	novel-miRn0457
TRINITY_DN60017_c0_g3	TRINITY_DN60017_c0_g3	-	-	-	-	-	oha-miR-10c-5p
TRINITY_DN60123_c0_g1	TRINITY_DN60123_c0_g1	PREDICTED: homeobox protein Hox-A10b isoform X2 [Cyprinus carpio]	-	GO:0005634//nucleus	GO:0007275//multicellular organism development;GO:0006355//regulation of transcription, DNA-templated	GO:0043565//sequence-specific DNA binding	ipu-miR-196a;ccr-miR-196a
TRINITY_DN60145_c4_g1	TRINITY_DN60145_c4_g1	-	-	-	-	-	novel-miRn0679
TRINITY_DN60151_c0_g3	TRINITY_DN60151_c0_g3	-	-	-	-	-	novel-miRn0131
TRINITY_DN60152_c4_g1	TRINITY_DN60152_c4_g1	-	-	-	-	-	ccr-miR-203b-5p
TRINITY_DN60265_c0_g2	TRINITY_DN60265_c0_g2	PREDICTED: sorting nexin-25-like isoform X1 [Cyprinus carpio]	-	GO:0016021//integral component of membrane;GO:0016021//integral component of membrane	-	GO:0035091//phosphatidylinositol binding;GO:0035091//phosphatidylinositol binding	novel-miRn0131
TRINITY_DN60277_c1_g1	TRINITY_DN60277_c1_g1	nuclear factor erythroid 2-related factor 2 [Cyprinus carpio &apos;jian&apos;]	ko04141//Protein processing in endoplasmic reticulum;ko04212//Longevity regulating pathway - worm	GO:0005667//transcription factor complex;GO:0005737//cytoplasm;GO:0005634//nucleus	GO:0045893//positive regulation of transcription, DNA-templated;GO:0006357//regulation of transcription from RNA polymerase II promoter;GO:0071466//cellular response to xenobiotic stimulus;GO:0034599//cellular response to oxidative stress;GO:0071379//cellular response to prostaglandin stimulus	GO:0046982//protein heterodimerization activity;GO:0003700//DNA binding transcription factor activity;GO:0000976//transcription regulatory region sequence-specific DNA binding	novel-miRn0131
TRINITY_DN60280_c2_g1	TRINITY_DN60280_c2_g1	PREDICTED: ubiquitin carboxyl-terminal hydrolase 34-like [Sinocyclocheilus rhinocerous]	-	-	GO:0016579//protein deubiquitination;GO:0006511//ubiquitin-dependent protein catabolic process	-	novel-miRn0577
TRINITY_DN60292_c0_g1	TRINITY_DN60292_c0_g1	PREDICTED: PR domain zinc finger protein 4-like [Sinocyclocheilus anshuiensis]	ko04722//Neurotrophin signaling pathway	-	GO:0006366//transcription from RNA polymerase II promoter;GO:0006366//transcription from RNA polymerase II promoter	GO:0046872//metal ion binding;GO:1990226//histone methyltransferase binding;GO:0003676//nucleic acid binding;GO:0046872//metal ion binding;GO:1990226//histone methyltransferase binding;GO:0003676//nucleic acid binding	novel-miRn0131;novel-miRn0131
TRINITY_DN60324_c1_g2	TRINITY_DN60324_c1_g2	hypothetical protein cypCar_00038838 [Cyprinus carpio]	ko05200//Pathways in cancer;ko04151//PI3K-Akt signaling pathway;ko04510//Focal adhesion;ko05166//HTLV-I infection;ko04360//Axon guidance;ko05169//Epstein-Barr virus infection;ko05010//Alzheimer's disease;ko04062//Chemokine signaling pathway;ko04150//mTOR signaling pathway;ko04910//Insulin signaling pathway;ko04722//Neurotrophin signaling pathway;ko04728//Dopaminergic synapse;ko04390//Hippo signal…	-	GO:0006468//protein phosphorylation;GO:0006468//protein phosphorylation;GO:0009953//dorsal/ventral pattern formation;GO:0001947//heart looping;GO:0055013//cardiac muscle cell development;GO:0006468//protein phosphorylation	GO:0005524//ATP binding;GO:0004674//protein serine/threonine kinase activity;GO:0004674//protein serine/threonine kinase activity;GO:0005524//ATP binding;GO:0005524//ATP binding;GO:0004674//protein serine/threonine kinase activity	novel-miRn1090
TRINITY_DN60341_c0_g1	TRINITY_DN60341_c0_g1	PREDICTED: LOW QUALITY PROTEIN: transcriptional activator Myb-like [Cyprinus carpio]	ko04151//PI3K-Akt signaling pathway;ko05166//HTLV-I infection	GO:0000785//chromatin;GO:0005634//nucleus;GO:0000785//chromatin;GO:0005634//nucleus	GO:0045893//positive regulation of transcription, DNA-templated;GO:0043009//chordate embryonic development;GO:0060216//definitive hemopoiesis;GO:0001654//eye development;GO:0090307//mitotic spindle assembly;GO:0035701//hematopoietic stem cell migration;GO:0060271//cilium assembly;GO:0030154//cell differentiation;GO:0045893//positive regulation of transcription, DNA-templated;GO:0043009//chordate …	GO:0005515//protein binding;GO:0001135//transcription factor activity, RNA polymerase II transcription factor recruiting;GO:0044212//transcription regulatory region DNA binding;GO:0043565//sequence-specific DNA binding;GO:0000981//RNA polymerase II transcription factor activity, sequence-specific DNA binding;GO:0046983//protein dimerization activity;GO:0001135//transcription factor activity, RNA …	novel-miRn1090;novel-miRn0577
TRINITY_DN60413_c0_g1	TRINITY_DN60413_c0_g1	PREDICTED: tripartite motif-containing protein 16-like isoform X1 [Cyprinus carpio]	-	GO:0005622//intracellular;GO:0005622//intracellular;GO:0005622//intracellular;GO:0005622//intracellular	-	GO:0008270//zinc ion binding;GO:0008270//zinc ion binding;GO:0008270//zinc ion binding;GO:0008270//zinc ion binding	efu-miR-125b
TRINITY_DN60433_c1_g1	TRINITY_DN60433_c1_g1	hypothetical protein cypCar_00012242 [Cyprinus carpio]	-	-	-	-	novel-miRn0131
TRINITY_DN60447_c1_g1	TRINITY_DN60447_c1_g1	-	-	-	-	-	novel-miRn0484
TRINITY_DN60475_c3_g1	TRINITY_DN60475_c3_g1	PREDICTED: C-C motif chemokine 3-like [Cyprinus carpio]	ko04062//Chemokine signaling pathway;ko04060//Cytokine-cytokine receptor interaction	GO:0005615//extracellular space	GO:0071346//cellular response to interferon-gamma;GO:0006954//inflammatory response;GO:0071347//cellular response to interleukin-1;GO:0070374//positive regulation of ERK1 and ERK2 cascade;GO:0071356//cellular response to tumor necrosis factor;GO:0002548//monocyte chemotaxis;GO:0048247//lymphocyte chemotaxis;GO:0043547//positive regulation of GTPase activity;GO:0070098//chemokine-mediated signalin…	GO:0048020//CCR chemokine receptor binding;GO:0008009//chemokine activity	mmu-miR-181a-5p
TRINITY_DN60475_c4_g1	TRINITY_DN60475_c4_g1	PREDICTED: interferon-induced protein 44-like [Cyprinus carpio]	-	-	-	GO:0005525//GTP binding	novel-miRn0133
TRINITY_DN60477_c0_g1	TRINITY_DN60477_c0_g1	PREDICTED: sorting and assembly machinery component 50 homolog B-like [Cyprinus carpio]	ko00670//One carbon pool by folate	GO:0016021//integral component of membrane;GO:0005741//mitochondrial outer membrane	GO:0042407//cristae formation	-	oan-miR-205-5p
TRINITY_DN60483_c4_g1	TRINITY_DN60483_c4_g1	PREDICTED: ras association domain-containing protein 5-like [Sinocyclocheilus grahami]	ko05200//Pathways in cancer;ko04015//Rap1 signaling pathway;ko04014//Ras signaling pathway;ko04670//Leukocyte transendothelial migration;ko05223//Non-small cell lung cancer	-	GO:0007165//signal transduction;GO:0007165//signal transduction;GO:0007165//signal transduction	-	novel-miRn0484;oan-miR-205-5p
TRINITY_DN60510_c0_g1	TRINITY_DN60510_c0_g1	PREDICTED: electrogenic sodium bicarbonate cotransporter 1-like [Sinocyclocheilus anshuiensis]	-	GO:0005887//integral component of plasma membrane;GO:0005887//integral component of plasma membrane	GO:0015698//inorganic anion transport;GO:0051453//regulation of intracellular pH;GO:0015701//bicarbonate transport;GO:0015698//inorganic anion transport;GO:0051453//regulation of intracellular pH;GO:0015701//bicarbonate transport	GO:0005452//inorganic anion exchanger activity;GO:0005452//inorganic anion exchanger activity	ccr-miR-217
TRINITY_DN60540_c1_g1	TRINITY_DN60540_c1_g1	PREDICTED: phosphorylase b kinase regulatory subunit alpha, skeletal muscle isoform-like [Sinocyclocheilus anshuiensis]	ko04020//Calcium signaling pathway;ko04910//Insulin signaling pathway;ko04922//Glucagon signaling pathway	GO:0016021//integral component of membrane;GO:0005964//phosphorylase kinase complex;GO:0005964//phosphorylase kinase complex;GO:0005964//phosphorylase kinase complex	GO:0003333//amino acid transmembrane transport;GO:0005977//glycogen metabolic process;GO:0005977//glycogen metabolic process;GO:0005977//glycogen metabolic process	GO:0015171//amino acid transmembrane transporter activity;GO:0005516//calmodulin binding;GO:0004689//phosphorylase kinase activity;GO:0005516//calmodulin binding;GO:0004689//phosphorylase kinase activity;GO:0005516//calmodulin binding;GO:0004689//phosphorylase kinase activity	mmu-miR-181a-5p
TRINITY_DN60547_c3_g1	TRINITY_DN60547_c3_g1	PREDICTED: uncharacterized protein LOC104934941 [Larimichthys crocea]	ko05203//Viral carcinogenesis;ko05034//Alcoholism;ko05322//Systemic lupus erythematosus	GO:0000786//nucleosome;GO:0005634//nucleus	GO:0006334//nucleosome assembly;GO:0006352//DNA-templated transcription, initiation	GO:0003677//DNA binding;GO:0046982//protein heterodimerization activity	ssa-miR-23b-3p
TRINITY_DN60587_c6_g1	TRINITY_DN60587_c6_g1	PREDICTED: gastrula zinc finger protein XlCGF8.2DB-like [Cyprinus carpio]	-	-	-	-	oan-miR-205-5p
TRINITY_DN60603_c2_g1	TRINITY_DN60603_c2_g1	hypothetical protein cypCar_00027222 [Cyprinus carpio]	-	GO:0005634//nucleus;GO:0005634//nucleus;GO:0005634//nucleus	GO:0042692//muscle cell differentiation;GO:0006355//regulation of transcription, DNA-templated;GO:0042692//muscle cell differentiation;GO:0006355//regulation of transcription, DNA-templated;GO:0042692//muscle cell differentiation;GO:0006355//regulation of transcription, DNA-templated	GO:0001105//RNA polymerase II transcription coactivator activity;GO:0001105//RNA polymerase II transcription coactivator activity;GO:0001105//RNA polymerase II transcription coactivator activity	ola-miR-125c;efu-miR-125b;mmu-miR-125b-5p
TRINITY_DN60608_c0_g1	TRINITY_DN60608_c0_g1	PREDICTED: LOW QUALITY PROTEIN: far upstream element-binding protein 2-like [Cyprinus carpio]	-	-	-	GO:0003723//RNA binding;GO:0003723//RNA binding;GO:0003723//RNA binding	novel-miRn0131;novel-miRn0131
TRINITY_DN60686_c3_g2	TRINITY_DN60686_c3_g2	-	-	-	-	-	ssa-miR-23b-3p
TRINITY_DN60752_c1_g2	TRINITY_DN60752_c1_g2	hypothetical protein cypCar_00032732 [Cyprinus carpio]	-	GO:0016021//integral component of membrane;GO:0030424//axon;GO:0031965//nuclear membrane	-	-	novel-miRn0457
TRINITY_DN60754_c4_g1	TRINITY_DN60754_c4_g1	-	-	-	-	-	novel-miRn1185
TRINITY_DN60758_c2_g2	TRINITY_DN60758_c2_g2	hypothetical protein cypCar_00034180 [Cyprinus carpio]	-	GO:0000932//P-body;GO:0000228//nuclear chromosome;GO:0005730//nucleolus;GO:0005654//nucleoplasm;GO:0043204//perikaryon	GO:0040016//embryonic cleavage;GO:0006260//DNA replication;GO:0032922//circadian regulation of gene expression;GO:0042493//response to drug;GO:0006265//DNA topological change;GO:0006338//chromatin remodeling	GO:0003917//DNA topoisomerase type I activity;GO:0001046//core promoter sequence-specific DNA binding;GO:0003918//DNA topoisomerase type II (ATP-hydrolyzing) activity;GO:0003682//chromatin binding	novel-miRn0577
TRINITY_DN60775_c1_g1	TRINITY_DN60775_c1_g1	-	-	-	-	-	novel-miRn0484
TRINITY_DN60781_c0_g5	TRINITY_DN60781_c0_g5	PREDICTED: arfaptin-1-like [Cyprinus carpio]	-	GO:0032588//trans-Golgi network membrane	GO:0034315//regulation of Arp2/3 complex-mediated actin nucleation;GO:0050708//regulation of protein secretion	GO:0070273//phosphatidylinositol-4-phosphate binding;GO:0019904//protein domain specific binding	ssa-miR-23b-3p
TRINITY_DN60786_c3_g2	TRINITY_DN60786_c3_g2	PREDICTED: upstream stimulatory factor 2-like [Cyprinus carpio]	-	-	-	-	novel-miRn0577
TRINITY_DN60789_c0_g2	TRINITY_DN60789_c0_g2	hypothetical protein cypCar_00041587 [Cyprinus carpio]	-	-	-	-	novel-miRn0377
TRINITY_DN60795_c0_g3	TRINITY_DN60795_c0_g3	PREDICTED: cyclic AMP-dependent transcription factor ATF-4-like, partial [Cyprinus carpio]	ko04151//PI3K-Akt signaling pathway;ko04010//MAPK signaling pathway;ko05166//HTLV-I infection;ko04022//cGMP-PKG signaling pathway;ko04261//Adrenergic signaling in cardiomyocytes;ko05203//Viral carcinogenesis;ko05161//Hepatitis B;ko04210//Apoptosis;ko04722//Neurotrophin signaling pathway;ko04728//Dopaminergic synapse;ko04141//Protein processing in endoplasmic reticulum;ko04932//Non-alcoholic fatty…	GO:0044424//intracellular part;GO:0044424//intracellular part	GO:0006355//regulation of transcription, DNA-templated;GO:0006355//regulation of transcription, DNA-templated	GO:0043565//sequence-specific DNA binding;GO:0003700//DNA binding transcription factor activity	novel-miRn0131
TRINITY_DN60802_c0_g1	TRINITY_DN60802_c0_g1	hypothetical protein cypCar_00032823 [Cyprinus carpio]	-	-	GO:0018149//peptide cross-linking;GO:0018149//peptide cross-linking	GO:0003810//protein-glutamine gamma-glutamyltransferase activity;GO:0003810//protein-glutamine gamma-glutamyltransferase activity	novel-miRn0131
TRINITY_DN60809_c0_g1	TRINITY_DN60809_c0_g1	PREDICTED: 1-phosphatidylinositol 4,5-bisphosphate phosphodiesterase beta-1-like [Cyprinus carpio]	ko05200//Pathways in cancer;ko04015//Rap1 signaling pathway;ko04020//Calcium signaling pathway;ko04022//cGMP-PKG signaling pathway;ko04921//Oxytocin signaling pathway;ko04072//Phospholipase D signaling pathway;ko04261//Adrenergic signaling in cardiomyocytes;ko05010//Alzheimer's disease;ko04062//Chemokine signaling pathway;ko05016//Huntington's disease;ko04611//Platelet activation;ko04728//Dopamin…	GO:0005737//cytoplasm;GO:0005634//nucleus;GO:0005737//cytoplasm;GO:0005634//nucleus	GO:0044699//-;GO:0050794//regulation of cellular process;GO:0035556//intracellular signal transduction;GO:0016042//lipid catabolic process;GO:0051726//regulation of cell cycle;GO:0007420//brain development;GO:0035556//intracellular signal transduction;GO:0016042//lipid catabolic process;GO:0051726//regulation of cell cycle;GO:0007420//brain development;GO:0044699//-;GO:0050794//regulation of cell…	GO:0016787//hydrolase activity;GO:0004871//signal transducer activity;GO:0004435//phosphatidylinositol phospholipase C activity;GO:0005509//calcium ion binding;GO:0004871//signal transducer activity;GO:0004435//phosphatidylinositol phospholipase C activity;GO:0005509//calcium ion binding;GO:0016787//hydrolase activity	novel-miRn0682
TRINITY_DN60888_c1_g1	TRINITY_DN60888_c1_g1	PREDICTED: LOW QUALITY PROTEIN: galactosylgalactosylxylosylprotein 3-beta-glucuronosyltransferase 3-like [Cyprinus carpio]	ko00534//Glycosaminoglycan biosynthesis - heparan sulfate / heparin;ko00532//Glycosaminoglycan biosynthesis - chondroitin sulfate / dermatan sulfate	GO:0016021//integral component of membrane	GO:0050650//chondroitin sulfate proteoglycan biosynthetic process;GO:0051216//cartilage development;GO:0005975//carbohydrate metabolic process;GO:0015012//heparan sulfate proteoglycan biosynthetic process;GO:0030204//chondroitin sulfate metabolic process;GO:0030198//extracellular matrix organization	GO:0015018//galactosylgalactosylxylosylprotein 3-beta-glucuronosyltransferase activity	novel-miRn0131
TRINITY_DN60900_c0_g3	TRINITY_DN60900_c0_g3	PREDICTED: nucleolysin TIA-1-like [Cyprinus carpio]	-	-	-	GO:0000166//nucleotide binding;GO:0003723//RNA binding;GO:0000166//nucleotide binding;GO:0003723//RNA binding;GO:0000166//nucleotide binding;GO:0003723//RNA binding;GO:0000166//nucleotide binding;GO:0003723//RNA binding	novel-miRn0131
TRINITY_DN60943_c0_g2	TRINITY_DN60943_c0_g2	-	-	-	-	-	novel-miRn0457
TRINITY_DN61034_c4_g1	TRINITY_DN61034_c4_g1	PREDICTED: aristaless-related homeobox protein [Sinocyclocheilus rhinocerous]	-	GO:0005634//nucleus	GO:0021539//subthalamus development;GO:0006355//regulation of transcription, DNA-templated;GO:0048666//neuron development;GO:0003322//pancreatic A cell development	GO:0043565//sequence-specific DNA binding	novel-miRn0131
TRINITY_DN61118_c1_g1	TRINITY_DN61118_c1_g1	hypothetical protein cypCar_00035660 [Cyprinus carpio]	-	GO:0005634//nucleus;GO:0005634//nucleus;GO:0005634//nucleus;GO:0005634//nucleus;GO:0005634//nucleus	GO:0008063//Toll signaling pathway;GO:0032496//response to lipopolysaccharide;GO:0070936//protein K48-linked ubiquitination;GO:0008063//Toll signaling pathway;GO:0034141//positive regulation of toll-like receptor 3 signaling pathway;GO:0031398//positive regulation of protein ubiquitination;GO:0042130//negative regulation of T cell proliferation;GO:0043123//positive regulation of I-kappaB kinase/N…	GO:0016874//ligase activity;GO:0016874//ligase activity;GO:0016874//ligase activity;GO:0016874//ligase activity;GO:0016874//ligase activity;GO:0016874//ligase activity	oan-miR-205-5p
TRINITY_DN61121_c0_g1	TRINITY_DN61121_c0_g1	-	-	-	-	-	novel-miRn0484
TRINITY_DN61135_c0_g1	TRINITY_DN61135_c0_g1	PREDICTED: neuron navigator 1-like isoform X2 [Sinocyclocheilus anshuiensis]	-	-	-	-	novel-miRn1090
TRINITY_DN61169_c2_g3	TRINITY_DN61169_c2_g3	PREDICTED: uncharacterized protein LOC107720816 [Sinocyclocheilus rhinocerous]	-	-	-	-	novel-miRn0131
TRINITY_DN61226_c0_g1	TRINITY_DN61226_c0_g1	PREDICTED: pre-mRNA-processing factor 39-like [Cyprinus carpio]	-	GO:0005685//U1 snRNP;GO:0071004//U2-type prespliceosome;GO:0000243//commitment complex;GO:0005685//U1 snRNP;GO:0071004//U2-type prespliceosome;GO:0000243//commitment complex;GO:0005685//U1 snRNP;GO:0071004//U2-type prespliceosome;GO:0000243//commitment complex;GO:0005685//U1 snRNP;GO:0071004//U2-type prespliceosome;GO:0000243//commitment complex;GO:0005685//U1 snRNP;GO:0071004//U2-type prespliceo…	GO:0000395//mRNA 5'-splice site recognition;GO:0000395//mRNA 5'-splice site recognition;GO:0000395//mRNA 5'-splice site recognition;GO:0000395//mRNA 5'-splice site recognition;GO:0000395//mRNA 5'-splice site recognition;GO:0000395//mRNA 5'-splice site recognition	GO:0030627//pre-mRNA 5'-splice site binding;GO:0030627//pre-mRNA 5'-splice site binding;GO:0030627//pre-mRNA 5'-splice site binding;GO:0030627//pre-mRNA 5'-splice site binding;GO:0030627//pre-mRNA 5'-splice site binding;GO:0030627//pre-mRNA 5'-splice site binding	ipu-miR-196a;ccr-miR-196a
TRINITY_DN61240_c0_g1	TRINITY_DN61240_c0_g1	PREDICTED: integrin alpha-11-like [Sinocyclocheilus rhinocerous]	-	GO:0016021//integral component of membrane;GO:0008305//integrin complex	GO:0007229//integrin-mediated signaling pathway;GO:0007155//cell adhesion	-	ccr-miR-217
TRINITY_DN61247_c0_g2	TRINITY_DN61247_c0_g2	PREDICTED: lamin-A-like [Sinocyclocheilus grahami]	ko04210//Apoptosis;ko05414//Dilated cardiomyopathy;ko05410//Hypertrophic cardiomyopathy (HCM);ko05412//Arrhythmogenic right ventricular cardiomyopathy (ARVC)	GO:0005638//lamin filament;GO:0005637//nuclear inner membrane;GO:0005638//lamin filament;GO:0005637//nuclear inner membrane;GO:0005638//lamin filament;GO:0005637//nuclear inner membrane	GO:0090342//regulation of cell aging;GO:0060047//heart contraction;GO:0090342//regulation of cell aging;GO:0060047//heart contraction;GO:0090342//regulation of cell aging;GO:0060047//heart contraction	GO:0005198//structural molecule activity;GO:0005198//structural molecule activity;GO:0005198//structural molecule activity	novel-miRn0131
TRINITY_DN61254_c0_g1	TRINITY_DN61254_c0_g1	hypothetical protein cypCar_00038120 [Cyprinus carpio]	-	GO:0016020//membrane;GO:0005737//cytoplasm;GO:0016020//membrane;GO:0005737//cytoplasm;GO:0016020//membrane;GO:0005737//cytoplasm	-	GO:0035091//phosphatidylinositol binding;GO:0030165//PDZ domain binding;GO:0035091//phosphatidylinositol binding;GO:0035091//phosphatidylinositol binding;GO:0030165//PDZ domain binding;GO:0035091//phosphatidylinositol binding;GO:0030165//PDZ domain binding	novel-miRn0457
TRINITY_DN61306_c0_g2	TRINITY_DN61306_c0_g2	PREDICTED: metastasis-associated protein MTA3-like [Cyprinus carpio]	-	GO:0005634//nucleus	GO:0060215//primitive hemopoiesis;GO:0006355//regulation of transcription, DNA-templated	GO:0008270//zinc ion binding;GO:0043565//sequence-specific DNA binding;GO:0003700//DNA binding transcription factor activity;GO:0003682//chromatin binding	ola-miR-125c
TRINITY_DN61375_c0_g1	TRINITY_DN61375_c0_g1	PREDICTED: collagen alpha-1(XXIV) chain [Sinocyclocheilus rhinocerous]	ko04974//Protein digestion and absorption	GO:0005581//collagen trimer;GO:0005578//proteinaceous extracellular matrix;GO:0005581//collagen trimer;GO:0005578//proteinaceous extracellular matrix	-	GO:0005201//extracellular matrix structural constituent;GO:0005201//extracellular matrix structural constituent	ola-miR-125c;efu-miR-125b;mmu-miR-125b-5p
TRINITY_DN61442_c4_g1	TRINITY_DN61442_c4_g1	unnamed protein product [Oncorhynchus mykiss]	-	GO:0016459//myosin complex;GO:0016459//myosin complex	GO:0006259//DNA metabolic process;GO:0006313//transposition, DNA-mediated;GO:0015074//DNA integration;GO:0006796//phosphate-containing compound metabolic process;GO:0006313//transposition, DNA-mediated;GO:0015074//DNA integration;GO:0006259//DNA metabolic process	GO:1901363//heterocyclic compound binding;GO:0097159//organic cyclic compound binding;GO:0004672//protein kinase activity;GO:0046872//metal ion binding;GO:0003677//DNA binding;GO:0005524//ATP binding;GO:0003774//motor activity;GO:0004672//protein kinase activity;GO:0046872//metal ion binding;GO:0003677//DNA binding;GO:0005524//ATP binding;GO:0003774//motor activity	novel-miRn0484
TRINITY_DN61457_c2_g1	TRINITY_DN61457_c2_g1	PREDICTED: protein phosphatase 1B-like isoform X1 [Sinocyclocheilus grahami]	ko04010//MAPK signaling pathway;ko04013//MAPK signaling pathway - fly	-	GO:0006470//protein dephosphorylation;GO:0030512//negative regulation of transforming growth factor beta receptor signaling pathway;GO:0006470//protein dephosphorylation;GO:0030512//negative regulation of transforming growth factor beta receptor signaling pathway;GO:0006470//protein dephosphorylation;GO:0030512//negative regulation of transforming growth factor beta receptor signaling pathway;GO:…	GO:0030145//manganese ion binding;GO:0004722//protein serine/threonine phosphatase activity;GO:0000287//magnesium ion binding;GO:0030145//manganese ion binding;GO:0004722//protein serine/threonine phosphatase activity;GO:0000287//magnesium ion binding;GO:0030145//manganese ion binding;GO:0004722//protein serine/threonine phosphatase activity;GO:0000287//magnesium ion binding;GO:0030145//manganese…	ola-miR-125c;efu-miR-125b;mmu-miR-125b-5p
TRINITY_DN61489_c0_g1	TRINITY_DN61489_c0_g1	hypothetical protein cypCar_00032436 [Cyprinus carpio]	ko05200//Pathways in cancer;ko05222//Small cell lung cancer;ko04214//Apoptosis - fly	GO:0005622//intracellular	GO:0007250//activation of NF-kappaB-inducing kinase activity;GO:0016567//protein ubiquitination;GO:0046330//positive regulation of JNK cascade;GO:0042981//regulation of apoptotic process	GO:0008270//zinc ion binding;GO:0004842//ubiquitin-protein transferase activity	novel-miRn0484
TRINITY_DN61551_c2_g14	TRINITY_DN61551_c2_g14	-	-	-	-	-	efu-miR-200a
TRINITY_DN61588_c0_g2	TRINITY_DN61588_c0_g2	-	-	-	-	-	novel-miRn0484
TRINITY_DN61611_c0_g2	TRINITY_DN61611_c0_g2	PREDICTED: predicted GPI-anchored protein 58 isoform X7 [Cyprinus carpio]	-	-	-	-	novel-miRn0131;novel-miRn0131;novel-miRn0131
TRINITY_DN61612_c1_g1	TRINITY_DN61612_c1_g1	hypothetical protein cypCar_00032235 [Cyprinus carpio]	-	-	GO:0006469//negative regulation of protein kinase activity;GO:0006469//negative regulation of protein kinase activity	GO:0004860//protein kinase inhibitor activity;GO:0016301//kinase activity;GO:0019901//protein kinase binding;GO:0004860//protein kinase inhibitor activity;GO:0016301//kinase activity;GO:0019901//protein kinase binding	novel-miRn0679
TRINITY_DN61649_c1_g1	TRINITY_DN61649_c1_g1	PREDICTED: uncharacterized protein C11orf65 homolog isoform X1 [Cyprinus carpio]	-	GO:0016021//integral component of membrane;GO:0005739//mitochondrion;GO:0005634//nucleus	-	GO:0008137//NADH dehydrogenase (ubiquinone) activity	novel-miRn0131
TRINITY_DN61712_c1_g1	TRINITY_DN61712_c1_g1	ubiquitin-conjugating enzyme E2 J1 isoform X2 [Pogona vitticeps]	ko04141//Protein processing in endoplasmic reticulum;ko04120//Ubiquitin mediated proteolysis;ko05012//Parkinson's disease	GO:0005789//endoplasmic reticulum membrane;GO:0016021//integral component of membrane	GO:0042534//regulation of tumor necrosis factor biosynthetic process;GO:0016567//protein ubiquitination;GO:0007286//spermatid development;GO:0018279//protein N-linked glycosylation via asparagine;GO:0030433//ubiquitin-dependent ERAD pathway	GO:0031625//ubiquitin protein ligase binding;GO:0005524//ATP binding	efu-miR-125b
TRINITY_DN61767_c0_g2	TRINITY_DN61767_c0_g2	PREDICTED: phosphofurin acidic cluster sorting protein 1-like isoform X2 [Sinocyclocheilus rhinocerous]	-	GO:0005622//intracellular	GO:0072661//-	GO:0044325//ion channel binding	novel-miRn0682
TRINITY_DN61851_c1_g8	TRINITY_DN61851_c1_g8	-	-	-	-	-	ipu-miR-133c
TRINITY_DN61887_c1_g1	TRINITY_DN61887_c1_g1	PREDICTED: calpain-2 catalytic subunit-like [Cyprinus carpio]	ko04510//Focal adhesion;ko05010//Alzheimer's disease;ko04210//Apoptosis;ko04141//Protein processing in endoplasmic reticulum	GO:0005737//cytoplasm;GO:0005737//cytoplasm;GO:0005737//cytoplasm;GO:0005737//cytoplasm;GO:0005737//cytoplasm;GO:0005737//cytoplasm	GO:0006508//proteolysis;GO:0006508//proteolysis;GO:0006508//proteolysis;GO:0006508//proteolysis;GO:0006508//proteolysis;GO:0006508//proteolysis	GO:0004198//calcium-dependent cysteine-type endopeptidase activity;GO:0005509//calcium ion binding;GO:0004198//calcium-dependent cysteine-type endopeptidase activity;GO:0005509//calcium ion binding;GO:0004198//calcium-dependent cysteine-type endopeptidase activity;GO:0005509//calcium ion binding;GO:0004198//calcium-dependent cysteine-type endopeptidase activity;GO:0005509//calcium ion binding;GO:…	novel-miRn0457
TRINITY_DN61904_c1_g1	TRINITY_DN61904_c1_g1	PREDICTED: casein kinase II subunit alpha&apos; isoform X2 [Pelodiscus sinensis]	ko04530//Tight junction;ko05169//Epstein-Barr virus infection;ko05168//Herpes simplex infection;ko04310//Wnt signaling pathway;ko04520//Adherens junction;ko05162//Measles;ko04064//NF-kappa B signaling pathway;ko03008//Ribosome biogenesis in eukaryotes;ko04139//Regulation of mitophagy - yeast;ko04712//Circadian rhythm - plant	GO:0000785//chromatin;GO:0001669//acrosomal vesicle;GO:0005654//nucleoplasm;GO:0005956//protein kinase CK2 complex;GO:0005829//cytosol;GO:0016021//integral component of membrane;GO:0031519//PcG protein complex;GO:0005886//plasma membrane	GO:0006468//protein phosphorylation;GO:0006468//protein phosphorylation;GO:0006468//protein phosphorylation;GO:0016055//Wnt signaling pathway;GO:0006457//protein folding;GO:0006915//apoptotic process;GO:0006355//regulation of transcription, DNA-templated;GO:0006468//protein phosphorylation;GO:0071174//mitotic spindle checkpoint;GO:1901796//regulation of signal transduction by p53 class mediator	GO:0005524//ATP binding;GO:0004674//protein serine/threonine kinase activity;GO:0005524//ATP binding;GO:0004674//protein serine/threonine kinase activity;GO:0005524//ATP binding;GO:0004674//protein serine/threonine kinase activity;GO:0047485//protein N-terminus binding;GO:0004674//protein serine/threonine kinase activity;GO:0005524//ATP binding	novel-miRn0484
TRINITY_DN61977_c2_g1	TRINITY_DN61977_c2_g1	PREDICTED: erythropoietin receptor-like isoform X1 [Cyprinus carpio]	ko04151//PI3K-Akt signaling pathway;ko04060//Cytokine-cytokine receptor interaction;ko04630//Jak-STAT signaling pathway;ko04640//Hematopoietic cell lineage	GO:0016021//integral component of membrane;GO:0016021//integral component of membrane;GO:0016021//integral component of membrane;GO:0016021//integral component of membrane;GO:0016021//integral component of membrane;GO:0016021//integral component of membrane	GO:0030097//hemopoiesis;GO:0007165//signal transduction;GO:0007165//signal transduction;GO:0030097//hemopoiesis;GO:0007165//signal transduction;GO:0030097//hemopoiesis;GO:0007165//signal transduction;GO:0030097//hemopoiesis;GO:0007165//signal transduction;GO:0030097//hemopoiesis;GO:0007165//signal transduction	GO:0004888//transmembrane signaling receptor activity;GO:0004888//transmembrane signaling receptor activity;GO:0004888//transmembrane signaling receptor activity;GO:0004888//transmembrane signaling receptor activity;GO:0004888//transmembrane signaling receptor activity;GO:0004888//transmembrane signaling receptor activity	novel-miRn0131
TRINITY_DN61985_c0_g1	TRINITY_DN61985_c0_g1	hypothetical protein cypCar_00007539 [Cyprinus carpio]	-	GO:0005634//nucleus;GO:0005634//nucleus;GO:0005634//nucleus	GO:0043524//negative regulation of neuron apoptotic process;GO:0055114//oxidation-reduction process;GO:0043524//negative regulation of neuron apoptotic process;GO:0055114//oxidation-reduction process;GO:0043524//negative regulation of neuron apoptotic process;GO:0055114//oxidation-reduction process	GO:0003677//DNA binding;GO:0016706//oxidoreductase activity, acting on paired donors, with incorporation or reduction of molecular oxygen, 2-oxoglutarate as one donor, and incorporation of one atom each of oxygen into both donors;GO:0008270//zinc ion binding;GO:0003677//DNA binding;GO:0016706//oxidoreductase activity, acting on paired donors, with incorporation or reduction of molecular oxygen, 2…	novel-miRn0484
TRINITY_DN62024_c0_g1	TRINITY_DN62024_c0_g1	PREDICTED: probable E3 ubiquitin-protein ligase HERC1 [Cyprinus carpio]	-	-	-	-	oan-miR-205-5p
TRINITY_DN62050_c6_g1	TRINITY_DN62050_c6_g1	-	-	-	-	-	novel-miRn1276
TRINITY_DN62078_c0_g6	TRINITY_DN62078_c0_g6	-	-	-	-	-	ola-miR-125c;efu-miR-125b;mmu-miR-125b-5p
TRINITY_DN62234_c3_g2	TRINITY_DN62234_c3_g2	PREDICTED: gastrula zinc finger protein XlCGF57.1-like [Sinocyclocheilus anshuiensis]	-	-	-	-	novel-miRn0133
TRINITY_DN62238_c5_g1	TRINITY_DN62238_c5_g1	PREDICTED: chromatin assembly factor 1 subunit B-like [Cyprinus carpio]	-	-	-	-	novel-miRn1090
TRINITY_DN62240_c3_g3	TRINITY_DN62240_c3_g3	-	-	-	-	-	ssa-miR-23b-3p
TRINITY_DN62247_c1_g2	TRINITY_DN62247_c1_g2	PREDICTED: trinucleotide repeat-containing gene 6B protein-like isoform X3 [Sinocyclocheilus anshuiensis]	-	-	GO:0035278//miRNA mediated inhibition of translation;GO:0035278//miRNA mediated inhibition of translation	GO:0000166//nucleotide binding;GO:0000166//nucleotide binding	novel-miRn0484
TRINITY_DN62251_c0_g1	TRINITY_DN62251_c0_g1	PREDICTED: RING finger and SPRY domain-containing protein 1 isoform X1 [Sinocyclocheilus grahami]	-	-	-	GO:0008270//zinc ion binding	novel-miRn0377
TRINITY_DN62338_c5_g1	TRINITY_DN62338_c5_g1	-	-	-	-	-	efu-miR-125b
TRINITY_DN62385_c2_g1	TRINITY_DN62385_c2_g1	PREDICTED: tumor protein 63-like isoform X5 [Sinocyclocheilus anshuiensis]	ko05206//MicroRNAs in cancer;ko04391//Hippo signaling pathway - fly;ko04214//Apoptosis - fly	GO:0005634//nucleus;GO:0000785//chromatin;GO:0005829//cytosol;GO:0005667//transcription factor complex;GO:0030425//dendrite;GO:0005634//nucleus;GO:0000785//chromatin;GO:0005829//cytosol;GO:0005667//transcription factor complex;GO:0030425//dendrite;GO:0005634//nucleus;GO:0000785//chromatin;GO:0005829//cytosol;GO:0005667//transcription factor complex;GO:0030425//dendrite;GO:0005634//nucleus;GO:0005…	GO:0007417//central nervous system development;GO:0051262//protein tetramerization;GO:0045892//negative regulation of transcription, DNA-templated;GO:0048730//epidermis morphogenesis;GO:0070059//intrinsic apoptotic signaling pathway in response to endoplasmic reticulum stress;GO:0000122//negative regulation of transcription from RNA polymerase II promoter;GO:0043523//regulation of neuron apoptoti…	GO:0044212//transcription regulatory region DNA binding;GO:0003700//DNA binding transcription factor activity;GO:0002039//p53 binding;GO:0003684//damaged DNA binding;GO:0046872//metal ion binding;GO:0044212//transcription regulatory region DNA binding;GO:0043565//sequence-specific DNA binding;GO:0003690//double-stranded DNA binding;GO:0003682//chromatin binding;GO:0003700//DNA binding transcripti…	ola-miR-125c;ola-miR-125c;ola-miR-125c;efu-miR-125b;efu-miR-125b;efu-miR-125b;mmu-miR-125b-5p;mmu-miR-125b-5p;mmu-miR-125b-5p
TRINITY_DN62397_c1_g2	TRINITY_DN62397_c1_g2	-	-	-	-	-	ola-miR-125c;efu-miR-125b;mmu-miR-125b-5p
TRINITY_DN62407_c3_g4	TRINITY_DN62407_c3_g4	hypothetical protein cypCar_00020900, partial [Cyprinus carpio]	-	-	-	-	novel-miRn1090
TRINITY_DN62407_c3_g5	TRINITY_DN62407_c3_g5	-	-	-	-	-	novel-miRn0484
TRINITY_DN62414_c0_g1	TRINITY_DN62414_c0_g1	PREDICTED: phosphatidylinositol 3-kinase regulatory subunit alpha isoform X2 [Sinocyclocheilus grahami]	ko05200//Pathways in cancer;ko04151//PI3K-Akt signaling pathway;ko04510//Focal adhesion;ko05205//Proteoglycans in cancer;ko04015//Rap1 signaling pathway;ko04024//cAMP signaling pathway;ko05166//HTLV-I infection;ko04810//Regulation of actin cytoskeleton;ko04360//Axon guidance;ko04014//Ras signaling pathway;ko04022//cGMP-PKG signaling pathway;ko04921//Oxytocin signaling pathway;ko04072//Phospholipa…	GO:0005942//phosphatidylinositol 3-kinase complex;GO:0005942//phosphatidylinositol 3-kinase complex;GO:0005942//phosphatidylinositol 3-kinase complex;GO:0005942//phosphatidylinositol 3-kinase complex;GO:0005829//cytosol;GO:0005943//phosphatidylinositol 3-kinase complex, class IA;GO:0005886//plasma membrane;GO:0005911//cell-cell junction;GO:0005801//cis-Golgi network;GO:0005634//nucleus;GO:0005942…	GO:0008286//insulin receptor signaling pathway;GO:0043551//regulation of phosphatidylinositol 3-kinase activity;GO:0046854//phosphatidylinositol phosphorylation;GO:0008286//insulin receptor signaling pathway;GO:0043551//regulation of phosphatidylinositol 3-kinase activity;GO:0046854//phosphatidylinositol phosphorylation;GO:0008286//insulin receptor signaling pathway;GO:0043551//regulation of phos…	GO:0016301//kinase activity;GO:0046935//1-phosphatidylinositol-3-kinase regulator activity;GO:0016301//kinase activity;GO:0046935//1-phosphatidylinositol-3-kinase regulator activity;GO:0016301//kinase activity;GO:0046935//1-phosphatidylinositol-3-kinase regulator activity;GO:0016301//kinase activity;GO:0046935//1-phosphatidylinositol-3-kinase regulator activity;GO:0008134//transcription factor bi…	ccr-miR-217
TRINITY_DN62456_c0_g2	TRINITY_DN62456_c0_g2	PREDICTED: zinc finger SWIM domain-containing protein 7 isoform X4 [Cyprinus carpio]	-	GO:0005634//nucleus;GO:0005634//nucleus	GO:0000724//double-strand break repair via homologous recombination;GO:0000724//double-strand break repair via homologous recombination	GO:0008270//zinc ion binding;GO:0008270//zinc ion binding	ola-miR-125c;efu-miR-125b;mmu-miR-125b-5p
TRINITY_DN62481_c1_g1	TRINITY_DN62481_c1_g1	PREDICTED: rho guanine nucleotide exchange factor 12-like isoform X5 [Sinocyclocheilus rhinocerous]	ko05200//Pathways in cancer;ko05205//Proteoglycans in cancer;ko04810//Regulation of actin cytoskeleton;ko04360//Axon guidance;ko05152//Tuberculosis;ko04611//Platelet activation;ko04270//Vascular smooth muscle contraction	-	-	-	ola-miR-125c;efu-miR-125b;mmu-miR-125b-5p
TRINITY_DN62486_c1_g1	TRINITY_DN62486_c1_g1	PREDICTED: polypeptide N-acetylgalactosaminyltransferase 18-like [Sinocyclocheilus grahami]	ko00512//Mucin type O-Glycan biosynthesis	GO:0016021//integral component of membrane;GO:0000139//Golgi membrane;GO:0016021//integral component of membrane;GO:0000139//Golgi membrane	GO:0006486//protein glycosylation;GO:0006486//protein glycosylation	GO:0019187//beta-1,4-mannosyltransferase activity;GO:0004583//dolichyl-phosphate-glucose-glycolipid alpha-glucosyltransferase activity;GO:0042283//dolichyl pyrophosphate Glc1Man9GlcNAc2 alpha-1,3-glucosyltransferase activity;GO:0000033//alpha-1,3-mannosyltransferase activity;GO:0018717//9-phenanthrol glycosyltransferase activity;GO:0004576//oligosaccharyl transferase activity;GO:0018718//1,2-dihy…	novel-miRn0484
TRINITY_DN62500_c0_g1	TRINITY_DN62500_c0_g1	hypothetical protein cypCar_00004860, partial [Cyprinus carpio]	-	GO:0030914//STAGA complex;GO:0030914//STAGA complex;GO:0030914//STAGA complex;GO:0030914//STAGA complex	GO:0021702//cerebellar Purkinje cell differentiation;GO:0006357//regulation of transcription from RNA polymerase II promoter;GO:0046530//photoreceptor cell differentiation;GO:0043009//chordate embryonic development;GO:0000226//microtubule cytoskeleton organization;GO:0021707//cerebellar granule cell differentiation;GO:0021702//cerebellar Purkinje cell differentiation;GO:0006357//regulation of tra…	-	novel-miRn0131
TRINITY_DN62507_c0_g1	TRINITY_DN62507_c0_g1	PREDICTED: A disintegrin and metalloproteinase with thrombospondin motifs 1-like [Cyprinus carpio]	-	-	-	-	novel-miRn0032
TRINITY_DN62541_c0_g1	TRINITY_DN62541_c0_g1	-	-	-	-	-	oan-miR-205-5p
TRINITY_DN62542_c0_g1	TRINITY_DN62542_c0_g1	-	-	-	-	-	novel-miRn0131
TRINITY_DN62551_c3_g2	TRINITY_DN62551_c3_g2	PREDICTED: LOW QUALITY PROTEIN: calmodulin-regulated spectrin-associated protein 1-B-like [Cyprinus carpio]	-	-	GO:0031175//neuron projection development;GO:0031175//neuron projection development	GO:0030507//spectrin binding;GO:0005516//calmodulin binding;GO:0008017//microtubule binding;GO:0030507//spectrin binding;GO:0005516//calmodulin binding;GO:0008017//microtubule binding	novel-miRn0131
TRINITY_DN62591_c1_g6	TRINITY_DN62591_c1_g6	PREDICTED: actin, alpha skeletal muscle-like, partial [Sinocyclocheilus grahami]	-	GO:0005925//focal adhesion;GO:0072562//blood microparticle;GO:0030027//lamellipodium;GO:0016020//membrane;GO:0030175//filopodium;GO:0044297//cell body;GO:0005829//cytosol;GO:0031674//I band;GO:0042643//actomyosin, actin portion;GO:0070062//extracellular exosome	GO:0010628//positive regulation of gene expression;GO:0043066//negative regulation of apoptotic process;GO:0045471//response to ethanol;GO:0060048//cardiac muscle contraction;GO:0055003//cardiac myofibril assembly;GO:0030049//muscle filament sliding;GO:0090131//mesenchyme migration;GO:0030240//skeletal muscle thin filament assembly;GO:0055008//cardiac muscle tissue morphogenesis;GO:0042493//respo…	GO:0017022//myosin binding;GO:0016887//ATPase activity;GO:0005524//ATP binding	ola-miR-125c;efu-miR-125b;mmu-miR-125b-5p
TRINITY_DN62632_c0_g1	TRINITY_DN62632_c0_g1	hypothetical protein cypCar_00045351, partial [Cyprinus carpio]	ko05200//Pathways in cancer;ko04144//Endocytosis;ko04010//MAPK signaling pathway;ko05166//HTLV-I infection;ko05202//Transcriptional misregulation in cancer;ko04060//Cytokine-cytokine receptor interaction;ko04390//Hippo signaling pathway;ko04068//FoxO signaling pathway;ko04933//AGE-RAGE signaling pathway in diabetic complications;ko04380//Osteoclast differentiation;ko04520//Adherens junction;ko051…	GO:0016021//integral component of membrane;GO:0043235//receptor complex;GO:0005886//plasma membrane;GO:0016021//integral component of membrane;GO:0043235//receptor complex;GO:0005886//plasma membrane	GO:0040008//regulation of growth;GO:0006915//apoptotic process;GO:0023014//signal transduction by protein phosphorylation;GO:0030154//cell differentiation;GO:0007179//transforming growth factor beta receptor signaling pathway;GO:0040008//regulation of growth;GO:0006915//apoptotic process;GO:0023014//signal transduction by protein phosphorylation;GO:0030154//cell differentiation;GO:0007179//transf…	GO:0005026//transforming growth factor beta receptor activity, type II;GO:0046872//metal ion binding;GO:0004702//signal transducer, downstream of receptor, with serine/threonine kinase activity;GO:0005524//ATP binding;GO:0005026//transforming growth factor beta receptor activity, type II;GO:0046872//metal ion binding;GO:0004702//signal transducer, downstream of receptor, with serine/threonine kin…	efu-miR-206;ccr-miR-206
TRINITY_DN62637_c2_g1	TRINITY_DN62637_c2_g1	PREDICTED: cAMP-specific 3&apos;,5&apos;-cyclic phosphodiesterase 4D isoform X7 [Sinocyclocheilus rhinocerous]	ko04024//cAMP signaling pathway;ko00230//Purine metabolism;ko05032//Morphine addiction	GO:0016324//apical plasma membrane;GO:0005829//cytosol;GO:0005794//Golgi apparatus;GO:0030016//myofibril;GO:0005813//centrosome;GO:0005891//voltage-gated calcium channel complex	GO:0019933//cAMP-mediated signaling;GO:0030593//neutrophil chemotaxis;GO:0061028//establishment of endothelial barrier;GO:0043623//cellular protein complex assembly;GO:0008277//regulation of G-protein coupled receptor protein signaling pathway;GO:0032729//positive regulation of interferon-gamma production;GO:0032743//positive regulation of interleukin-2 production;GO:0086024//adrenergic receptor …	GO:0017124//SH3 domain binding;GO:0031625//ubiquitin protein ligase binding;GO:0051117//ATPase binding;GO:0030552//cAMP binding;GO:0046872//metal ion binding;GO:0031698//beta-2 adrenergic receptor binding;GO:0008144//drug binding;GO:0044325//ion channel binding;GO:0097110//scaffold protein binding;GO:0004115//3',5'-cyclic-AMP phosphodiesterase activity;GO:0046872//metal ion binding;GO:0004114//3'…	gga-miR-10b-5p;gga-miR-10b-5p;gga-miR-10b-5p;gga-miR-10b-5p;gga-miR-10b-5p;gga-miR-10b-5p;gga-miR-10b-5p;oha-miR-10c-5p;oha-miR-10c-5p;oha-miR-10c-5p;oha-miR-10c-5p;oha-miR-10c-5p;oha-miR-10c-5p;oha-miR-10c-5p
TRINITY_DN62665_c0_g3	TRINITY_DN62665_c0_g3	hypothetical protein cypCar_00025214 [Cyprinus carpio]	-	-	-	GO:0005488//binding	efu-miR-206
TRINITY_DN62672_c1_g1	TRINITY_DN62672_c1_g1	hypothetical protein cypCar_00000441 [Cyprinus carpio]	-	-	GO:0006468//protein phosphorylation;GO:0006468//protein phosphorylation;GO:0006468//protein phosphorylation;GO:0006468//protein phosphorylation;GO:0006468//protein phosphorylation	GO:0005524//ATP binding;GO:0004674//protein serine/threonine kinase activity;GO:0005524//ATP binding;GO:0004674//protein serine/threonine kinase activity;GO:0005524//ATP binding;GO:0004674//protein serine/threonine kinase activity;GO:0005524//ATP binding;GO:0004674//protein serine/threonine kinase activity;GO:0005524//ATP binding;GO:0004674//protein serine/threonine kinase activity	novel-miRn0577;novel-miRn0577
TRINITY_DN62713_c0_g1	TRINITY_DN62713_c0_g1	PREDICTED: ankyrin repeat and SAM domain-containing protein 1A-like isoform X7 [Cyprinus carpio]	-	-	-	-	efu-miR-206;ccr-miR-206
TRINITY_DN62734_c0_g1	TRINITY_DN62734_c0_g1	PREDICTED: LOW QUALITY PROTEIN: period circadian protein homolog 2-like [Cyprinus carpio]	ko05168//Herpes simplex infection;ko04713//Circadian entrainment;ko04710//Circadian rhythm;ko04711//Circadian rhythm - fly	-	GO:0016525//negative regulation of angiogenesis;GO:0042753//positive regulation of circadian rhythm;GO:0043153//entrainment of circadian clock by photoperiod;GO:0042542//response to hydrogen peroxide;GO:0045475//locomotor rhythm;GO:0009411//response to UV	GO:0003682//chromatin binding	novel-miRn0131
TRINITY_DN62737_c3_g5	TRINITY_DN62737_c3_g5	-	-	-	-	-	novel-miRn0377
TRINITY_DN62757_c1_g2	TRINITY_DN62757_c1_g2	PREDICTED: runt-related transcription factor 2-like [Cyprinus carpio]	ko05202//Transcriptional misregulation in cancer	GO:0005634//nucleus;GO:0005634//nucleus;GO:0005634//nucleus	GO:0001503//ossification;GO:0045595//regulation of cell differentiation;GO:0030097//hemopoiesis;GO:0002062//chondrocyte differentiation;GO:0006355//regulation of transcription, DNA-templated;GO:0030182//neuron differentiation;GO:0001503//ossification;GO:0045595//regulation of cell differentiation;GO:0030097//hemopoiesis;GO:0002062//chondrocyte differentiation;GO:0006355//regulation of transcripti…	GO:0000981//RNA polymerase II transcription factor activity, sequence-specific DNA binding;GO:0003677//DNA binding;GO:0005524//ATP binding;GO:0000981//RNA polymerase II transcription factor activity, sequence-specific DNA binding;GO:0003677//DNA binding;GO:0005524//ATP binding;GO:0000981//RNA polymerase II transcription factor activity, sequence-specific DNA binding;GO:0003677//DNA binding;GO:000…	novel-miRn0131;novel-miRn0131;novel-miRn0131
TRINITY_DN62790_c5_g1	TRINITY_DN62790_c5_g1	PREDICTED: gastrula zinc finger protein XlCGF8.2DB-like [Cyprinus carpio]	-	-	-	-	novel-miRn0133
TRINITY_DN62807_c0_g1	TRINITY_DN62807_c0_g1	PREDICTED: activating signal cointegrator 1 complex subunit 2 [Sinocyclocheilus anshuiensis]	-	-	-	-	novel-miRn0457
TRINITY_DN62837_c0_g3	TRINITY_DN62837_c0_g3	hypothetical protein cypCar_00022892 [Cyprinus carpio]	ko04211//Longevity regulating pathway;ko04115//p53 signaling pathway	GO:0005634//nucleus	GO:0007368//determination of left/right symmetry;GO:1901031//regulation of response to reactive oxygen species	-	efu-miR-206
TRINITY_DN62838_c1_g4	TRINITY_DN62838_c1_g4	-	-	-	-	-	ola-miR-125c;efu-miR-125b;mmu-miR-125b-5p
TRINITY_DN62855_c1_g1	TRINITY_DN62855_c1_g1	PREDICTED: transportin-1-like isoform X2 [Sinocyclocheilus anshuiensis]	-	GO:0005622//intracellular;GO:0005622//intracellular	GO:0006886//intracellular protein transport;GO:0006886//intracellular protein transport	GO:0008536//Ran GTPase binding;GO:0008536//Ran GTPase binding	novel-miRn0131;novel-miRn0131
TRINITY_DN62917_c5_g1	TRINITY_DN62917_c5_g1	-	-	-	-	-	novel-miRn0457
TRINITY_DN62950_c1_g3	TRINITY_DN62950_c1_g3	-	-	-	-	-	ola-miR-125c;efu-miR-125b;mmu-miR-125b-5p
TRINITY_DN62995_c2_g2	TRINITY_DN62995_c2_g2	PREDICTED: transcription factor E2-alpha-like [Cyprinus carpio]	-	GO:0005667//transcription factor complex;GO:0005634//nucleus;GO:0000790//nuclear chromatin;GO:0005654//nucleoplasm;GO:0005737//cytoplasm	GO:0030901//midbrain development;GO:0010456//cell proliferation in dorsal spinal cord;GO:0048596//embryonic camera-type eye morphogenesis;GO:0007507//heart development;GO:0030178//negative regulation of Wnt signaling pathway;GO:0030900//forebrain development;GO:0060323//head morphogenesis;GO:0055002//striated muscle cell development;GO:0008284//positive regulation of cell proliferation;GO:0060847…	GO:0000978//RNA polymerase II proximal promoter sequence-specific DNA binding;GO:0046982//protein heterodimerization activity;GO:0042803//protein homodimerization activity;GO:0008013//beta-catenin binding;GO:0043425//bHLH transcription factor binding;GO:0003700//DNA binding transcription factor activity;GO:0070491//repressing transcription factor binding;GO:0042803//protein homodimerization activ…	efu-miR-125b
TRINITY_DN63007_c0_g1	TRINITY_DN63007_c0_g1	PREDICTED: LOW QUALITY PROTEIN: gamma-tubulin complex component 3 homolog [Cyprinus carpio]	-	GO:0005874//microtubule;GO:0000922//spindle pole;GO:0008275//gamma-tubulin small complex;GO:0005813//centrosome;GO:0005816//spindle pole body;GO:0000923//equatorial microtubule organizing center;GO:0005874//microtubule;GO:0000922//spindle pole;GO:0008275//gamma-tubulin small complex;GO:0005813//centrosome;GO:0005816//spindle pole body;GO:0000923//equatorial microtubule organizing center;GO:000587…	GO:0051298//centrosome duplication;GO:0090307//mitotic spindle assembly;GO:0051415//interphase microtubule nucleation by interphase microtubule organizing center;GO:0031122//cytoplasmic microtubule organization;GO:0007126//-;GO:0051298//centrosome duplication;GO:0090307//mitotic spindle assembly;GO:0051415//interphase microtubule nucleation by interphase microtubule organizing center;GO:0031122//…	GO:0051011//microtubule minus-end binding;GO:0043015//gamma-tubulin binding;GO:0005200//structural constituent of cytoskeleton;GO:0051011//microtubule minus-end binding;GO:0043015//gamma-tubulin binding;GO:0005200//structural constituent of cytoskeleton;GO:0051011//microtubule minus-end binding;GO:0043015//gamma-tubulin binding;GO:0005200//structural constituent of cytoskeleton	ccr-miR-217
TRINITY_DN63012_c1_g1	TRINITY_DN63012_c1_g1	hypothetical protein cypCar_00011784 [Cyprinus carpio]	-	-	-	-	oan-miR-205-5p
TRINITY_DN63035_c0_g1	TRINITY_DN63035_c0_g1	hypothetical protein cypCar_00013664 [Cyprinus carpio]	-	GO:0005856//cytoskeleton;GO:0005856//cytoskeleton	-	-	novel-miRn1090;novel-miRn1090
TRINITY_DN63068_c0_g1	TRINITY_DN63068_c0_g1	PREDICTED: guanine nucleotide-binding protein G(olf) subunit alpha-like isoform X1 [Cyprinus carpio]	ko04020//Calcium signaling pathway;ko04728//Dopaminergic synapse;ko05146//Amoebiasis;ko05142//Chagas disease (American trypanosomiasis);ko05012//Parkinson's disease;ko04740//Olfactory transduction	GO:0005829//cytosol;GO:0005834//heterotrimeric G-protein complex;GO:0032588//trans-Golgi network membrane;GO:0070062//extracellular exosome;GO:0048471//perinuclear region of cytoplasm;GO:0031224//intrinsic component of membrane;GO:0030425//dendrite;GO:0030133//transport vesicle;GO:0005634//nucleus;GO:0001726//ruffle	GO:0007608//sensory perception of smell;GO:0007191//adenylate cyclase-activating dopamine receptor signaling pathway;GO:0071880//adenylate cyclase-activating adrenergic receptor signaling pathway;GO:0007191//adenylate cyclase-activating dopamine receptor signaling pathway;GO:0050890//cognition;GO:0001894//tissue homeostasis;GO:2000828//regulation of parathyroid hormone secretion;GO:0007608//senso…	GO:0031683//G-protein beta/gamma-subunit complex binding;GO:0005525//GTP binding;GO:0004871//signal transducer activity;GO:0003924//GTPase activity;GO:0004871//signal transducer activity;GO:0005525//GTP binding;GO:0031748//D1 dopamine receptor binding;GO:0046872//metal ion binding;GO:0031698//beta-2 adrenergic receptor binding;GO:0031683//G-protein beta/gamma-subunit complex binding;GO:0005159//i…	ipu-miR-133c
TRINITY_DN63082_c0_g1	TRINITY_DN63082_c0_g1	PREDICTED: serine/threonine-protein kinase TAO2-like isoform X2 [Sinocyclocheilus rhinocerous]	ko04010//MAPK signaling pathway	GO:0005737//cytoplasm;GO:0005737//cytoplasm	GO:0006468//protein phosphorylation;GO:0007420//brain development;GO:0006468//protein phosphorylation;GO:0007420//brain development	GO:0005524//ATP binding;GO:0004702//signal transducer, downstream of receptor, with serine/threonine kinase activity;GO:0005524//ATP binding;GO:0004702//signal transducer, downstream of receptor, with serine/threonine kinase activity	novel-miRn0131
TRINITY_DN63090_c1_g6	TRINITY_DN63090_c1_g6	-	-	-	-	-	ipu-miR-133c
TRINITY_DN63096_c2_g1	TRINITY_DN63096_c2_g1	-	-	-	-	-	novel-miRn1185
TRINITY_DN63098_c0_g2	TRINITY_DN63098_c0_g2	PREDICTED: interleukin-3 receptor class 2 subunit beta-like [Sinocyclocheilus grahami]	ko04210//Apoptosis;ko04060//Cytokine-cytokine receptor interaction;ko04630//Jak-STAT signaling pathway	-	-	-	efu-miR-200a
TRINITY_DN63118_c0_g1	TRINITY_DN63118_c0_g1	PREDICTED: synaptotagmin-like protein 2 isoform X2 [Sinocyclocheilus anshuiensis]	-	-	-	-	novel-miRn0131
TRINITY_DN63185_c1_g1	TRINITY_DN63185_c1_g1	PREDICTED: striatin-like [Sinocyclocheilus rhinocerous]	ko04013//MAPK signaling pathway - fly	-	-	-	novel-miRn0577
TRINITY_DN63262_c0_g1	TRINITY_DN63262_c0_g1	hypothetical protein cypCar_00023089 [Cyprinus carpio]	ko04141//Protein processing in endoplasmic reticulum;ko03420//Nucleotide excision repair	GO:0005634//nucleus	GO:0043161//proteasome-mediated ubiquitin-dependent protein catabolic process;GO:0006289//nucleotide-excision repair	GO:0003684//damaged DNA binding	novel-miRn0484
TRINITY_DN63281_c0_g1	TRINITY_DN63281_c0_g1	PREDICTED: vacuolar protein sorting-associated protein 54 isoform X2 [Sinocyclocheilus anshuiensis]	-	GO:0005829//cytosol;GO:0000938//GARP complex;GO:0005829//cytosol;GO:0000938//GARP complex;GO:0000938//GARP complex;GO:0005829//cytosol;GO:0000938//GARP complex;GO:0005829//cytosol	GO:0042147//retrograde transport, endosome to Golgi;GO:0006896//Golgi to vacuole transport;GO:0042147//retrograde transport, endosome to Golgi;GO:0006896//Golgi to vacuole transport;GO:0042147//retrograde transport, endosome to Golgi;GO:0006896//Golgi to vacuole transport;GO:0042147//retrograde transport, endosome to Golgi;GO:0006896//Golgi to vacuole transport;GO:0042147//retrograde transport, e…	GO:0019905//syntaxin binding;GO:0019905//syntaxin binding;GO:0019905//syntaxin binding;GO:0019905//syntaxin binding	ssa-miR-23b-3p
TRINITY_DN63292_c2_g2	TRINITY_DN63292_c2_g2	hypothetical protein cypCar_00038106 [Cyprinus carpio]	ko05200//Pathways in cancer;ko04151//PI3K-Akt signaling pathway;ko04144//Endocytosis;ko04015//Rap1 signaling pathway;ko04014//Ras signaling pathway;ko05202//Transcriptional misregulation in cancer;ko04060//Cytokine-cytokine receptor interaction;ko04380//Osteoclast differentiation;ko04640//Hematopoietic cell lineage	GO:0016021//integral component of membrane;GO:0005886//plasma membrane;GO:0016021//integral component of membrane;GO:0005886//plasma membrane;GO:0016021//integral component of membrane;GO:0005886//plasma membrane;GO:0016021//integral component of membrane;GO:0005886//plasma membrane	GO:0014004//microglia differentiation;GO:0036035//osteoclast development;GO:0097324//melanocyte migration;GO:0010759//positive regulation of macrophage chemotaxis;GO:0050936//xanthophore differentiation;GO:0019221//cytokine-mediated signaling pathway;GO:0030318//melanocyte differentiation;GO:0007169//transmembrane receptor protein tyrosine kinase signaling pathway;GO:0018108//peptidyl-tyrosine ph…	GO:0019955//cytokine binding;GO:0004714//transmembrane receptor protein tyrosine kinase activity;GO:0005524//ATP binding;GO:0019955//cytokine binding;GO:0004714//transmembrane receptor protein tyrosine kinase activity;GO:0005524//ATP binding;GO:0019955//cytokine binding;GO:0004714//transmembrane receptor protein tyrosine kinase activity;GO:0005524//ATP binding;GO:0019955//cytokine binding;GO:0004…	novel-miRn0484
TRINITY_DN63358_c0_g4	TRINITY_DN63358_c0_g4	hypothetical protein cypCar_00043531, partial [Cyprinus carpio]	ko04151//PI3K-Akt signaling pathway;ko04022//cGMP-PKG signaling pathway;ko04261//Adrenergic signaling in cardiomyocytes;ko05203//Viral carcinogenesis;ko05161//Hepatitis B;ko04728//Dopaminergic synapse;ko04141//Protein processing in endoplasmic reticulum;ko04915//Estrogen signaling pathway;ko04211//Longevity regulating pathway;ko04668//TNF signaling pathway;ko05034//Alcoholism;ko04925//Aldosterone…	-	GO:0006355//regulation of transcription, DNA-templated	GO:0043565//sequence-specific DNA binding;GO:0003700//DNA binding transcription factor activity	novel-miRn0131
TRINITY_DN63367_c0_g1	TRINITY_DN63367_c0_g1	PREDICTED: la-related protein 4-like [Cyprinus carpio]	-	-	-	-	novel-miRn0131
TRINITY_DN63374_c0_g1	TRINITY_DN63374_c0_g1	PREDICTED: hormone-sensitive lipase-like isoform X1 [Sinocyclocheilus anshuiensis]	ko04024//cAMP signaling pathway;ko04910//Insulin signaling pathway;ko04152//AMPK signaling pathway;ko04925//Aldosterone synthesis and secretion;ko04923//Regulation of lipolysis in adipocytes	-	GO:0008203//cholesterol metabolic process;GO:0016042//lipid catabolic process;GO:0008203//cholesterol metabolic process;GO:0016042//lipid catabolic process	GO:0016298//lipase activity;GO:0016298//lipase activity	novel-miRn0131;novel-miRn0131
TRINITY_DN63392_c0_g4	TRINITY_DN63392_c0_g4	-	-	-	-	-	ccr-miR-217
TRINITY_DN63411_c0_g1	TRINITY_DN63411_c0_g1	PREDICTED: receptor-type tyrosine-protein phosphatase epsilon-like [Sinocyclocheilus rhinocerous]	-	GO:0016021//integral component of membrane;GO:0016021//integral component of membrane	GO:0060027//convergent extension involved in gastrulation;GO:0035335//peptidyl-tyrosine dephosphorylation;GO:0060027//convergent extension involved in gastrulation;GO:0006470//protein dephosphorylation	GO:0004725//protein tyrosine phosphatase activity;GO:0004725//protein tyrosine phosphatase activity	ccr-miR-217
TRINITY_DN63412_c0_g1	TRINITY_DN63412_c0_g1	PREDICTED: LOW QUALITY PROTEIN: histone-lysine N-methyltransferase SETDB1-B-like [Cyprinus carpio]	ko04550//Signaling pathways regulating pluripotency of stem cells;ko00310//Lysine degradation	GO:0005694//chromosome;GO:0005634//nucleus;GO:0005694//chromosome;GO:0005634//nucleus;GO:0005694//chromosome;GO:0005634//nucleus;GO:0005694//chromosome;GO:0005634//nucleus	GO:0007265//Ras protein signal transduction;GO:0090309//positive regulation of methylation-dependent chromatin silencing;GO:0034968//histone lysine methylation;GO:0007265//Ras protein signal transduction;GO:0090309//positive regulation of methylation-dependent chromatin silencing;GO:0034968//histone lysine methylation;GO:0007265//Ras protein signal transduction;GO:0090309//positive regulation of …	GO:0008270//zinc ion binding;GO:0018024//histone-lysine N-methyltransferase activity;GO:0003677//DNA binding;GO:0008270//zinc ion binding;GO:0018024//histone-lysine N-methyltransferase activity;GO:0003677//DNA binding;GO:0008270//zinc ion binding;GO:0018024//histone-lysine N-methyltransferase activity;GO:0003677//DNA binding;GO:0008270//zinc ion binding;GO:0018024//histone-lysine N-methyltransfer…	novel-miRn0577
TRINITY_DN63417_c1_g2	TRINITY_DN63417_c1_g2	PREDICTED: protein Jumonji-like [Cyprinus carpio]	ko04550//Signaling pathways regulating pluripotency of stem cells	-	-	GO:0003677//DNA binding	novel-miRn0131
TRINITY_DN63420_c1_g1	TRINITY_DN63420_c1_g1	-	-	-	-	-	novel-miRn0682
TRINITY_DN63426_c2_g1	TRINITY_DN63426_c2_g1	PREDICTED: arrestin domain-containing protein 3 [Cyprinus carpio]	-	-	-	-	novel-miRn0682
TRINITY_DN63452_c0_g2	TRINITY_DN63452_c0_g2	PREDICTED: adenylate cyclase type 2-like isoform X2 [Sinocyclocheilus anshuiensis]	ko05200//Pathways in cancer;ko04015//Rap1 signaling pathway;ko04024//cAMP signaling pathway;ko04020//Calcium signaling pathway;ko05166//HTLV-I infection;ko04022//cGMP-PKG signaling pathway;ko04921//Oxytocin signaling pathway;ko04072//Phospholipase D signaling pathway;ko04261//Adrenergic signaling in cardiomyocytes;ko04062//Chemokine signaling pathway;ko04611//Platelet activation;ko00230//Purine m…	GO:0016021//integral component of membrane;GO:0005886//plasma membrane;GO:0016021//integral component of membrane;GO:0005886//plasma membrane;GO:0016021//integral component of membrane;GO:0005886//plasma membrane;GO:0016021//integral component of membrane;GO:0005622//intracellular;GO:0005886//plasma membrane	GO:0007189//adenylate cyclase-activating G-protein coupled receptor signaling pathway;GO:0007193//adenylate cyclase-inhibiting G-protein coupled receptor signaling pathway;GO:0019933//cAMP-mediated signaling;GO:0006171//cAMP biosynthetic process;GO:0007189//adenylate cyclase-activating G-protein coupled receptor signaling pathway;GO:0007193//adenylate cyclase-inhibiting G-protein coupled receptor…	GO:0004016//adenylate cyclase activity;GO:0000166//nucleotide binding;GO:0004016//adenylate cyclase activity;GO:0000166//nucleotide binding;GO:0004016//adenylate cyclase activity;GO:0000166//nucleotide binding;GO:0004016//adenylate cyclase activity;GO:0000166//nucleotide binding	novel-miRn0131
TRINITY_DN63474_c0_g1	TRINITY_DN63474_c0_g1	PREDICTED: protein-glutamine gamma-glutamyltransferase 5-like [Sinocyclocheilus grahami]	-	-	GO:0018149//peptide cross-linking;GO:0018149//peptide cross-linking;GO:0018149//peptide cross-linking;GO:0018149//peptide cross-linking;GO:0018149//peptide cross-linking	GO:0003810//protein-glutamine gamma-glutamyltransferase activity;GO:0003810//protein-glutamine gamma-glutamyltransferase activity;GO:0003810//protein-glutamine gamma-glutamyltransferase activity;GO:0003810//protein-glutamine gamma-glutamyltransferase activity;GO:0003810//protein-glutamine gamma-glutamyltransferase activity	novel-miRn0131
TRINITY_DN63529_c0_g1	TRINITY_DN63529_c0_g1	PREDICTED: WW domain-containing oxidoreductase isoform X3 [Sinocyclocheilus rhinocerous]	-	-	-	-	oan-miR-205-5p;ccr-miR-217
TRINITY_DN63536_c0_g2	TRINITY_DN63536_c0_g2	hypothetical protein cypCar_00015557 [Cyprinus carpio]	-	-	-	-	oan-miR-205-5p
TRINITY_DN63562_c0_g2	TRINITY_DN63562_c0_g2	hypothetical protein cypCar_00007270 [Cyprinus carpio]	-	GO:0005622//intracellular;GO:0005622//intracellular;GO:0005622//intracellular;GO:0005622//intracellular	GO:0043547//positive regulation of GTPase activity;GO:0007264//small GTPase mediated signal transduction;GO:0043547//positive regulation of GTPase activity;GO:0007264//small GTPase mediated signal transduction;GO:0043547//positive regulation of GTPase activity;GO:0007264//small GTPase mediated signal transduction;GO:0043547//positive regulation of GTPase activity;GO:0007264//small GTPase mediated…	GO:0005088//Ras guanyl-nucleotide exchange factor activity;GO:0005088//Ras guanyl-nucleotide exchange factor activity;GO:0005088//Ras guanyl-nucleotide exchange factor activity;GO:0005088//Ras guanyl-nucleotide exchange factor activity	oan-miR-205-5p
TRINITY_DN63565_c0_g1	TRINITY_DN63565_c0_g1	hypothetical protein cypCar_00027827 [Cyprinus carpio]	-	-	-	-	novel-miRn0577
TRINITY_DN63567_c0_g1	TRINITY_DN63567_c0_g1	PREDICTED: KAT8 regulatory NSL complex subunit 1-like [Sinocyclocheilus rhinocerous]	-	-	-	-	novel-miRn1185
TRINITY_DN63589_c0_g1	TRINITY_DN63589_c0_g1	hypothetical protein cypCar_00011956 [Cyprinus carpio]	-	GO:0016021//integral component of membrane;GO:0005865//striated muscle thin filament;GO:0005865//striated muscle thin filament	GO:0030239//myofibril assembly;GO:0051694//pointed-end actin filament capping;GO:0006936//muscle contraction;GO:0030239//myofibril assembly;GO:0051694//pointed-end actin filament capping;GO:0006936//muscle contraction	GO:0051015//actin filament binding;GO:0005523//tropomyosin binding;GO:0051015//actin filament binding;GO:0005523//tropomyosin binding	mmu-miR-181a-5p;novel-miRn0484
TRINITY_DN63589_c0_g5	TRINITY_DN63589_c0_g5	-	-	-	-	-	novel-miRn0484
TRINITY_DN63638_c0_g1	TRINITY_DN63638_c0_g1	-	-	-	-	-	novel-miRn1185;novel-miRn0131
TRINITY_DN63659_c0_g2	TRINITY_DN63659_c0_g2	-	-	-	-	-	novel-miRn0484
TRINITY_DN63741_c3_g1	TRINITY_DN63741_c3_g1	hypothetical protein cypCar_00000117 [Cyprinus carpio]	ko04015//Rap1 signaling pathway;ko04530//Tight junction	GO:0005911//cell-cell junction	GO:0016310//phosphorylation;GO:0046328//regulation of JNK cascade	GO:0016301//kinase activity;GO:0032947//protein complex scaffold activity;GO:0016301//kinase activity	novel-miRn0131
TRINITY_DN63741_c3_g2	TRINITY_DN63741_c3_g2	PREDICTED: membrane-associated guanylate kinase, WW and PDZ domain-containing protein 3-like [Cyprinus carpio]	ko04015//Rap1 signaling pathway;ko04530//Tight junction	-	-	-	novel-miRn0131
TRINITY_DN63786_c1_g1	TRINITY_DN63786_c1_g1	PREDICTED: protein Daple-like isoform X1 [Sinocyclocheilus rhinocerous]	-	GO:0005737//cytoplasm;GO:0005813//centrosome;GO:0005737//cytoplasm;GO:0005813//centrosome	GO:0016055//Wnt signaling pathway;GO:0031122//cytoplasmic microtubule organization;GO:0030705//cytoskeleton-dependent intracellular transport;GO:0016055//Wnt signaling pathway;GO:0031122//cytoplasmic microtubule organization;GO:0030705//cytoskeleton-dependent intracellular transport	GO:0008017//microtubule binding;GO:0051959//dynein light intermediate chain binding;GO:0008017//microtubule binding;GO:0051959//dynein light intermediate chain binding	novel-miRn0131
TRINITY_DN63819_c1_g1	TRINITY_DN63819_c1_g1	PREDICTED: flocculation protein FLO11-like [Cyprinus carpio]	-	GO:0016021//integral component of membrane	-	-	ipu-miR-133c
TRINITY_DN63846_c0_g1	TRINITY_DN63846_c0_g1	hypothetical protein cypCar_00014563 [Cyprinus carpio]	-	-	-	-	oan-miR-205-5p
TRINITY_DN63906_c0_g1	TRINITY_DN63906_c0_g1	PREDICTED: nicotinamide riboside kinase 2-like isoform X1 [Sinocyclocheilus rhinocerous]	ko00760//Nicotinate and nicotinamide metabolism	-	GO:0007045//cell-substrate adherens junction assembly;GO:0070831//basement membrane assembly;GO:0007517//muscle organ development;GO:0016310//phosphorylation	GO:0016301//kinase activity	novel-miRn0484
TRINITY_DN63924_c4_g2	TRINITY_DN63924_c4_g2	hypothetical protein XENTR_v90030519mg [Xenopus tropicalis]	-	GO:0016020//membrane;GO:0005634//nucleus	GO:0044699//-;GO:0006351//transcription, DNA-templated	GO:0008146//sulfotransferase activity;GO:0016758//transferase activity, transferring hexosyl groups;GO:0043565//sequence-specific DNA binding	novel-miRn0131
TRINITY_DN63944_c1_g1	TRINITY_DN63944_c1_g1	PREDICTED: ubiquitin carboxyl-terminal hydrolase 36-like isoform X1 [Sinocyclocheilus rhinocerous]	-	-	GO:0016579//protein deubiquitination;GO:0006511//ubiquitin-dependent protein catabolic process;GO:0016579//protein deubiquitination;GO:0006511//ubiquitin-dependent protein catabolic process	-	novel-miRn0131
TRINITY_DN63955_c1_g2	TRINITY_DN63955_c1_g2	PREDICTED: ankyrin repeat and SOCS box protein 2-like isoform X1 [Cyprinus carpio]	-	GO:0005622//intracellular;GO:0005622//intracellular;GO:0005622//intracellular	GO:0016567//protein ubiquitination;GO:0035556//intracellular signal transduction;GO:0016567//protein ubiquitination;GO:0035556//intracellular signal transduction;GO:0016567//protein ubiquitination;GO:0035556//intracellular signal transduction;GO:0016567//protein ubiquitination;GO:0035556//intracellular signal transduction	-	novel-miRn0484
TRINITY_DN63984_c2_g1	TRINITY_DN63984_c2_g1	PREDICTED: A disintegrin and metalloproteinase with thrombospondin motifs 20-like [Sinocyclocheilus rhinocerous]	-	GO:0005578//proteinaceous extracellular matrix;GO:0005578//proteinaceous extracellular matrix	GO:0006508//proteolysis;GO:0006508//proteolysis	GO:0004222//metalloendopeptidase activity;GO:0008270//zinc ion binding;GO:0004222//metalloendopeptidase activity;GO:0008270//zinc ion binding	efu-miR-125b
TRINITY_DN64036_c0_g1	TRINITY_DN64036_c0_g1	PREDICTED: LOW QUALITY PROTEIN: sorbin and SH3 domain-containing protein 2-like [Clupea harengus]	-	-	GO:0007015//actin filament organization;GO:0016477//cell migration;GO:0007155//cell adhesion	-	novel-miRn1090
TRINITY_DN64043_c7_g1	TRINITY_DN64043_c7_g1	-	-	-	-	-	novel-miRn0131
TRINITY_DN64084_c0_g1	TRINITY_DN64084_c0_g1	PREDICTED: LOW QUALITY PROTEIN: ankyrin repeat domain-containing protein 26-like [Cyprinus carpio]	-	-	-	-	ccr-miR-217
TRINITY_DN6409_c0_g1	TRINITY_DN6409_c0_g1	-	-	-	-	-	novel-miRn1276
TRINITY_DN64157_c0_g1	TRINITY_DN64157_c0_g1	Zgc:92836 [Danio rerio]	-	GO:0005737//cytoplasm	GO:0048514//blood vessel morphogenesis;GO:0006468//protein phosphorylation;GO:0007507//heart development;GO:0003401//axis elongation	GO:0004702//signal transducer, downstream of receptor, with serine/threonine kinase activity;GO:0005524//ATP binding	ccr-miR-217
TRINITY_DN64159_c17_g1	TRINITY_DN64159_c17_g1	PREDICTED: uncharacterized protein LOC107566763, partial [Sinocyclocheilus grahami]	-	-	GO:0008152//metabolic process	GO:0016740//transferase activity	novel-miRn0682
TRINITY_DN64174_c3_g1	TRINITY_DN64174_c3_g1	-	-	-	-	-	novel-miRn1090
TRINITY_DN64197_c1_g1	TRINITY_DN64197_c1_g1	-	-	-	-	-	efu-miR-206
TRINITY_DN64208_c3_g7	TRINITY_DN64208_c3_g7	-	-	-	-	-	novel-miRn0457
TRINITY_DN64212_c5_g2	TRINITY_DN64212_c5_g2	-	-	-	-	-	novel-miRn0484
TRINITY_DN64220_c2_g1	TRINITY_DN64220_c2_g1	hypothetical protein cypCar_00019805, partial [Cyprinus carpio]	-	GO:0044545//NSL complex;GO:0044545//NSL complex;GO:0044545//NSL complex	-	GO:0043995//histone acetyltransferase activity (H4-K5 specific);GO:0043996//histone acetyltransferase activity (H4-K8 specific);GO:0035035//histone acetyltransferase binding;GO:0001047//core promoter binding;GO:0046972//histone acetyltransferase activity (H4-K16 specific);GO:0043995//histone acetyltransferase activity (H4-K5 specific);GO:0043996//histone acetyltransferase activity (H4-K8 specific…	novel-miRn0682
TRINITY_DN64251_c1_g1	TRINITY_DN64251_c1_g1	PREDICTED: FYVE, RhoGEF and PH domain-containing protein 4-like isoform X1 [Sinocyclocheilus anshuiensis]	-	-	-	-	novel-miRn0131
TRINITY_DN64313_c0_g1	TRINITY_DN64313_c0_g1	PREDICTED: GRB2-associated-binding protein 1 isoform X1 [Sinocyclocheilus grahami]	ko05205//Proteoglycans in cancer;ko04014//Ras signaling pathway;ko04072//Phospholipase D signaling pathway;ko04722//Neurotrophin signaling pathway;ko04012//ErbB signaling pathway;ko01521//EGFR tyrosine kinase inhibitor resistance;ko05100//Bacterial invasion of epithelial cells;ko05211//Renal cell carcinoma	-	-	-	ola-miR-125c
TRINITY_DN64340_c2_g1	TRINITY_DN64340_c2_g1	hypothetical protein cypCar_00038023 [Cyprinus carpio]	-	GO:0005634//nucleus;GO:0005634//nucleus;GO:0005634//nucleus;GO:0005634//nucleus	GO:0043401//steroid hormone mediated signaling pathway;GO:0006355//regulation of transcription, DNA-templated;GO:0043401//steroid hormone mediated signaling pathway;GO:0006355//regulation of transcription, DNA-templated;GO:0043401//steroid hormone mediated signaling pathway;GO:0006355//regulation of transcription, DNA-templated;GO:0043401//steroid hormone mediated signaling pathway;GO:0006355//re…	GO:0008270//zinc ion binding;GO:0043565//sequence-specific DNA binding;GO:0003707//steroid hormone receptor activity;GO:0003700//DNA binding transcription factor activity;GO:0008270//zinc ion binding;GO:0043565//sequence-specific DNA binding;GO:0003707//steroid hormone receptor activity;GO:0003700//DNA binding transcription factor activity;GO:0008270//zinc ion binding;GO:0043565//sequence-specifi…	ola-miR-125c;efu-miR-125b;mmu-miR-125b-5p
TRINITY_DN64365_c1_g2	TRINITY_DN64365_c1_g2	PREDICTED: microtubule-associated protein tau-like [Cyprinus carpio]	ko04010//MAPK signaling pathway;ko05010//Alzheimer's disease	-	-	-	novel-miRn0577
TRINITY_DN64409_c2_g1	TRINITY_DN64409_c2_g1	hypothetical protein cypCar_00009921 [Cyprinus carpio]	-	-	GO:0006869//lipid transport;GO:0006869//lipid transport	-	novel-miRn0131
TRINITY_DN64446_c0_g5	TRINITY_DN64446_c0_g5	-	-	-	-	-	oan-miR-205-5p
TRINITY_DN64511_c0_g1	TRINITY_DN64511_c0_g1	PREDICTED: E3 ubiquitin-protein ligase RNF19B-like isoform X1 [Sinocyclocheilus anshuiensis]	-	GO:0016021//integral component of membrane;GO:0044194//cytolytic granule;GO:0000151//ubiquitin ligase complex;GO:0016021//integral component of membrane;GO:0044194//cytolytic granule;GO:0000151//ubiquitin ligase complex;GO:0016021//integral component of membrane;GO:0044194//cytolytic granule;GO:0000151//ubiquitin ligase complex	GO:0000209//protein polyubiquitination;GO:0042787//protein ubiquitination involved in ubiquitin-dependent protein catabolic process;GO:0032436//positive regulation of proteasomal ubiquitin-dependent protein catabolic process;GO:0000209//protein polyubiquitination;GO:0042787//protein ubiquitination involved in ubiquitin-dependent protein catabolic process;GO:0032436//positive regulation of proteas…	GO:0008270//zinc ion binding;GO:0031624//ubiquitin conjugating enzyme binding;GO:0008270//zinc ion binding;GO:0031624//ubiquitin conjugating enzyme binding;GO:0008270//zinc ion binding;GO:0031624//ubiquitin conjugating enzyme binding	novel-miRn0131
TRINITY_DN64537_c1_g2	TRINITY_DN64537_c1_g2	PREDICTED: multiple PDZ domain protein-like [Sinocyclocheilus rhinocerous]	ko04530//Tight junction;ko04391//Hippo signaling pathway - fly	-	-	-	oan-miR-205-5p
TRINITY_DN64538_c7_g3	TRINITY_DN64538_c7_g3	-	-	-	-	-	novel-miRn0484
TRINITY_DN64572_c0_g1	TRINITY_DN64572_c0_g1	PREDICTED: LOW QUALITY PROTEIN: filamin-C-like [Cyprinus carpio]	ko04010//MAPK signaling pathway;ko04510//Focal adhesion;ko05205//Proteoglycans in cancer;ko05132//Salmonella infection	GO:0042383//sarcolemma;GO:0016528//sarcoplasm;GO:0005925//focal adhesion;GO:0015629//actin cytoskeleton	GO:0046716//muscle cell cellular homeostasis;GO:0007626//locomotory behavior;GO:0046716//muscle cell cellular homeostasis;GO:0007626//locomotory behavior;GO:0046716//muscle cell cellular homeostasis;GO:0007626//locomotory behavior;GO:0048747//muscle fiber development;GO:0046716//muscle cell cellular homeostasis;GO:0030029//actin filament-based process;GO:0007626//locomotory behavior;GO:0046716//m…	GO:0051015//actin filament binding;GO:0051015//actin filament binding;GO:0051015//actin filament binding;GO:0051015//actin filament binding;GO:0030506//ankyrin binding;GO:0051015//actin filament binding	ola-miR-125c;efu-miR-125b;mmu-miR-125b-5p
TRINITY_DN64612_c1_g1	TRINITY_DN64612_c1_g1	PREDICTED: echinoderm microtubule-associated protein-like 4 [Sinocyclocheilus grahami]	-	GO:0015630//microtubule cytoskeleton;GO:0015630//microtubule cytoskeleton	GO:0000226//microtubule cytoskeleton organization;GO:0000226//microtubule cytoskeleton organization	GO:0008017//microtubule binding;GO:0008017//microtubule binding	novel-miRn0577
TRINITY_DN64638_c2_g3	TRINITY_DN64638_c2_g3	hypothetical protein cypCar_00038485 [Cyprinus carpio]	-	-	-	-	oan-miR-205-5p;oan-miR-205-5p
TRINITY_DN64651_c1_g2	TRINITY_DN64651_c1_g2	-	-	-	-	-	dre-miR-26a-3p
TRINITY_DN64701_c2_g1	TRINITY_DN64701_c2_g1	hypothetical protein cypCar_00009131, partial [Cyprinus carpio]	-	GO:0016021//integral component of membrane;GO:0016021//integral component of membrane;GO:0005783//endoplasmic reticulum	GO:0016477//cell migration;GO:0048146//positive regulation of fibroblast proliferation;GO:0045600//positive regulation of fat cell differentiation;GO:0045668//negative regulation of osteoblast differentiation;GO:0034446//substrate adhesion-dependent cell spreading;GO:0060510//Type II pneumocyte differentiation	GO:0005515//protein binding	efu-miR-125b
TRINITY_DN64793_c2_g1	TRINITY_DN64793_c2_g1	Neurobeachin-like protein 1 [Larimichthys crocea]	-	-	-	-	novel-miRn0457
TRINITY_DN64798_c1_g1	TRINITY_DN64798_c1_g1	hypothetical protein cypCar_00011576 [Cyprinus carpio]	-	GO:0012505//endomembrane system;GO:0005622//intracellular	GO:0031338//regulation of vesicle fusion;GO:0006886//intracellular protein transport	GO:0005096//GTPase activator activity;GO:0017137//Rab GTPase binding	novel-miRn0682
TRINITY_DN64811_c1_g1	TRINITY_DN64811_c1_g1	E3 ubiquitin-protein ligase RNF38 isoform X2 [Danio rerio]	-	-	-	-	ssa-miR-142b-3p
TRINITY_DN64823_c5_g1	TRINITY_DN64823_c5_g1	PREDICTED: sorting nexin-19-like [Sinocyclocheilus anshuiensis]	-	GO:0016021//integral component of membrane	-	GO:0035091//phosphatidylinositol binding	novel-miRn1185
TRINITY_DN64843_c2_g1	TRINITY_DN64843_c2_g1	PREDICTED: tankyrase-1-like isoform X3 [Sinocyclocheilus rhinocerous]	-	GO:0005643//nuclear pore;GO:0005829//cytosol;GO:0000242//pericentriolar material;GO:0000784//nuclear chromosome, telomeric region;GO:0000139//Golgi membrane;GO:0000922//spindle pole;GO:0031965//nuclear membrane;GO:0000775//chromosome, centromeric region	GO:0070213//protein auto-ADP-ribosylation;GO:0007052//mitotic spindle organization;GO:0090263//positive regulation of canonical Wnt signaling pathway;GO:0051301//cell division;GO:0070212//protein poly-ADP-ribosylation;GO:0015031//protein transport;GO:0070198//protein localization to chromosome, telomeric region;GO:0042593//glucose homeostasis;GO:0018107//peptidyl-threonine phosphorylation;GO:0045…	GO:0003950//NAD+ ADP-ribosyltransferase activity;GO:0008270//zinc ion binding;GO:0042393//histone binding;GO:0003950//NAD+ ADP-ribosyltransferase activity;GO:0003950//NAD+ ADP-ribosyltransferase activity	ccr-miR-217
TRINITY_DN64860_c1_g1	TRINITY_DN64860_c1_g1	hypothetical protein cypCar_00004947 [Cyprinus carpio]	ko00860//Porphyrin and chlorophyll metabolism	GO:0005829//cytosol;GO:0005829//cytosol	GO:0006783//heme biosynthetic process;GO:0006783//heme biosynthetic process	GO:0008270//zinc ion binding;GO:0004655//porphobilinogen synthase activity;GO:0008270//zinc ion binding;GO:0004655//porphobilinogen synthase activity	ccr-miR-217
TRINITY_DN64868_c1_g1	TRINITY_DN64868_c1_g1	PREDICTED: protein kinase C-binding protein 1-like isoform X4 [Sinocyclocheilus rhinocerous]	-	-	-	GO:0008270//zinc ion binding	oan-miR-205-5p
TRINITY_DN64897_c6_g3	TRINITY_DN64897_c6_g3	-	-	-	-	-	novel-miRn0032
TRINITY_DN64899_c1_g1	TRINITY_DN64899_c1_g1	PREDICTED: ras GTPase-activating protein 2-like isoform X2 [Sinocyclocheilus rhinocerous]	-	GO:0005622//intracellular;GO:0005622//intracellular	GO:0035556//intracellular signal transduction;GO:0043087//regulation of GTPase activity;GO:0035556//intracellular signal transduction;GO:0043547//positive regulation of GTPase activity	GO:0005096//GTPase activator activity	oan-miR-205-5p
TRINITY_DN64910_c1_g1	TRINITY_DN64910_c1_g1	PREDICTED: SH3 and PX domain-containing protein 2A-like isoform X2 [Sinocyclocheilus rhinocerous]	-	GO:0002102//podosome;GO:0002102//podosome;GO:0002102//podosome	GO:0071800//podosome assembly;GO:0006801//superoxide metabolic process;GO:0055114//oxidation-reduction process;GO:0071800//podosome assembly;GO:0006801//superoxide metabolic process;GO:0055114//oxidation-reduction process;GO:0071800//podosome assembly;GO:0006801//superoxide metabolic process;GO:0055114//oxidation-reduction process	GO:0016176//superoxide-generating NADPH oxidase activator activity;GO:0035091//phosphatidylinositol binding;GO:0016176//superoxide-generating NADPH oxidase activator activity;GO:0035091//phosphatidylinositol binding;GO:0016176//superoxide-generating NADPH oxidase activator activity;GO:0035091//phosphatidylinositol binding	novel-miRn0131
TRINITY_DN64945_c0_g1	TRINITY_DN64945_c0_g1	PREDICTED: receptor tyrosine-protein kinase erbB-2-like [Cyprinus carpio]	ko05200//Pathways in cancer;ko04510//Focal adhesion;ko05205//Proteoglycans in cancer;ko04020//Calcium signaling pathway;ko05206//MicroRNAs in cancer;ko01522//Endocrine resistance;ko04012//ErbB signaling pathway;ko04520//Adherens junction;ko04066//HIF-1 signaling pathway;ko05215//Prostate cancer;ko01521//EGFR tyrosine kinase inhibitor resistance;ko05230//Central carbon metabolism in cancer;ko05212…	GO:0016021//integral component of membrane;GO:0016021//integral component of membrane	GO:0048914//myelination of anterior lateral line nerve axons;GO:0060347//heart trabecula formation;GO:0014044//Schwann cell development;GO:0001837//epithelial to mesenchymal transition;GO:0055003//cardiac myofibril assembly;GO:0001755//neural crest cell migration;GO:0031101//fin regeneration;GO:0048932//myelination of posterior lateral line nerve axons;GO:0007169//transmembrane receptor protein t…	GO:0004716//signal transducer, downstream of receptor, with protein tyrosine kinase activity;GO:0004714//transmembrane receptor protein tyrosine kinase activity;GO:0005524//ATP binding;GO:0004716//signal transducer, downstream of receptor, with protein tyrosine kinase activity;GO:0004714//transmembrane receptor protein tyrosine kinase activity;GO:0005524//ATP binding	novel-miRn0131;novel-miRn0131
TRINITY_DN64966_c3_g1	TRINITY_DN64966_c3_g1	PREDICTED: uncharacterized protein LOC107729463 isoform X3 [Sinocyclocheilus rhinocerous]	-	-	-	-	ola-miR-125c;efu-miR-125b;mmu-miR-125b-5p
TRINITY_DN65018_c3_g2	TRINITY_DN65018_c3_g2	-	-	-	-	-	ccr-miR-217
TRINITY_DN65091_c1_g1	TRINITY_DN65091_c1_g1	-	-	-	-	-	novel-miRn0737
TRINITY_DN65101_c2_g4	TRINITY_DN65101_c2_g4	hypothetical protein cypCar_00042663, partial [Cyprinus carpio]	-	-	-	-	novel-miRn0131
TRINITY_DN65106_c7_g1	TRINITY_DN65106_c7_g1	-	-	-	-	-	novel-miRn0682
TRINITY_DN65128_c1_g2	TRINITY_DN65128_c1_g2	PREDICTED: collagen alpha-1(VII) chain-like [Cyprinus carpio]	ko04974//Protein digestion and absorption	GO:0005615//extracellular space;GO:0005615//extracellular space	-	GO:0004867//serine-type endopeptidase inhibitor activity;GO:0004867//serine-type endopeptidase inhibitor activity	oan-miR-205-5p;oan-miR-205-5p
TRINITY_DN65131_c2_g3	TRINITY_DN65131_c2_g3	PREDICTED: unconventional myosin-Ig-like [Sinocyclocheilus grahami]	-	GO:0016459//myosin complex;GO:0016459//myosin complex;GO:0016459//myosin complex	-	GO:0003779//actin binding;GO:0005524//ATP binding;GO:0003774//motor activity;GO:0003779//actin binding;GO:0005524//ATP binding;GO:0003774//motor activity;GO:0003779//actin binding;GO:0005524//ATP binding;GO:0003774//motor activity	novel-miRn0131
TRINITY_DN65172_c2_g2	TRINITY_DN65172_c2_g2	PREDICTED: protein jagged-1b-like [Sinocyclocheilus rhinocerous]	ko01522//Endocrine resistance;ko04330//Notch signaling pathway	GO:0016021//integral component of membrane;GO:0016324//apical plasma membrane;GO:0005912//adherens junction	GO:0030878//thyroid gland development;GO:0072015//glomerular visceral epithelial cell development;GO:0045665//negative regulation of neuron differentiation;GO:0031016//pancreas development;GO:0045669//positive regulation of osteoblast differentiation;GO:0003184//pulmonary valve morphogenesis;GO:0035909//aorta morphogenesis;GO:0001889//liver development;GO:0045747//positive regulation of Notch sig…	GO:0005112//Notch binding;GO:0005509//calcium ion binding	ola-miR-125c;efu-miR-125b;mmu-miR-125b-5p
TRINITY_DN65222_c1_g1	TRINITY_DN65222_c1_g1	PREDICTED: phosphofurin acidic cluster sorting protein 1-like, partial [Cyprinus carpio]	-	-	-	-	novel-miRn0131
TRINITY_DN65243_c1_g5	TRINITY_DN65243_c1_g5	-	-	-	-	-	novel-miRn1185
TRINITY_DN65267_c1_g1	TRINITY_DN65267_c1_g1	-	-	-	-	-	ipu-miR-196a;ccr-miR-196a
TRINITY_DN65328_c4_g1	TRINITY_DN65328_c4_g1	PREDICTED: LOW QUALITY PROTEIN: glutamine and serine-rich protein 1-like [Cyprinus carpio]	-	-	-	-	novel-miRn0484
TRINITY_DN65355_c1_g1	TRINITY_DN65355_c1_g1	hypothetical protein cypCar_00024958 [Cyprinus carpio]	-	-	-	-	novel-miRn0131
TRINITY_DN65387_c2_g2	TRINITY_DN65387_c2_g2	PREDICTED: putative RNA-binding protein Luc7-like 2 [Cyprinus carpio]	-	-	-	-	novel-miRn0577;novel-miRn0577
TRINITY_DN65491_c6_g1	TRINITY_DN65491_c6_g1	PREDICTED: T-lymphoma invasion and metastasis-inducing protein 2-like [Cyprinus carpio]	-	-	-	-	novel-miRn0484;ccr-miR-217
TRINITY_DN65543_c1_g2	TRINITY_DN65543_c1_g2	PREDICTED: ankyrin repeat domain-containing protein 12-like [Sinocyclocheilus grahami]	-	-	-	-	novel-miRn0131
TRINITY_DN65607_c13_g5	TRINITY_DN65607_c13_g5	hypothetical protein cypCar_00004652, partial [Cyprinus carpio]	-	-	-	-	novel-miRn0682
TRINITY_DN65627_c6_g1	TRINITY_DN65627_c6_g1	PREDICTED: E3 ubiquitin/ISG15 ligase TRIM25-like, partial [Cyprinus carpio]	-	-	-	-	novel-miRn0484
TRINITY_DN65649_c16_g2	TRINITY_DN65649_c16_g2	ORF2-encoded protein, partial [Danio rerio]	-	-	-	-	novel-miRn0133
TRINITY_DN65757_c0_g1	TRINITY_DN65757_c0_g1	-	-	-	-	-	ccr-miR-133a-5p
TRINITY_DN66266_c0_g1	TRINITY_DN66266_c0_g1	-	-	-	-	-	ipu-miR-196a;ccr-miR-196a
TRINITY_DN66428_c0_g1	TRINITY_DN66428_c0_g1	-	-	-	-	-	novel-miRn1185
TRINITY_DN66877_c0_g1	TRINITY_DN66877_c0_g1	-	-	-	-	-	novel-miRn0457
TRINITY_DN67085_c0_g1	TRINITY_DN67085_c0_g1	PREDICTED: hippocampus abundant transcript 1 protein-like [Sinocyclocheilus anshuiensis]	-	GO:0016021//integral component of membrane	GO:0055085//transmembrane transport	GO:0005215//transporter activity	oan-miR-205-5p
TRINITY_DN67309_c0_g1	TRINITY_DN67309_c0_g1	-	-	-	-	-	novel-miRn0484
TRINITY_DN67882_c0_g1	TRINITY_DN67882_c0_g1	-	-	-	-	-	novel-miRn0722
TRINITY_DN68137_c0_g1	TRINITY_DN68137_c0_g1	-	-	-	-	-	novel-miRn1276
TRINITY_DN68456_c0_g1	TRINITY_DN68456_c0_g1	-	-	-	-	-	novel-miRn0131
TRINITY_DN68643_c0_g1	TRINITY_DN68643_c0_g1	-	-	-	-	-	novel-miRn0131
TRINITY_DN68656_c0_g1	TRINITY_DN68656_c0_g1	-	-	-	-	-	novel-miRn0682
TRINITY_DN68657_c0_g1	TRINITY_DN68657_c0_g1	pol-like protein [Danio rerio]	-	-	-	-	novel-miRn1276
TRINITY_DN68827_c0_g1	TRINITY_DN68827_c0_g1	PREDICTED: leucine-rich repeat transmembrane neuronal protein 1-like [Cyprinus carpio]	-	GO:0005737//cytoplasm;GO:0016021//integral component of membrane	GO:0019221//cytokine-mediated signaling pathway;GO:0046426//negative regulation of JAK-STAT cascade	GO:0042802//identical protein binding;GO:0004860//protein kinase inhibitor activity	efu-miR-206;ccr-miR-206
TRINITY_DN68871_c0_g1	TRINITY_DN68871_c0_g1	PREDICTED: phospholipid-transporting ATPase IA isoform X9 [Sinocyclocheilus anshuiensis]	-	-	-	-	novel-miRn0131
TRINITY_DN69196_c0_g1	TRINITY_DN69196_c0_g1	PREDICTED: kinesin-like protein KIF14 isoform X1 [Sinocyclocheilus anshuiensis]	-	GO:0005871//kinesin complex	GO:0007018//microtubule-based movement;GO:0030705//cytoskeleton-dependent intracellular transport	GO:0008017//microtubule binding;GO:0016887//ATPase activity;GO:0005524//ATP binding;GO:0003777//microtubule motor activity	novel-miRn0131
TRINITY_DN69989_c0_g1	TRINITY_DN69989_c0_g1	-	-	-	-	-	hsa-let-7f-5p
TRINITY_DN70221_c0_g1	TRINITY_DN70221_c0_g1	-	-	-	-	-	novel-miRn0377
TRINITY_DN71103_c0_g1	TRINITY_DN71103_c0_g1	-	-	-	-	-	novel-miRn0849
TRINITY_DN71437_c0_g1	TRINITY_DN71437_c0_g1	PREDICTED: E3 ubiquitin-protein ligase RING1 isoform X1 [Esox lucius]	-	-	-	-	novel-miRn0032
TRINITY_DN71583_c0_g1	TRINITY_DN71583_c0_g1	hypothetical protein cypCar_00019819 [Cyprinus carpio]	-	GO:0005634//nucleus	GO:0048538//thymus development;GO:0006355//regulation of transcription, DNA-templated	GO:0000981//RNA polymerase II transcription factor activity, sequence-specific DNA binding;GO:0000976//transcription regulatory region sequence-specific DNA binding	oan-miR-205-5p
TRINITY_DN72185_c0_g1	TRINITY_DN72185_c0_g1	PREDICTED: leucine-rich repeat-containing protein 61 isoform X2 [Cyprinus carpio]	-	-	-	-	ssa-miR-23b-3p
TRINITY_DN72657_c0_g1	TRINITY_DN72657_c0_g1	hypothetical protein cypCar_00017140 [Cyprinus carpio]	-	-	-	-	efu-miR-125b
TRINITY_DN73065_c0_g1	TRINITY_DN73065_c0_g1	PREDICTED: voltage-gated potassium channel subunit beta-2-like isoform X1 [Sinocyclocheilus anshuiensis]	-	GO:0005737//cytoplasm;GO:0016021//integral component of membrane	GO:0071805//potassium ion transmembrane transport	GO:0005249//voltage-gated potassium channel activity	novel-miRn0484
TRINITY_DN73187_c0_g1	TRINITY_DN73187_c0_g1	hypothetical protein cypCar_00008012, partial [Cyprinus carpio]	-	GO:0016021//integral component of membrane	GO:0006468//protein phosphorylation	GO:0005524//ATP binding;GO:0004674//protein serine/threonine kinase activity	novel-miRn0484
TRINITY_DN73507_c0_g1	TRINITY_DN73507_c0_g1	-	-	-	-	-	efu-miR-206;ccr-miR-206
TRINITY_DN73877_c0_g1	TRINITY_DN73877_c0_g1	-	-	-	-	-	novel-miRn1090
TRINITY_DN74253_c0_g1	TRINITY_DN74253_c0_g1	-	-	-	-	-	ola-miR-125c;efu-miR-125b;mmu-miR-125b-5p
TRINITY_DN74420_c0_g1	TRINITY_DN74420_c0_g1	PREDICTED: NACHT domain- and WD repeat-containing protein 1-like [Sinocyclocheilus grahami]	-	-	GO:0009267//cellular response to starvation	-	novel-miRn0133
TRINITY_DN74728_c0_g1	TRINITY_DN74728_c0_g1	-	-	-	-	-	novel-miRn0484
TRINITY_DN74774_c0_g1	TRINITY_DN74774_c0_g1	-	-	-	-	-	ccr-miR-217
TRINITY_DN75072_c0_g1	TRINITY_DN75072_c0_g1	-	-	-	-	-	ccr-miR-203b-5p
TRINITY_DN75141_c0_g1	TRINITY_DN75141_c0_g1	-	-	-	-	-	ola-miR-125c;efu-miR-125b;mmu-miR-125b-5p
TRINITY_DN75811_c0_g1	TRINITY_DN75811_c0_g1	-	-	-	-	-	efu-miR-206
TRINITY_DN76289_c0_g1	TRINITY_DN76289_c0_g1	-	-	-	-	-	novel-miRn0032
TRINITY_DN76297_c0_g1	TRINITY_DN76297_c0_g1	-	-	-	-	-	oha-miR-10c-5p
TRINITY_DN76590_c0_g1	TRINITY_DN76590_c0_g1	PREDICTED: uncharacterized protein LOC107593710 [Sinocyclocheilus grahami]	-	-	-	-	novel-miRn0131
TRINITY_DN76911_c0_g1	TRINITY_DN76911_c0_g1	-	-	-	-	-	novel-miRn0484
TRINITY_DN77112_c0_g1	TRINITY_DN77112_c0_g1	-	-	-	-	-	ccr-miR-217
TRINITY_DN77297_c0_g1	TRINITY_DN77297_c0_g1	-	-	-	-	-	novel-miRn0131
TRINITY_DN77511_c0_g1	TRINITY_DN77511_c0_g1	-	-	-	-	-	novel-miRn0682
TRINITY_DN7770_c0_g1	TRINITY_DN7770_c0_g1	-	-	-	-	-	novel-miRn1185
TRINITY_DN79475_c0_g1	TRINITY_DN79475_c0_g1	-	-	-	-	-	mmu-miR-181a-5p
TRINITY_DN79656_c0_g1	TRINITY_DN79656_c0_g1	-	-	-	-	-	novel-miRn1185
TRINITY_DN79829_c0_g1	TRINITY_DN79829_c0_g1	-	-	-	-	-	novel-miRn0131
TRINITY_DN79858_c0_g1	TRINITY_DN79858_c0_g1	-	-	-	-	-	efu-miR-206
TRINITY_DN80823_c0_g1	TRINITY_DN80823_c0_g1	-	-	-	-	-	novel-miRn0131
TRINITY_DN80849_c0_g1	TRINITY_DN80849_c0_g1	PREDICTED: follistatin-related protein 5-like [Cyprinus carpio]	-	GO:0005576//extracellular region	-	GO:0005515//protein binding;GO:0005509//calcium ion binding	dre-miR-26a-3p
TRINITY_DN80885_c0_g1	TRINITY_DN80885_c0_g1	PREDICTED: lens fiber membrane intrinsic protein-like [Cyprinus carpio]	-	GO:0016021//integral component of membrane	-	GO:0005212//structural constituent of eye lens	novel-miRn0131
TRINITY_DN8127_c0_g1	TRINITY_DN8127_c0_g1	-	-	-	-	-	ccr-miR-217
TRINITY_DN82212_c0_g1	TRINITY_DN82212_c0_g1	-	-	-	-	-	dre-miR-429b
TRINITY_DN82361_c0_g1	TRINITY_DN82361_c0_g1	hypothetical protein cypCar_00032888 [Cyprinus carpio]	-	-	-	-	novel-miRn0484
TRINITY_DN82515_c0_g1	TRINITY_DN82515_c0_g1	-	-	-	-	-	novel-miRn0131
TRINITY_DN83067_c0_g1	TRINITY_DN83067_c0_g1	PREDICTED: collagen alpha-1(XXI) chain-like [Sinocyclocheilus grahami]	ko04974//Protein digestion and absorption	-	-	-	novel-miRn0131
TRINITY_DN83277_c0_g1	TRINITY_DN83277_c0_g1	-	-	-	-	-	efu-miR-206;ccr-miR-206
TRINITY_DN83461_c0_g1	TRINITY_DN83461_c0_g1	PREDICTED: microtubule-associated tumor suppressor candidate 2-like [Sinocyclocheilus anshuiensis]	-	-	-	-	oan-miR-205-5p
TRINITY_DN83660_c0_g1	TRINITY_DN83660_c0_g1	PREDICTED: spectrin beta chain, non-erythrocytic 4-like [Sinocyclocheilus anshuiensis]	-	GO:0016021//integral component of membrane	-	GO:0003779//actin binding	novel-miRn0131
TRINITY_DN83841_c0_g1	TRINITY_DN83841_c0_g1	hypothetical protein cypCar_00025263 [Cyprinus carpio]	ko04725//Cholinergic synapse;ko00564//Glycerophospholipid metabolism	GO:0005623//cell	GO:0060416//response to growth hormone	GO:0004102//choline O-acetyltransferase activity	novel-miRn0457
TRINITY_DN84004_c0_g1	TRINITY_DN84004_c0_g1	PREDICTED: LOW QUALITY PROTEIN: plasma protease C1 inhibitor-like [Cyprinus carpio]	ko05133//Pertussis;ko04610//Complement and coagulation cascades	GO:0005615//extracellular space	-	GO:0004867//serine-type endopeptidase inhibitor activity	novel-miRn0131
TRINITY_DN84188_c0_g1	TRINITY_DN84188_c0_g1	hypothetical protein cypCar_00004004 [Cyprinus carpio]	-	-	-	-	novel-miRn0484
TRINITY_DN84333_c0_g1	TRINITY_DN84333_c0_g1	hypothetical protein cypCar_00047847, partial [Cyprinus carpio]	-	-	-	-	novel-miRn1090
TRINITY_DN84718_c0_g1	TRINITY_DN84718_c0_g1	-	-	-	-	-	ssa-miR-23b-3p
TRINITY_DN84774_c0_g1	TRINITY_DN84774_c0_g1	-	-	-	-	-	novel-miRn0131
TRINITY_DN84988_c0_g1	TRINITY_DN84988_c0_g1	-	-	-	-	-	novel-miRn1276
TRINITY_DN85060_c0_g1	TRINITY_DN85060_c0_g1	-	-	-	-	-	ipu-miR-133c
TRINITY_DN8526_c0_g1	TRINITY_DN8526_c0_g1	-	-	-	-	-	oan-miR-205-5p
TRINITY_DN85408_c0_g1	TRINITY_DN85408_c0_g1	-	-	-	-	-	efu-miR-206
TRINITY_DN86184_c0_g1	TRINITY_DN86184_c0_g1	-	-	-	-	-	oha-miR-10c-5p;ssa-miR-23b-3p
TRINITY_DN86400_c0_g1	TRINITY_DN86400_c0_g1	-	-	-	-	-	novel-miRn0131
TRINITY_DN86609_c0_g1	TRINITY_DN86609_c0_g1	PREDICTED: thrombospondin type-1 domain-containing protein 7A-like [Sinocyclocheilus anshuiensis]	-	GO:0016021//integral component of membrane	GO:0001525//angiogenesis;GO:0043534//blood vessel endothelial cell migration	-	oha-miR-10c-5p
TRINITY_DN87441_c0_g1	TRINITY_DN87441_c0_g1	-	-	-	-	-	novel-miRn0377
TRINITY_DN87671_c0_g1	TRINITY_DN87671_c0_g1	-	-	-	-	-	novel-miRn1276
TRINITY_DN87906_c0_g1	TRINITY_DN87906_c0_g1	PREDICTED: angiotensin-converting enzyme [Chelonia mydas]	-	-	-	-	novel-miRn0577
TRINITY_DN88014_c0_g1	TRINITY_DN88014_c0_g1	-	-	-	-	-	novel-miRn0131
TRINITY_DN88994_c0_g1	TRINITY_DN88994_c0_g1	hypothetical protein cypCar_00042843, partial [Cyprinus carpio]	-	-	-	-	efu-miR-125b
TRINITY_DN89472_c0_g1	TRINITY_DN89472_c0_g1	-	-	-	-	-	novel-miRn0484
TRINITY_DN89608_c0_g1	TRINITY_DN89608_c0_g1	-	-	-	-	-	efu-miR-206;ccr-miR-206
TRINITY_DN90335_c0_g1	TRINITY_DN90335_c0_g1	-	-	-	-	-	novel-miRn0131
TRINITY_DN90575_c0_g1	TRINITY_DN90575_c0_g1	PREDICTED: protein FAM3C-like [Cyprinus carpio]	-	-	-	-	efu-miR-206;ccr-miR-206
TRINITY_DN91147_c0_g1	TRINITY_DN91147_c0_g1	-	-	-	-	-	novel-miRn0484
TRINITY_DN91189_c0_g1	TRINITY_DN91189_c0_g1	-	-	-	-	-	novel-miRn0484
TRINITY_DN91846_c0_g1	TRINITY_DN91846_c0_g1	-	-	-	-	-	ola-miR-125c
TRINITY_DN92292_c0_g1	TRINITY_DN92292_c0_g1	-	-	-	-	-	efu-miR-125b
TRINITY_DN92636_c0_g1	TRINITY_DN92636_c0_g1	-	-	-	-	-	ola-miR-125c;efu-miR-125b;mmu-miR-125b-5p
TRINITY_DN93729_c0_g1	TRINITY_DN93729_c0_g1	PREDICTED: thrombospondin type-1 domain-containing protein 7B-like [Sinocyclocheilus anshuiensis]	-	GO:0016021//integral component of membrane	-	-	novel-miRn0682
TRINITY_DN94151_c0_g1	TRINITY_DN94151_c0_g1	-	-	-	-	-	novel-miRn0131
TRINITY_DN94447_c0_g1	TRINITY_DN94447_c0_g1	-	-	-	-	-	novel-miRn0377
TRINITY_DN94689_c0_g1	TRINITY_DN94689_c0_g1	PREDICTED: uncharacterized protein LOC109082833 [Cyprinus carpio]	-	-	-	-	novel-miRn0682
TRINITY_DN94893_c0_g1	TRINITY_DN94893_c0_g1	-	-	-	-	-	ipu-miR-196a;ccr-miR-196a
TRINITY_DN95037_c0_g1	TRINITY_DN95037_c0_g1	PREDICTED: doublecortin domain-containing protein 2-like [Cyprinus carpio]	-	-	GO:0035556//intracellular signal transduction;GO:0007605//sensory perception of sound;GO:0035675//neuromast hair cell development;GO:0048793//pronephros development;GO:0032474//otolith morphogenesis	-	novel-miRn0131
TRINITY_DN95602_c0_g1	TRINITY_DN95602_c0_g1	PREDICTED: LOW QUALITY PROTEIN: uncharacterized protein LOC105903196 [Clupea harengus]	-	-	GO:0006508//proteolysis;GO:0015074//DNA integration	GO:0003676//nucleic acid binding;GO:0004190//aspartic-type endopeptidase activity	ipu-miR-133c
TRINITY_DN9659_c0_g1	TRINITY_DN9659_c0_g1	PREDICTED: protein RIC-3-like isoform X3 [Sinocyclocheilus anshuiensis]	-	-	-	-	novel-miRn0577;novel-miRn0577
TRINITY_DN97130_c0_g1	TRINITY_DN97130_c0_g1	PREDICTED: nuclear receptor subfamily 0 group B member 2-like [Cyprinus carpio]	-	-	-	-	novel-miRn0131
TRINITY_DN97808_c0_g1	TRINITY_DN97808_c0_g1	-	-	-	-	-	novel-miRn1276
TRINITY_DN97838_c0_g1	TRINITY_DN97838_c0_g1	-	-	-	-	-	ccr-miR-217
TRINITY_DN98037_c0_g1	TRINITY_DN98037_c0_g1	-	-	-	-	-	dre-miR-26a-3p
TRINITY_DN98432_c0_g1	TRINITY_DN98432_c0_g1	PREDICTED: LOW QUALITY PROTEIN: collagen alpha-5(IV) chain-like, partial [Cyprinus carpio]	-	-	-	-	gga-miR-10b-5p;oha-miR-10c-5p
TRINITY_DN99373_c0_g1	TRINITY_DN99373_c0_g1	-	-	-	-	-	dre-miR-429b
TRINITY_DN99628_c0_g1	TRINITY_DN99628_c0_g1	-	-	-	-	-	novel-miRn1185
TRINITY_DN99896_c0_g1	TRINITY_DN99896_c0_g1	-	-	-	-	-	novel-miRn0484
TRINITY_GG_1000_c1_g1	TRINITY_GG_1000_c1_g1	hypothetical protein cypCar_00042486 [Cyprinus carpio]	-	GO:0005622//intracellular	-	GO:0008270//zinc ion binding	novel-miRn0484
TRINITY_GG_10027_c0_g1	TRINITY_GG_10027_c0_g1	PREDICTED: LOW QUALITY PROTEIN: centrosomal protein of 63 kDa-like [Cyprinus carpio]	-	GO:0000922//spindle pole;GO:0005814//centriole	GO:0098535//de novo centriole assembly involved in multi-ciliated epithelial cell differentiation;GO:0007067//-;GO:0051225//spindle assembly;GO:0042770//signal transduction in response to DNA damage;GO:0051301//cell division;GO:0000077//DNA damage checkpoint;GO:0007099//centriole replication	-	novel-miRn0484
TRINITY_GG_10027_c1_g1	TRINITY_GG_10027_c1_g1	PREDICTED: LOW QUALITY PROTEIN: centrosomal protein of 63 kDa-like [Cyprinus carpio]	-	GO:0000922//spindle pole;GO:0005814//centriole	GO:0098535//de novo centriole assembly involved in multi-ciliated epithelial cell differentiation;GO:0007067//-;GO:0051225//spindle assembly;GO:0042770//signal transduction in response to DNA damage;GO:0051301//cell division;GO:0000077//DNA damage checkpoint;GO:0007099//centriole replication	-	novel-miRn0131;novel-miRn0131
TRINITY_GG_10031_c7_g1	TRINITY_GG_10031_c7_g1	-	-	-	-	-	oha-miR-10c-5p
TRINITY_GG_10051_c5_g1	TRINITY_GG_10051_c5_g1	hypothetical protein cypCar_00002007 [Cyprinus carpio]	-	GO:0015630//microtubule cytoskeleton;GO:0015630//microtubule cytoskeleton;GO:0015630//microtubule cytoskeleton;GO:0015630//microtubule cytoskeleton	GO:0000226//microtubule cytoskeleton organization;GO:0000226//microtubule cytoskeleton organization;GO:0000226//microtubule cytoskeleton organization;GO:0000226//microtubule cytoskeleton organization	GO:0008017//microtubule binding;GO:0008017//microtubule binding;GO:0008017//microtubule binding;GO:0008017//microtubule binding	efu-miR-125b
TRINITY_GG_10133_c5_g1	TRINITY_GG_10133_c5_g1	PREDICTED: substance-P receptor-like [Cyprinus carpio]	ko04020//Calcium signaling pathway;ko04080//Neuroactive ligand-receptor interaction;ko05162//Measles	GO:0005886//plasma membrane;GO:0016021//integral component of membrane	GO:0071314//cellular response to cocaine;GO:0007186//G-protein coupled receptor signaling pathway	GO:0004995//tachykinin receptor activity	efu-miR-206;ccr-miR-206
TRINITY_GG_10136_c1_g1	TRINITY_GG_10136_c1_g1	-	-	-	-	-	ssa-miR-142b-3p
TRINITY_GG_10145_c2_g1	TRINITY_GG_10145_c2_g1	-	-	-	-	-	efu-miR-206;ccr-miR-206
TRINITY_GG_10176_c1_g1	TRINITY_GG_10176_c1_g1	-	-	-	-	-	novel-miRn1090
TRINITY_GG_10178_c0_g1	TRINITY_GG_10178_c0_g1	-	-	-	-	-	mmu-miR-181a-5p
TRINITY_GG_10201_c2_g1	TRINITY_GG_10201_c2_g1	-	-	-	-	-	novel-miRn0737
TRINITY_GG_10210_c0_g1	TRINITY_GG_10210_c0_g1	PREDICTED: uncharacterized protein LOC107749824, partial [Sinocyclocheilus rhinocerous]	-	-	-	-	novel-miRn0131
TRINITY_GG_10210_c27_g1	TRINITY_GG_10210_c27_g1	PREDICTED: protein Hook homolog 3-like [Sinocyclocheilus rhinocerous]	-	-	-	-	novel-miRn0577;novel-miRn0577
TRINITY_GG_10210_c56_g1	TRINITY_GG_10210_c56_g1	-	-	-	-	-	ssa-miR-23b-3p
TRINITY_GG_1028_c54_g1	TRINITY_GG_1028_c54_g1	PREDICTED: inner centromere protein-like [Sinocyclocheilus grahami]	-	-	-	-	novel-miRn0131
TRINITY_GG_10341_c1_g1	TRINITY_GG_10341_c1_g1	PREDICTED: regulating synaptic membrane exocytosis protein 2-like [Cyprinus carpio]	ko04911//Insulin secretion	-	-	-	novel-miRn0450
TRINITY_GG_10393_c1_g1	TRINITY_GG_10393_c1_g1	PREDICTED: SH3 and multiple ankyrin repeat domains protein 2-like [Sinocyclocheilus anshuiensis]	ko04724//Glutamatergic synapse	-	-	-	novel-miRn0131
TRINITY_GG_1046_c18_g1	TRINITY_GG_1046_c18_g1	PREDICTED: protein jagged-1b-like [Cyprinus carpio]	ko01522//Endocrine resistance;ko04330//Notch signaling pathway	GO:0016021//integral component of membrane	GO:0030878//thyroid gland development;GO:0060325//face morphogenesis;GO:0001889//liver development;GO:0032474//otolith morphogenesis;GO:0009953//dorsal/ventral pattern formation;GO:0031101//fin regeneration;GO:0031016//pancreas development;GO:0007219//Notch signaling pathway;GO:0048752//semicircular canal morphogenesis;GO:0060351//cartilage development involved in endochondral bone morphogenesis;…	GO:0005509//calcium ion binding;GO:0005112//Notch binding	ola-miR-125c
TRINITY_GG_10606_c24_g1	TRINITY_GG_10606_c24_g1	-	-	-	-	-	novel-miRn0484
TRINITY_GG_10660_c0_g1	TRINITY_GG_10660_c0_g1	-	-	-	-	-	novel-miRn0457
TRINITY_GG_10690_c1_g1	TRINITY_GG_10690_c1_g1	-	-	-	-	-	ssa-miR-23b-3p
TRINITY_GG_10743_c10_g1	TRINITY_GG_10743_c10_g1	PREDICTED: NACHT, LRR and PYD domains-containing protein 12-like [Cyprinus carpio]	-	-	-	-	ccr-miR-217
TRINITY_GG_10817_c2_g1	TRINITY_GG_10817_c2_g1	-	-	-	-	-	novel-miRn0133
TRINITY_GG_10889_c8_g1	TRINITY_GG_10889_c8_g1	-	-	-	-	-	novel-miRn0131
TRINITY_GG_10919_c7_g1	TRINITY_GG_10919_c7_g1	PREDICTED: ephrin-A1-like [Sinocyclocheilus rhinocerous]	ko04151//PI3K-Akt signaling pathway;ko04015//Rap1 signaling pathway;ko04360//Axon guidance;ko04014//Ras signaling pathway	GO:0046658//anchored component of plasma membrane	GO:0007411//axon guidance;GO:0001525//angiogenesis;GO:0048013//ephrin receptor signaling pathway	GO:0046875//ephrin receptor binding	novel-miRn0131
TRINITY_GG_10977_c0_g1	TRINITY_GG_10977_c0_g1	hypothetical protein cypCar_00020390 [Cyprinus carpio]	-	-	-	-	ssa-miR-23b-3p
TRINITY_GG_10991_c2_g1	TRINITY_GG_10991_c2_g1	-	-	-	-	-	novel-miRn0457
TRINITY_GG_11028_c7_g1	TRINITY_GG_11028_c7_g1	-	-	-	-	-	novel-miRn0682
TRINITY_GG_11053_c0_g1	TRINITY_GG_11053_c0_g1	PREDICTED: uncharacterized protein LOC109098236 [Cyprinus carpio]	-	-	-	-	novel-miRn1090
TRINITY_GG_11071_c6_g1	TRINITY_GG_11071_c6_g1	-	-	-	-	-	ccr-miR-217
TRINITY_GG_11231_c18_g1	TRINITY_GG_11231_c18_g1	-	-	-	-	-	novel-miRn1090
TRINITY_GG_11276_c0_g1	TRINITY_GG_11276_c0_g1	-	-	-	-	-	novel-miRn1090
TRINITY_GG_11294_c0_g1	TRINITY_GG_11294_c0_g1	Si:dkey-18f23.10 protein, partial [Danio rerio]	ko05202//Transcriptional misregulation in cancer	GO:0000307//cyclin-dependent protein kinase holoenzyme complex;GO:0005634//nucleus;GO:0000307//cyclin-dependent protein kinase holoenzyme complex;GO:0005634//nucleus	GO:0045944//positive regulation of transcription from RNA polymerase II promoter;GO:0045737//positive regulation of cyclin-dependent protein serine/threonine kinase activity;GO:1901409//positive regulation of phosphorylation of RNA polymerase II C-terminal domain;GO:0045944//positive regulation of transcription from RNA polymerase II promoter;GO:0045737//positive regulation of cyclin-dependent pr…	GO:0016538//cyclin-dependent protein serine/threonine kinase regulator activity;GO:0016538//cyclin-dependent protein serine/threonine kinase regulator activity	oan-miR-205-5p
TRINITY_GG_11356_c7_g1	TRINITY_GG_11356_c7_g1	-	-	-	-	-	novel-miRn0484
TRINITY_GG_11505_c0_g1	TRINITY_GG_11505_c0_g1	-	-	-	-	-	mmu-miR-181a-5p
TRINITY_GG_11510_c6_g1	TRINITY_GG_11510_c6_g1	-	-	-	-	-	novel-miRn1090
TRINITY_GG_1156_c90_g1	TRINITY_GG_1156_c90_g1	-	-	-	-	-	ssa-miR-23b-3p
TRINITY_GG_11711_c14_g1	TRINITY_GG_11711_c14_g1	-	-	-	-	-	ipu-miR-202
TRINITY_GG_11734_c0_g1	TRINITY_GG_11734_c0_g1	-	-	-	-	-	ssa-miR-23b-3p
TRINITY_GG_11796_c11_g1	TRINITY_GG_11796_c11_g1	-	-	-	-	-	oha-miR-10c-5p
TRINITY_GG_11837_c1_g1	TRINITY_GG_11837_c1_g1	-	-	-	-	-	ipu-miR-196a
TRINITY_GG_1201_c3_g1	TRINITY_GG_1201_c3_g1	PREDICTED: late secretory pathway protein AVL9 homolog isoform X1 [Sinocyclocheilus grahami]	-	GO:0016021//integral component of membrane;GO:0005737//cytoplasm	GO:0051179//localization	-	mmu-miR-181a-5p
TRINITY_GG_12064_c0_g1	TRINITY_GG_12064_c0_g1	PREDICTED: transcriptional-regulating factor 1-like isoform X1 [Cyprinus carpio]	-	-	-	-	novel-miRn0131
TRINITY_GG_12129_c0_g1	TRINITY_GG_12129_c0_g1	PREDICTED: SWI/SNF-related matrix-associated actin-dependent regulator of chromatin subfamily A-like protein 1 isoform X1 [Sinocyclocheilus rhinocerous]	-	GO:0005634//nucleus	GO:0000278//mitotic cell cycle;GO:0001525//angiogenesis;GO:0051216//cartilage development;GO:0006357//regulation of transcription from RNA polymerase II promoter;GO:0030097//hemopoiesis;GO:0048589//developmental growth;GO:0010172//embryonic body morphogenesis	GO:0036310//annealing helicase activity;GO:0005524//ATP binding;GO:0004386//helicase activity;GO:0008094//DNA-dependent ATPase activity	novel-miRn0131
TRINITY_GG_12170_c0_g1	TRINITY_GG_12170_c0_g1	-	-	-	-	-	novel-miRn0682
TRINITY_GG_12216_c18_g1	TRINITY_GG_12216_c18_g1	-	-	-	-	-	efu-miR-206
TRINITY_GG_12225_c7_g1	TRINITY_GG_12225_c7_g1	GTP cyclohydrolase 1 [Cyprinus carpio]	ko00790//Folate biosynthesis	GO:0005737//cytoplasm	GO:0046654//tetrahydrofolate biosynthetic process	GO:0003934//GTP cyclohydrolase I activity	efu-miR-125b
TRINITY_GG_12228_c6_g1	TRINITY_GG_12228_c6_g1	-	-	-	-	-	ola-miR-125c;efu-miR-125b;mmu-miR-125b-5p
TRINITY_GG_12289_c45_g2	TRINITY_GG_12289_c45_g2	PREDICTED: 2-oxoglutarate dehydrogenase, mitochondrial isoform X3 [Cyprinus carpio]	ko01200//Carbon metabolism;ko00310//Lysine degradation;ko00380//Tryptophan metabolism;ko00020//Citrate cycle (TCA cycle)	GO:0045252//oxoglutarate dehydrogenase complex;GO:0005829//cytosol;GO:0005739//mitochondrion;GO:0045252//oxoglutarate dehydrogenase complex;GO:0005829//cytosol;GO:0005739//mitochondrion	GO:0060047//heart contraction;GO:0006099//tricarboxylic acid cycle;GO:0060047//heart contraction;GO:0006099//tricarboxylic acid cycle	GO:0004591//oxoglutarate dehydrogenase (succinyl-transferring) activity;GO:0030976//thiamine pyrophosphate binding;GO:0004591//oxoglutarate dehydrogenase (succinyl-transferring) activity;GO:0030976//thiamine pyrophosphate binding	novel-miRn0131;novel-miRn0131
TRINITY_GG_12289_c5_g1	TRINITY_GG_12289_c5_g1	-	-	-	-	-	novel-miRn1185
TRINITY_GG_12289_c65_g1	TRINITY_GG_12289_c65_g1	-	-	-	-	-	novel-miRn1090
TRINITY_GG_12309_c0_g1	TRINITY_GG_12309_c0_g1	-	-	-	-	-	oha-miR-10c-5p
TRINITY_GG_12358_c0_g1	TRINITY_GG_12358_c0_g1	PREDICTED: LOW QUALITY PROTEIN: uncharacterized protein LOC109107471 [Cyprinus carpio]	-	GO:0005930//axoneme	GO:0035556//intracellular signal transduction;GO:0042461//photoreceptor cell development;GO:0060041//retina development in camera-type eye;GO:0035082//axoneme assembly	-	ccr-miR-217
TRINITY_GG_12373_c0_g1	TRINITY_GG_12373_c0_g1	-	-	-	-	-	efu-miR-206;ccr-miR-206
TRINITY_GG_12386_c22_g1	TRINITY_GG_12386_c22_g1	PREDICTED: runt-related transcription factor 2-like [Cyprinus carpio]	ko05202//Transcriptional misregulation in cancer	GO:0005634//nucleus;GO:0005634//nucleus;GO:0005634//nucleus	GO:0001503//ossification;GO:0045595//regulation of cell differentiation;GO:0030097//hemopoiesis;GO:0002062//chondrocyte differentiation;GO:0006355//regulation of transcription, DNA-templated;GO:0030182//neuron differentiation;GO:0001503//ossification;GO:0045595//regulation of cell differentiation;GO:0030097//hemopoiesis;GO:0002062//chondrocyte differentiation;GO:0006355//regulation of transcripti…	GO:0000981//RNA polymerase II transcription factor activity, sequence-specific DNA binding;GO:0003677//DNA binding;GO:0005524//ATP binding;GO:0000981//RNA polymerase II transcription factor activity, sequence-specific DNA binding;GO:0003677//DNA binding;GO:0005524//ATP binding;GO:0000981//RNA polymerase II transcription factor activity, sequence-specific DNA binding;GO:0003677//DNA binding;GO:000…	novel-miRn0131
TRINITY_GG_12395_c44_g1	TRINITY_GG_12395_c44_g1	-	-	-	-	-	ipu-miR-133c
TRINITY_GG_12439_c2_g1	TRINITY_GG_12439_c2_g1	-	-	-	-	-	novel-miRn0839
TRINITY_GG_12608_c48_g1	TRINITY_GG_12608_c48_g1	-	-	-	-	-	ccr-miR-217
TRINITY_GG_12680_c1_g1	TRINITY_GG_12680_c1_g1	hypothetical protein cypCar_00004426 [Cyprinus carpio]	-	-	-	GO:0003676//nucleic acid binding;GO:0046872//metal ion binding	oha-miR-10c-5p
TRINITY_GG_1271_c0_g1	TRINITY_GG_1271_c0_g1	-	-	-	-	-	ipu-miR-196a;ccr-miR-196a
TRINITY_GG_12728_c34_g1	TRINITY_GG_12728_c34_g1	hypothetical protein cypCar_00024139 [Cyprinus carpio]	ko04530//Tight junction;ko04670//Leukocyte transendothelial migration;ko05160//Hepatitis C;ko04514//Cell adhesion molecules (CAMs);ko05130//Pathogenic Escherichia coli infection	GO:0016021//integral component of membrane;GO:0005923//bicellular tight junction	GO:0070830//bicellular tight junction assembly	-	efu-miR-125b
TRINITY_GG_12728_c56_g1	TRINITY_GG_12728_c56_g1	-	-	-	-	-	ola-miR-125c;efu-miR-125b;mmu-miR-125b-5p
TRINITY_GG_12749_c38_g1	TRINITY_GG_12749_c38_g1	-	-	-	-	-	novel-miRn0484
TRINITY_GG_12749_c54_g1	TRINITY_GG_12749_c54_g1	hypothetical protein cypCar_00005302 [Cyprinus carpio]	-	-	-	GO:0008270//zinc ion binding	ola-miR-125c;efu-miR-125b
TRINITY_GG_12791_c0_g1	TRINITY_GG_12791_c0_g1	PREDICTED: ankyrin repeat and SAM domain-containing protein 1A-like [Sinocyclocheilus anshuiensis]	-	-	-	-	novel-miRn0737
TRINITY_GG_12826_c0_g1	TRINITY_GG_12826_c0_g1	hypothetical protein cypCar_00048030 [Cyprinus carpio]	ko04910//Insulin signaling pathway;ko04931//Insulin resistance;ko04922//Glucagon signaling pathway;ko00500//Starch and sucrose metabolism	GO:0005737//cytoplasm	GO:0005980//glycogen catabolic process	GO:0008184//glycogen phosphorylase activity;GO:0030170//pyridoxal phosphate binding	novel-miRn0737
TRINITY_GG_12952_c3_g1	TRINITY_GG_12952_c3_g1	hypothetical protein cypCar_00014108, partial [Cyprinus carpio]	-	-	-	-	novel-miRn0131
TRINITY_GG_13019_c0_g1	TRINITY_GG_13019_c0_g1	hypothetical protein cypCar_00009453 [Cyprinus carpio]	-	GO:0016021//integral component of membrane;GO:0046658//anchored component of plasma membrane	GO:0061053//somite development;GO:0030509//BMP signaling pathway;GO:0055072//iron ion homeostasis;GO:0030903//notochord development	GO:0036122//BMP binding;GO:0015026//coreceptor activity	novel-miRn0131
TRINITY_GG_1307_c63_g1	TRINITY_GG_1307_c63_g1	-	-	-	-	-	ipu-miR-196a;ccr-miR-196a
TRINITY_GG_13125_c0_g1	TRINITY_GG_13125_c0_g1	PREDICTED: GTP-binding protein 10-like [Sinocyclocheilus rhinocerous]	-	GO:0005730//nucleolus	GO:0042254//ribosome biogenesis	GO:0005525//GTP binding;GO:0000287//magnesium ion binding;GO:0003924//GTPase activity	novel-miRn0484
TRINITY_GG_13160_c3_g1	TRINITY_GG_13160_c3_g1	PREDICTED: protein-methionine sulfoxide oxidase mical1-like [Cyprinus carpio]	-	-	GO:0055114//oxidation-reduction process	GO:0071949//FAD binding;GO:0016491//oxidoreductase activity;GO:0008270//zinc ion binding	novel-miRn0484
TRINITY_GG_13167_c7_g1	TRINITY_GG_13167_c7_g1	-	-	-	-	-	novel-miRn1185
TRINITY_GG_13244_c32_g1	TRINITY_GG_13244_c32_g1	-	-	-	-	-	novel-miRn0484
TRINITY_GG_13329_c10_g1	TRINITY_GG_13329_c10_g1	PREDICTED: uncharacterized protein LOC109072139 [Cyprinus carpio]	-	-	-	-	novel-miRn1090
TRINITY_GG_13350_c0_g1	TRINITY_GG_13350_c0_g1	-	-	-	-	-	novel-miRn0682
TRINITY_GG_13368_c0_g1	TRINITY_GG_13368_c0_g1	PREDICTED: NACHT, LRR and PYD domains-containing protein 3-like [Sinocyclocheilus anshuiensis]	-	-	-	-	mmu-miR-181a-5p
TRINITY_GG_13455_c2_g1	TRINITY_GG_13455_c2_g1	PREDICTED: LOW QUALITY PROTEIN: E3 ubiquitin-protein ligase RNF216-like [Cyprinus carpio]	-	-	GO:0043010//camera-type eye development;GO:0021549//cerebellum development	GO:0016874//ligase activity	efu-miR-125b
TRINITY_GG_13504_c7_g1	TRINITY_GG_13504_c7_g1	-	-	-	-	-	novel-miRn0131
TRINITY_GG_13523_c24_g1	TRINITY_GG_13523_c24_g1	PREDICTED: translocon-associated protein subunit alpha-like isoform X2 [Sinocyclocheilus anshuiensis]	ko04141//Protein processing in endoplasmic reticulum	GO:0005789//endoplasmic reticulum membrane;GO:0016021//integral component of membrane	GO:0006613//cotranslational protein targeting to membrane;GO:0071391//cellular response to estrogen stimulus	-	oan-miR-205-5p
TRINITY_GG_13619_c52_g1	TRINITY_GG_13619_c52_g1	-	-	-	-	-	novel-miRn0839
TRINITY_GG_13672_c47_g1	TRINITY_GG_13672_c47_g1	PREDICTED: glutaryl-CoA dehydrogenase, mitochondrial-like [Sinocyclocheilus anshuiensis]	ko00310//Lysine degradation;ko00071//Fatty acid degradation;ko00380//Tryptophan metabolism;ko00362//Benzoate degradation	GO:0005739//mitochondrion	GO:0033539//fatty acid beta-oxidation using acyl-CoA dehydrogenase;GO:0055088//lipid homeostasis	GO:0003995//acyl-CoA dehydrogenase activity;GO:0000062//fatty-acyl-CoA binding;GO:0052890//oxidoreductase activity, acting on the CH-CH group of donors, with a flavin as acceptor;GO:0009055//electron transfer activity;GO:0050660//flavin adenine dinucleotide binding	novel-miRn0484
TRINITY_GG_13672_c71_g1	TRINITY_GG_13672_c71_g1	PREDICTED: uncharacterized protein LOC109092255 [Cyprinus carpio]	-	-	-	-	novel-miRn0131
TRINITY_GG_13680_c7_g1	TRINITY_GG_13680_c7_g1	PREDICTED: collagen alpha-1(XI) chain [Cyprinodon variegatus]	ko04974//Protein digestion and absorption	GO:0005581//collagen trimer;GO:0005578//proteinaceous extracellular matrix	-	GO:0005201//extracellular matrix structural constituent	gga-miR-10b-5p;gga-miR-10b-5p;oha-miR-10c-5p;oha-miR-10c-5p
TRINITY_GG_13687_c0_g1	TRINITY_GG_13687_c0_g1	-	-	-	-	-	novel-miRn0484
TRINITY_GG_13689_c27_g1	TRINITY_GG_13689_c27_g1	PREDICTED: amyloid beta A4 precursor protein-binding family A member 1-like isoform X1 [Cyprinus carpio]	-	-	-	-	novel-miRn0131
TRINITY_GG_13689_c66_g1	TRINITY_GG_13689_c66_g1	-	-	-	-	-	novel-miRn0131
TRINITY_GG_13689_c67_g1	TRINITY_GG_13689_c67_g1	hypothetical protein cypCar_00022840 [Cyprinus carpio]	-	-	-	-	novel-miRn0484
TRINITY_GG_13710_c29_g1	TRINITY_GG_13710_c29_g1	hypothetical protein cypCar_00000050, partial [Cyprinus carpio]	-	GO:0016020//membrane	GO:0009966//regulation of signal transduction;GO:0007275//multicellular organism development	-	novel-miRn0131
TRINITY_GG_13710_c47_g1	TRINITY_GG_13710_c47_g1	-	-	-	-	-	ipu-miR-133c
TRINITY_GG_13776_c1_g1	TRINITY_GG_13776_c1_g1	-	-	-	-	-	ssa-miR-23b-3p
TRINITY_GG_1380_c0_g1	TRINITY_GG_1380_c0_g1	PREDICTED: N(G),N(G)-dimethylarginine dimethylaminohydrolase 1-like [Sinocyclocheilus anshuiensis]	-	-	GO:0000052//citrulline metabolic process;GO:0006527//arginine catabolic process;GO:0045429//positive regulation of nitric oxide biosynthetic process	GO:0016403//dimethylargininase activity	novel-miRn0457
TRINITY_GG_1383_c1_g1	TRINITY_GG_1383_c1_g1	-	-	-	-	-	ipu-miR-196a
TRINITY_GG_13865_c1_g1	TRINITY_GG_13865_c1_g1	-	-	-	-	-	novel-miRn1185
TRINITY_GG_13869_c0_g1	TRINITY_GG_13869_c0_g1	hypothetical protein cypCar_00043581 [Cyprinus carpio]	-	-	-	-	ccr-miR-217
TRINITY_GG_13878_c0_g1	TRINITY_GG_13878_c0_g1	-	-	-	-	-	novel-miRn0839
TRINITY_GG_13906_c12_g1	TRINITY_GG_13906_c12_g1	PREDICTED: conserved oligomeric Golgi complex subunit 7-like [Cyprinus carpio]	-	GO:0017119//Golgi transport complex	GO:0007030//Golgi organization;GO:0006890//retrograde vesicle-mediated transport, Golgi to ER;GO:0006886//intracellular protein transport	-	novel-miRn0484
TRINITY_GG_13957_c1_g1	TRINITY_GG_13957_c1_g1	-	-	-	-	-	novel-miRn0131
TRINITY_GG_13971_c19_g1	TRINITY_GG_13971_c19_g1	hypothetical protein cypCar_00036942 [Cyprinus carpio]	-	GO:0016021//integral component of membrane	-	-	novel-miRn0722
TRINITY_GG_14122_c17_g1	TRINITY_GG_14122_c17_g1	PREDICTED: protein prune homolog [Cyprinus carpio]	ko00230//Purine metabolism	GO:0005737//cytoplasm	-	GO:0016462//pyrophosphatase activity	novel-miRn0131
TRINITY_GG_14139_c0_g1	TRINITY_GG_14139_c0_g1	PREDICTED: cytochrome c-type heme lyase-like isoform X1 [Cyprinus carpio]	ko00860//Porphyrin and chlorophyll metabolism	GO:0005739//mitochondrion	GO:0018063//cytochrome c-heme linkage	GO:0004408//holocytochrome-c synthase activity	novel-miRn0131
TRINITY_GG_14211_c3_g1	TRINITY_GG_14211_c3_g1	-	-	-	-	-	novel-miRn0457
TRINITY_GG_14320_c18_g1	TRINITY_GG_14320_c18_g1	-	-	-	-	-	novel-miRn0839
TRINITY_GG_14334_c0_g1	TRINITY_GG_14334_c0_g1	PREDICTED: serine/threonine-protein phosphatase 2A 56 kDa regulatory subunit epsilon isoform-like isoform X1 [Sinocyclocheilus rhinocerous]	-	-	-	-	efu-miR-125b
TRINITY_GG_14370_c0_g1	TRINITY_GG_14370_c0_g1	hypothetical protein cypCar_00005168 [Cyprinus carpio]	-	-	GO:0016579//protein deubiquitination	-	ola-miR-125c;efu-miR-125b;mmu-miR-125b-5p
TRINITY_GG_14492_c9_g1	TRINITY_GG_14492_c9_g1	-	-	-	-	-	novel-miRn0457
TRINITY_GG_14624_c0_g1	TRINITY_GG_14624_c0_g1	PREDICTED: kelch-like protein 8 [Sinocyclocheilus anshuiensis]	-	GO:0031463//Cul3-RING ubiquitin ligase complex	GO:0042787//protein ubiquitination involved in ubiquitin-dependent protein catabolic process	GO:0004842//ubiquitin-protein transferase activity	ola-miR-125c
TRINITY_GG_14720_c0_g1	TRINITY_GG_14720_c0_g1	hypothetical protein cypCar_00018913 [Cyprinus carpio]	ko04142//Lysosome;ko00531//Glycosaminoglycan degradation	-	-	-	novel-miRn0839
TRINITY_GG_14724_c15_g1	TRINITY_GG_14724_c15_g1	-	-	-	-	-	novel-miRn0457
TRINITY_GG_14724_c75_g1	TRINITY_GG_14724_c75_g1	-	-	-	-	-	novel-miRn1276
TRINITY_GG_14724_c90_g1	TRINITY_GG_14724_c90_g1	PREDICTED: protein unc-13 homolog B-like, partial [Sinocyclocheilus grahami]	-	-	-	-	novel-miRn0131
TRINITY_GG_14757_c26_g1	TRINITY_GG_14757_c26_g1	-	-	-	-	-	efu-miR-200a
TRINITY_GG_14805_c0_g1	TRINITY_GG_14805_c0_g1	-	-	-	-	-	oan-miR-205-5p
TRINITY_GG_14893_c5_g1	TRINITY_GG_14893_c5_g1	-	-	-	-	-	novel-miRn0737
TRINITY_GG_14969_c10_g1	TRINITY_GG_14969_c10_g1	-	-	-	-	-	novel-miRn0457
TRINITY_GG_14989_c3_g1	TRINITY_GG_14989_c3_g1	PREDICTED: uncharacterized protein LOC109200501 [Oreochromis niloticus]	-	-	-	-	novel-miRn0722
TRINITY_GG_15061_c1_g1	TRINITY_GG_15061_c1_g1	-	-	-	-	-	oha-miR-10c-5p
TRINITY_GG_15089_c1_g1	TRINITY_GG_15089_c1_g1	hypothetical protein cypCar_00032562 [Cyprinus carpio]	ko00330//Arginine and proline metabolism;ko00410//beta-Alanine metabolism	-	GO:0055114//oxidation-reduction process	GO:0016491//oxidoreductase activity	novel-miRn0131
TRINITY_GG_15122_c2_g1	TRINITY_GG_15122_c2_g1	-	-	-	-	-	mmu-miR-181a-5p
TRINITY_GG_15168_c1_g1	TRINITY_GG_15168_c1_g1	PREDICTED: LOW QUALITY PROTEIN: arf-GAP with Rho-GAP domain, ANK repeat and PH domain-containing protein 2 [Cyprinus carpio]	ko04144//Endocytosis	-	-	-	efu-miR-125b
TRINITY_GG_15225_c0_g1	TRINITY_GG_15225_c0_g1	-	-	-	-	-	novel-miRn0131
TRINITY_GG_15228_c13_g1	TRINITY_GG_15228_c13_g1	-	-	-	-	-	novel-miRn0131
TRINITY_GG_1527_c27_g1	TRINITY_GG_1527_c27_g1	-	-	-	-	-	novel-miRn0450
TRINITY_GG_15424_c57_g1	TRINITY_GG_15424_c57_g1	-	-	-	-	-	novel-miRn0682
TRINITY_GG_15491_c11_g1	TRINITY_GG_15491_c11_g1	-	-	-	-	-	dre-miR-429b
TRINITY_GG_15491_c14_g1	TRINITY_GG_15491_c14_g1	PREDICTED: E3 ubiquitin-protein ligase RBBP6-like isoform X3 [Sinocyclocheilus grahami]	-	GO:0005634//nucleus	GO:0016567//protein ubiquitination	GO:0003676//nucleic acid binding;GO:0004842//ubiquitin-protein transferase activity;GO:0008270//zinc ion binding	novel-miRn1090
TRINITY_GG_15491_c26_g1	TRINITY_GG_15491_c26_g1	-	-	-	-	-	ssa-miR-23b-3p
TRINITY_GG_15569_c55_g1	TRINITY_GG_15569_c55_g1	PREDICTED: uncharacterized protein LOC109073337 [Cyprinus carpio]	-	-	-	-	oan-miR-205-5p
TRINITY_GG_15577_c2_g1	TRINITY_GG_15577_c2_g1	PREDICTED: microtubule-associated protein tau-like [Cyprinus carpio]	ko04010//MAPK signaling pathway;ko05010//Alzheimer's disease	-	-	-	novel-miRn0577
TRINITY_GG_15578_c0_g1	TRINITY_GG_15578_c0_g1	PREDICTED: dendritic cell-specific transmembrane protein isoform X1 [Cyprinus carpio]	-	-	-	-	novel-miRn0484
TRINITY_GG_15594_c1_g1	TRINITY_GG_15594_c1_g1	-	-	-	-	-	ola-miR-125c;efu-miR-125b
TRINITY_GG_15719_c77_g1	TRINITY_GG_15719_c77_g1	-	-	-	-	-	oha-miR-10c-5p
TRINITY_GG_15719_c86_g1	TRINITY_GG_15719_c86_g1	PREDICTED: FERM domain-containing protein 7-like [Cyprinus carpio]	-	GO:0005856//cytoskeleton	-	-	efu-miR-125b
TRINITY_GG_15971_c12_g1	TRINITY_GG_15971_c12_g1	-	-	-	-	-	novel-miRn0682
TRINITY_GG_15971_c27_g1	TRINITY_GG_15971_c27_g1	-	-	-	-	-	novel-miRn0849
TRINITY_GG_15993_c1_g1	TRINITY_GG_15993_c1_g1	-	-	-	-	-	novel-miRn0131
TRINITY_GG_16007_c20_g1	TRINITY_GG_16007_c20_g1	-	-	-	-	-	novel-miRn0450
TRINITY_GG_16085_c0_g1	TRINITY_GG_16085_c0_g1	-	-	-	-	-	oan-miR-205-5p
TRINITY_GG_16138_c3_g1	TRINITY_GG_16138_c3_g1	-	-	-	-	-	efu-miR-206
TRINITY_GG_16283_c0_g1	TRINITY_GG_16283_c0_g1	-	-	-	-	-	novel-miRn1090;novel-miRn0577
TRINITY_GG_16422_c47_g1	TRINITY_GG_16422_c47_g1	PREDICTED: E3 ubiquitin-protein ligase RNF182-like [Sinocyclocheilus anshuiensis]	-	-	-	-	novel-miRn0131
TRINITY_GG_16462_c2_g1	TRINITY_GG_16462_c2_g1	PREDICTED: NAD(P) transhydrogenase, mitochondrial-like [Sinocyclocheilus anshuiensis]	ko00760//Nicotinate and nicotinamide metabolism	GO:0016021//integral component of membrane;GO:0005743//mitochondrial inner membrane	GO:0045454//cell redox homeostasis;GO:0006740//NADPH regeneration;GO:0015992//proton transport	GO:0051287//NAD binding;GO:0008750//NAD(P)+ transhydrogenase (AB-specific) activity;GO:0050661//NADP binding	novel-miRn0131
TRINITY_GG_16647_c1_g1	TRINITY_GG_16647_c1_g1	PREDICTED: brain-specific angiogenesis inhibitor 1-like isoform X1 [Sinocyclocheilus anshuiensis]	ko04115//p53 signaling pathway	GO:0016021//integral component of membrane	GO:0016525//negative regulation of angiogenesis;GO:0007166//cell surface receptor signaling pathway;GO:0007186//G-protein coupled receptor signaling pathway	GO:0004930//G-protein coupled receptor activity	oha-miR-10c-5p
TRINITY_GG_16679_c0_g1	TRINITY_GG_16679_c0_g1	PREDICTED: ADP-ribosylation factor-like protein 6-interacting protein 4 [Cyprinus carpio]	-	GO:0005730//nucleolus;GO:0016607//nuclear speck	GO:0008380//RNA splicing;GO:0006397//mRNA processing	-	novel-miRn0484
TRINITY_GG_16766_c0_g1	TRINITY_GG_16766_c0_g1	-	-	-	-	-	oan-miR-205-5p
TRINITY_GG_16903_c1_g1	TRINITY_GG_16903_c1_g1	PREDICTED: parathyroid hormone 2 receptor-like [Cyprinus carpio]	ko04080//Neuroactive ligand-receptor interaction	-	-	-	novel-miRn0131
TRINITY_GG_16947_c0_g1	TRINITY_GG_16947_c0_g1	-	-	-	-	-	novel-miRn1185
TRINITY_GG_17183_c1_g1	TRINITY_GG_17183_c1_g1	PREDICTED: serine/threonine-protein kinase ATR [Sinocyclocheilus grahami]	ko05166//HTLV-I infection;ko04110//Cell cycle;ko04214//Apoptosis - fly;ko04115//p53 signaling pathway;ko03460//Fanconi anemia pathway	GO:0016021//integral component of membrane	GO:0006468//protein phosphorylation	GO:0005524//ATP binding;GO:0004674//protein serine/threonine kinase activity	novel-miRn0457
TRINITY_GG_17286_c1_g1	TRINITY_GG_17286_c1_g1	-	-	-	-	-	novel-miRn0457
TRINITY_GG_17286_c6_g1	TRINITY_GG_17286_c6_g1	PREDICTED: splicing factor, suppressor of white-apricot homolog, partial [Sinocyclocheilus rhinocerous]	-	-	GO:0000395//mRNA 5'-splice site recognition	GO:0003723//RNA binding	oan-miR-205-5p
TRINITY_GG_17301_c26_g1	TRINITY_GG_17301_c26_g1	-	-	-	-	-	ssa-miR-23b-3p
TRINITY_GG_17331_c2_g1	TRINITY_GG_17331_c2_g1	hypothetical protein cypCar_00046010, partial [Cyprinus carpio]	-	GO:0005622//intracellular	GO:0030837//negative regulation of actin filament polymerization	GO:0003779//actin binding	oan-miR-205-5p
TRINITY_GG_17334_c17_g1	TRINITY_GG_17334_c17_g1	-	-	-	-	-	novel-miRn0457
TRINITY_GG_17402_c1_g1	TRINITY_GG_17402_c1_g1	PREDICTED: DNA-binding protein RFX7-like, partial [Cyprinus carpio]	-	-	GO:0006355//regulation of transcription, DNA-templated	GO:0003677//DNA binding	novel-miRn0131
TRINITY_GG_17439_c0_g1	TRINITY_GG_17439_c0_g1	PREDICTED: arf-GAP with SH3 domain, ANK repeat and PH domain-containing protein 1-like isoform X2 [Sinocyclocheilus anshuiensis]	ko04144//Endocytosis;ko04666//Fc gamma R-mediated phagocytosis	-	-	GO:0005096//GTPase activator activity	oan-miR-205-5p
TRINITY_GG_17565_c5_g1	TRINITY_GG_17565_c5_g1	PREDICTED: uncharacterized protein LOC105911153 [Clupea harengus]	-	-	GO:0015074//DNA integration	GO:0003676//nucleic acid binding;GO:0008270//zinc ion binding	oan-miR-205-5p
TRINITY_GG_17617_c0_g1	TRINITY_GG_17617_c0_g1	PREDICTED: phosphatidylinositol 3,4,5-trisphosphate 3-phosphatase TPTE2-like [Cyprinus carpio]	-	GO:0016021//integral component of membrane;GO:0016021//integral component of membrane	GO:0055085//transmembrane transport;GO:0046856//phosphatidylinositol dephosphorylation;GO:0006811//ion transport;GO:0006470//protein dephosphorylation;GO:0055085//transmembrane transport;GO:0046856//phosphatidylinositol dephosphorylation;GO:0006811//ion transport;GO:0006470//protein dephosphorylation	GO:0004725//protein tyrosine phosphatase activity;GO:0008138//protein tyrosine/serine/threonine phosphatase activity;GO:0016314//phosphatidylinositol-3,4,5-trisphosphate 3-phosphatase activity;GO:0005216//ion channel activity;GO:0004725//protein tyrosine phosphatase activity;GO:0008138//protein tyrosine/serine/threonine phosphatase activity;GO:0016314//phosphatidylinositol-3,4,5-trisphosphate 3-p…	novel-miRn1276;novel-miRn1276
TRINITY_GG_17622_c1_g1	TRINITY_GG_17622_c1_g1	PREDICTED: NACHT, LRR and PYD domains-containing protein 12-like, partial [Sinocyclocheilus grahami]	-	-	-	-	efu-miR-125b
TRINITY_GG_17754_c7_g1	TRINITY_GG_17754_c7_g1	-	-	-	-	-	ssa-miR-23b-3p
TRINITY_GG_17754_c8_g1	TRINITY_GG_17754_c8_g1	-	-	-	-	-	novel-miRn0577
TRINITY_GG_17760_c4_g1	TRINITY_GG_17760_c4_g1	-	-	-	-	-	novel-miRn1185
TRINITY_GG_17806_c0_g1	TRINITY_GG_17806_c0_g1	hypothetical protein cypCar_00020517, partial [Cyprinus carpio]	-	-	-	-	novel-miRn0131
TRINITY_GG_17842_c3_g1	TRINITY_GG_17842_c3_g1	-	-	-	-	-	novel-miRn0839
TRINITY_GG_18045_c82_g1	TRINITY_GG_18045_c82_g1	-	-	-	-	-	ipu-miR-133c
TRINITY_GG_18100_c16_g1	TRINITY_GG_18100_c16_g1	-	-	-	-	-	ola-miR-125c;efu-miR-125b;mmu-miR-125b-5p
TRINITY_GG_18199_c25_g1	TRINITY_GG_18199_c25_g1	-	-	-	-	-	novel-miRn1185
TRINITY_GG_18201_c41_g1	TRINITY_GG_18201_c41_g1	-	-	-	-	-	efu-miR-200a
TRINITY_GG_18223_c6_g1	TRINITY_GG_18223_c6_g1	-	-	-	-	-	novel-miRn0722
TRINITY_GG_18228_c6_g1	TRINITY_GG_18228_c6_g1	-	-	-	-	-	novel-miRn1185
TRINITY_GG_18259_c0_g1	TRINITY_GG_18259_c0_g1	-	-	-	-	-	ssa-miR-142b-3p
TRINITY_GG_18267_c0_g1	TRINITY_GG_18267_c0_g1	-	-	-	-	-	oan-miR-205-5p
TRINITY_GG_18283_c22_g1	TRINITY_GG_18283_c22_g1	-	-	-	-	-	novel-miRn0457
TRINITY_GG_18284_c3_g1	TRINITY_GG_18284_c3_g1	-	-	-	-	-	ssa-miR-23b-3p
TRINITY_GG_18326_c4_g1	TRINITY_GG_18326_c4_g1	-	-	-	-	-	mmu-miR-181a-5p
TRINITY_GG_18386_c30_g1	TRINITY_GG_18386_c30_g1	-	-	-	-	-	novel-miRn1090
TRINITY_GG_18386_c36_g1	TRINITY_GG_18386_c36_g1	-	-	-	-	-	novel-miRn0484
TRINITY_GG_18414_c28_g1	TRINITY_GG_18414_c28_g1	-	-	-	-	-	novel-miRn0484
TRINITY_GG_18435_c21_g1	TRINITY_GG_18435_c21_g1	-	-	-	-	-	oan-miR-205-5p
TRINITY_GG_18438_c0_g1	TRINITY_GG_18438_c0_g1	PREDICTED: uncharacterized protein LOC109060409 [Cyprinus carpio]	-	-	-	-	efu-miR-206;ccr-miR-206
TRINITY_GG_18452_c0_g1	TRINITY_GG_18452_c0_g1	-	-	-	-	-	novel-miRn0131
TRINITY_GG_18469_c0_g1	TRINITY_GG_18469_c0_g1	-	-	-	-	-	novel-miRn0131
TRINITY_GG_18534_c10_g1	TRINITY_GG_18534_c10_g1	PREDICTED: methionine--tRNA ligase, cytoplasmic-like [Sinocyclocheilus rhinocerous]	ko00970//Aminoacyl-tRNA biosynthesis;ko00450//Selenocompound metabolism	GO:0005829//cytosol	GO:0006431//methionyl-tRNA aminoacylation	GO:0004825//methionine-tRNA ligase activity;GO:0005524//ATP binding	novel-miRn0682
TRINITY_GG_18571_c0_g1	TRINITY_GG_18571_c0_g1	PREDICTED: uncharacterized protein LOC109092643 [Cyprinus carpio]	-	-	-	-	ola-miR-125c;efu-miR-125b;mmu-miR-125b-5p
TRINITY_GG_18582_c0_g1	TRINITY_GG_18582_c0_g1	hypothetical protein cypCar_00016878 [Cyprinus carpio]	ko00051//Fructose and mannose metabolism;ko00040//Pentose and glucuronate interconversions	-	GO:0055114//oxidation-reduction process;GO:0055114//oxidation-reduction process	GO:0003939//L-iditol 2-dehydrogenase activity;GO:0008270//zinc ion binding;GO:0003939//L-iditol 2-dehydrogenase activity;GO:0008270//zinc ion binding	novel-miRn0131;novel-miRn0131
TRINITY_GG_18605_c0_g1	TRINITY_GG_18605_c0_g1	-	-	-	-	-	novel-miRn0484
TRINITY_GG_18611_c9_g1	TRINITY_GG_18611_c9_g1	-	-	-	-	-	novel-miRn0450
TRINITY_GG_18651_c3_g1	TRINITY_GG_18651_c3_g1	PREDICTED: LOW QUALITY PROTEIN: DNA-dependent protein kinase catalytic subunit-like [Cyprinus carpio]	ko04110//Cell cycle;ko03450//Non-homologous end-joining	GO:0005634//nucleus;GO:0005634//nucleus	GO:0006468//protein phosphorylation;GO:0006303//double-strand break repair via nonhomologous end joining;GO:0006355//regulation of transcription, DNA-templated;GO:0006468//protein phosphorylation;GO:0006303//double-strand break repair via nonhomologous end joining;GO:0006355//regulation of transcription, DNA-templated	GO:0003677//DNA binding;GO:0005524//ATP binding;GO:0004677//DNA-dependent protein kinase activity;GO:0003677//DNA binding;GO:0005524//ATP binding;GO:0004677//DNA-dependent protein kinase activity	gga-miR-10b-5p;oha-miR-10c-5p
TRINITY_GG_18670_c15_g1	TRINITY_GG_18670_c15_g1	PREDICTED: proto-oncogene tyrosine-protein kinase Src-like isoform X1 [Cynoglossus semilaevis]	ko04144//Endocytosis;ko04510//Focal adhesion;ko05205//Proteoglycans in cancer;ko04015//Rap1 signaling pathway;ko04810//Regulation of actin cytoskeleton;ko04360//Axon guidance;ko04921//Oxytocin signaling pathway;ko04530//Tight junction;ko05203//Viral carcinogenesis;ko05152//Tuberculosis;ko04062//Chemokine signaling pathway;ko04611//Platelet activation;ko05161//Hepatitis B;ko04919//Thyroid hormone …	-	GO:0001878//response to yeast;GO:0018108//peptidyl-tyrosine phosphorylation	GO:0004715//non-membrane spanning protein tyrosine kinase activity;GO:0005524//ATP binding	novel-miRn0484
TRINITY_GG_18804_c0_g1	TRINITY_GG_18804_c0_g1	-	-	-	-	-	efu-miR-200a
TRINITY_GG_18842_c1_g1	TRINITY_GG_18842_c1_g1	-	-	-	-	-	novel-miRn1185
TRINITY_GG_18996_c0_g1	TRINITY_GG_18996_c0_g1	hypothetical protein cypCar_00021155 [Cyprinus carpio]	-	GO:0032300//mismatch repair complex;GO:0000795//synaptonemal complex	GO:0051026//chiasma assembly;GO:0000710//meiotic mismatch repair	GO:0003684//damaged DNA binding;GO:0030983//mismatched DNA binding	novel-miRn0484
TRINITY_GG_189_c20_g2	TRINITY_GG_189_c20_g2	PREDICTED: band 4.1-like protein 1 isoform X4 [Salmo salar]	ko04530//Tight junction	-	-	-	novel-miRn0484
TRINITY_GG_19007_c15_g1	TRINITY_GG_19007_c15_g1	-	-	-	-	-	ssa-miR-23b-3p
TRINITY_GG_19007_c8_g1	TRINITY_GG_19007_c8_g1	-	-	-	-	-	novel-miRn0849
TRINITY_GG_19223_c51_g1	TRINITY_GG_19223_c51_g1	PREDICTED: galactosylgalactosylxylosylprotein 3-beta-glucuronosyltransferase 3-like isoform X1 [Sinocyclocheilus anshuiensis]	ko00534//Glycosaminoglycan biosynthesis - heparan sulfate / heparin;ko00532//Glycosaminoglycan biosynthesis - chondroitin sulfate / dermatan sulfate	GO:0016021//integral component of membrane;GO:0016021//integral component of membrane	GO:0050650//chondroitin sulfate proteoglycan biosynthetic process;GO:0051216//cartilage development;GO:0005975//carbohydrate metabolic process;GO:0015012//heparan sulfate proteoglycan biosynthetic process;GO:0030204//chondroitin sulfate metabolic process;GO:0030198//extracellular matrix organization;GO:0050650//chondroitin sulfate proteoglycan biosynthetic process;GO:0051216//cartilage developmen…	GO:0015018//galactosylgalactosylxylosylprotein 3-beta-glucuronosyltransferase activity;GO:0015018//galactosylgalactosylxylosylprotein 3-beta-glucuronosyltransferase activity	novel-miRn0131
TRINITY_GG_19223_c90_g1	TRINITY_GG_19223_c90_g1	-	-	-	-	-	mmu-miR-181a-5p
TRINITY_GG_19239_c0_g1	TRINITY_GG_19239_c0_g1	PREDICTED: REST corepressor 2-like isoform X4 [Scleropages formosus]	-	GO:0017053//transcriptional repressor complex;GO:0005667//transcription factor complex;GO:0005634//nucleus	GO:0000122//negative regulation of transcription from RNA polymerase II promoter	GO:0044212//transcription regulatory region DNA binding;GO:0003714//transcription corepressor activity;GO:0008134//transcription factor binding;GO:0003700//DNA binding transcription factor activity	novel-miRn0131
TRINITY_GG_19312_c24_g1	TRINITY_GG_19312_c24_g1	-	-	-	-	-	ccr-miR-217
TRINITY_GG_19340_c0_g1	TRINITY_GG_19340_c0_g1	PREDICTED: patched domain-containing protein 3-like [Sinocyclocheilus anshuiensis]	-	-	-	-	novel-miRn0131
TRINITY_GG_19343_c33_g1	TRINITY_GG_19343_c33_g1	PREDICTED: kelch-like protein 7 [Cyprinus carpio]	-	GO:0031463//Cul3-RING ubiquitin ligase complex;GO:0031463//Cul3-RING ubiquitin ligase complex;GO:0031463//Cul3-RING ubiquitin ligase complex	GO:0016567//protein ubiquitination;GO:0016567//protein ubiquitination;GO:0016567//protein ubiquitination	-	novel-miRn0131
TRINITY_GG_19353_c2_g1	TRINITY_GG_19353_c2_g1	-	-	-	-	-	ola-miR-125c;efu-miR-125b;mmu-miR-125b-5p
TRINITY_GG_1939_c21_g1	TRINITY_GG_1939_c21_g1	-	-	-	-	-	oha-miR-10c-5p
TRINITY_GG_19427_c0_g1	TRINITY_GG_19427_c0_g1	PREDICTED: retinal guanylyl cyclase 2-like isoform X1 [Sinocyclocheilus anshuiensis]	ko00230//Purine metabolism;ko04744//Phototransduction	GO:0016021//integral component of membrane;GO:0008074//guanylate cyclase complex, soluble;GO:0005886//plasma membrane	GO:0006468//protein phosphorylation;GO:0035556//intracellular signal transduction;GO:0006182//cGMP biosynthetic process	GO:0004383//guanylate cyclase activity;GO:0004672//protein kinase activity;GO:0004016//adenylate cyclase activity;GO:0005524//ATP binding	ccr-miR-217
TRINITY_GG_19476_c10_g1	TRINITY_GG_19476_c10_g1	PREDICTED: ADAMTS-like protein 3 [Cyprinus carpio]	-	-	-	-	novel-miRn0131
TRINITY_GG_19492_c1_g1	TRINITY_GG_19492_c1_g1	PREDICTED: potassium channel subfamily K member 3-like [Cyprinus carpio]	ko04925//Aldosterone synthesis and secretion	GO:0005887//integral component of plasma membrane	GO:0030322//stabilization of membrane potential;GO:0071805//potassium ion transmembrane transport;GO:0060047//heart contraction	GO:0022841//potassium ion leak channel activity;GO:0005252//open rectifier potassium channel activity	novel-miRn0131
TRINITY_GG_1957_c0_g1	TRINITY_GG_1957_c0_g1	PREDICTED: uncharacterized protein LOC109086683 [Cyprinus carpio]	-	-	-	-	novel-miRn1090
TRINITY_GG_19623_c40_g1	TRINITY_GG_19623_c40_g1	PREDICTED: LOW QUALITY PROTEIN: nuclear export mediator factor NEMF [Cyprinus carpio]	-	GO:0005622//intracellular	GO:0051168//nuclear export	-	novel-miRn1090
TRINITY_GG_19634_c1_g1	TRINITY_GG_19634_c1_g1	hypothetical protein cypCar_00018335, partial [Cyprinus carpio]	-	-	-	-	ccr-miR-217
TRINITY_GG_19685_c20_g1	TRINITY_GG_19685_c20_g1	hypothetical protein cypCar_00037586 [Cyprinus carpio]	-	GO:0000124//SAGA complex	GO:0006357//regulation of transcription from RNA polymerase II promoter;GO:0043966//histone H3 acetylation	GO:0004402//histone acetyltransferase activity;GO:0003713//transcription coactivator activity	novel-miRn0457
TRINITY_GG_19687_c1_g1	TRINITY_GG_19687_c1_g1	-	-	-	-	-	ccr-miR-200b
TRINITY_GG_19735_c10_g1	TRINITY_GG_19735_c10_g1	-	-	-	-	-	novel-miRn0131
TRINITY_GG_19735_c26_g1	TRINITY_GG_19735_c26_g1	reverse transcriptase [Danio rerio]	-	-	GO:0006278//RNA-dependent DNA biosynthetic process	GO:0003964//RNA-directed DNA polymerase activity	efu-miR-125b
TRINITY_GG_19735_c40_g1	TRINITY_GG_19735_c40_g1	-	-	-	-	-	ipu-miR-133c
TRINITY_GG_1982_c0_g1	TRINITY_GG_1982_c0_g1	-	-	-	-	-	novel-miRn0484
TRINITY_GG_19884_c12_g1	TRINITY_GG_19884_c12_g1	-	-	-	-	-	mmu-miR-181a-5p
TRINITY_GG_19945_c16_g1	TRINITY_GG_19945_c16_g1	-	-	-	-	-	novel-miRn0682
TRINITY_GG_19967_c0_g1	TRINITY_GG_19967_c0_g1	hypothetical protein cypCar_00003780 [Cyprinus carpio]	-	GO:0005737//cytoplasm	GO:0006468//protein phosphorylation	GO:0005524//ATP binding;GO:0004702//signal transducer, downstream of receptor, with serine/threonine kinase activity	ccr-miR-217
TRINITY_GG_20012_c9_g1	TRINITY_GG_20012_c9_g1	-	-	-	-	-	novel-miRn0737
TRINITY_GG_20033_c11_g1	TRINITY_GG_20033_c11_g1	-	-	-	-	-	ccr-miR-217
TRINITY_GG_20116_c1_g1	TRINITY_GG_20116_c1_g1	PREDICTED: runt-related transcription factor 3-like, partial [Sinocyclocheilus grahami]	ko05202//Transcriptional misregulation in cancer	-	-	-	novel-miRn1090
TRINITY_GG_20119_c4_g1	TRINITY_GG_20119_c4_g1	PREDICTED: F-box only protein 42-like [Cyprinus carpio]	-	-	-	-	novel-miRn1090
TRINITY_GG_2011_c55_g1	TRINITY_GG_2011_c55_g1	-	-	-	-	-	ola-miR-125c;efu-miR-125b;mmu-miR-125b-5p
TRINITY_GG_20123_c0_g1	TRINITY_GG_20123_c0_g1	-	-	-	-	-	efu-miR-206
TRINITY_GG_20129_c13_g1	TRINITY_GG_20129_c13_g1	-	-	-	-	-	ccr-miR-217
TRINITY_GG_20184_c0_g1	TRINITY_GG_20184_c0_g1	-	-	-	-	-	ccr-miR-203b-5p
TRINITY_GG_20205_c2_g1	TRINITY_GG_20205_c2_g1	PREDICTED: receptor-type tyrosine-protein phosphatase S-like isoform X10 [Sinocyclocheilus anshuiensis]	-	-	-	-	novel-miRn0131
TRINITY_GG_2025_c8_g1	TRINITY_GG_2025_c8_g1	-	-	-	-	-	efu-miR-206;ccr-miR-206
TRINITY_GG_20277_c5_g1	TRINITY_GG_20277_c5_g1	-	-	-	-	-	novel-miRn1185
TRINITY_GG_20363_c56_g1	TRINITY_GG_20363_c56_g1	PREDICTED: neuron navigator 3-like [Poecilia mexicana]	-	-	GO:0008152//metabolic process	GO:0016740//transferase activity	novel-miRn0484
TRINITY_GG_20391_c4_g1	TRINITY_GG_20391_c4_g1	PREDICTED: uncharacterized protein LOC107750954 [Sinocyclocheilus rhinocerous]	-	-	-	-	novel-miRn0737
TRINITY_GG_20485_c0_g1	TRINITY_GG_20485_c0_g1	hypothetical protein cypCar_00034816 [Cyprinus carpio]	ko04360//Axon guidance	GO:0005887//integral component of plasma membrane;GO:0005576//extracellular region;GO:0005829//cytosol;GO:0030425//dendrite;GO:0043025//neuronal cell body;GO:0030424//axon	GO:0001525//angiogenesis;GO:0048593//camera-type eye morphogenesis;GO:0060021//palate development;GO:0050771//negative regulation of axonogenesis;GO:0007612//learning;GO:0048013//ephrin receptor signaling pathway;GO:0071679//commissural neuron axon guidance;GO:0001655//urogenital system development;GO:0042472//inner ear morphogenesis;GO:0060997//dendritic spine morphogenesis;GO:0048170//positive …	GO:0005102//receptor binding;GO:0005005//transmembrane-ephrin receptor activity;GO:0042802//identical protein binding;GO:0008046//axon guidance receptor activity;GO:0005524//ATP binding	ccr-miR-217
TRINITY_GG_20515_c16_g1	TRINITY_GG_20515_c16_g1	hypothetical protein cypCar_00009512 [Cyprinus carpio]	ko05200//Pathways in cancer;ko03013//RNA transport;ko05216//Thyroid cancer	GO:0005643//nuclear pore	GO:0007094//mitotic spindle assembly checkpoint;GO:0006606//protein import into nucleus	GO:0005487//nucleocytoplasmic transporter activity	novel-miRn0682
TRINITY_GG_20552_c0_g1	TRINITY_GG_20552_c0_g1	hypothetical protein cypCar_00000323, partial [Cyprinus carpio]	-	-	-	-	ola-miR-125c;efu-miR-125b;mmu-miR-125b-5p
TRINITY_GG_20623_c12_g1	TRINITY_GG_20623_c12_g1	hypothetical protein cypCar_00030328 [Cyprinus carpio]	-	-	-	-	novel-miRn0682
TRINITY_GG_20744_c100_g1	TRINITY_GG_20744_c100_g1	-	-	-	-	-	novel-miRn1185
TRINITY_GG_20744_c36_g1	TRINITY_GG_20744_c36_g1	-	-	-	-	-	novel-miRn1185;oan-miR-205-5p
TRINITY_GG_20744_c51_g1	TRINITY_GG_20744_c51_g1	PREDICTED: lysine-specific demethylase 3B-like isoform X1 [Cyprinus carpio]	-	GO:0000785//chromatin;GO:0005634//nucleus	GO:0006355//regulation of transcription, DNA-templated	GO:0032454//histone demethylase activity (H3-K9 specific);GO:0031490//chromatin DNA binding;GO:0000976//transcription regulatory region sequence-specific DNA binding	ola-miR-125c
TRINITY_GG_20754_c0_g1	TRINITY_GG_20754_c0_g1	hypothetical protein cypCar_00039663 [Cyprinus carpio]	-	-	-	-	efu-miR-200a
TRINITY_GG_20823_c0_g1	TRINITY_GG_20823_c0_g1	hypothetical protein cypCar_00035961, partial [Cyprinus carpio]	-	GO:0005622//intracellular	GO:0035556//intracellular signal transduction;GO:0007010//cytoskeleton organization;GO:0018105//peptidyl-serine phosphorylation	GO:0004674//protein serine/threonine kinase activity	novel-miRn0484
TRINITY_GG_20840_c0_g1	TRINITY_GG_20840_c0_g1	PREDICTED: DEP domain-containing protein 1A isoform X1 [Cyprinus carpio]	-	GO:0017053//transcriptional repressor complex;GO:0005634//nucleus	GO:0035556//intracellular signal transduction	GO:0005096//GTPase activator activity	ccr-miR-217
TRINITY_GG_20938_c1_g1	TRINITY_GG_20938_c1_g1	hypothetical protein cypCar_00007508 [Cyprinus carpio]	-	GO:0005634//nucleus	GO:0006974//cellular response to DNA damage stimulus	GO:0046872//metal ion binding;GO:0003676//nucleic acid binding	novel-miRn0577
TRINITY_GG_21080_c4_g1	TRINITY_GG_21080_c4_g1	PREDICTED: uncharacterized protein LOC109107074 isoform X1 [Cyprinus carpio]	ko05010//Alzheimer's disease;ko05016//Huntington's disease;ko04932//Non-alcoholic fatty liver disease (NAFLD);ko05012//Parkinson's disease;ko00190//Oxidative phosphorylation	GO:0005747//mitochondrial respiratory chain complex I;GO:0016021//integral component of membrane	GO:0022900//electron transport chain	-	efu-miR-125b
TRINITY_GG_21098_c1_g1	TRINITY_GG_21098_c1_g1	-	-	-	-	-	mmu-miR-181a-5p
TRINITY_GG_21106_c1_g1	TRINITY_GG_21106_c1_g1	-	-	-	-	-	novel-miRn0484
TRINITY_GG_21167_c2_g1	TRINITY_GG_21167_c2_g1	-	-	-	-	-	novel-miRn1185
TRINITY_GG_21173_c35_g1	TRINITY_GG_21173_c35_g1	-	-	-	-	-	efu-miR-206;ccr-miR-206
TRINITY_GG_21203_c25_g1	TRINITY_GG_21203_c25_g1	PREDICTED: endoplasmic reticulum aminopeptidase 1-like [Cyprinus carpio]	-	GO:0005788//endoplasmic reticulum lumen;GO:0005789//endoplasmic reticulum membrane;GO:0005886//plasma membrane	GO:0043171//peptide catabolic process;GO:0019885//antigen processing and presentation of endogenous peptide antigen via MHC class I;GO:0008217//regulation of blood pressure;GO:0006508//proteolysis	GO:0042277//peptide binding;GO:0008270//zinc ion binding;GO:0070006//metalloaminopeptidase activity	ssa-miR-23b-3p
TRINITY_GG_21203_c47_g1	TRINITY_GG_21203_c47_g1	-	-	-	-	-	oan-miR-205-5p
TRINITY_GG_21246_c0_g1	TRINITY_GG_21246_c0_g1	PREDICTED: epididymis-specific alpha-mannosidase isoform X2 [Sinocyclocheilus rhinocerous]	ko00511//Other glycan degradation	-	GO:0006013//mannose metabolic process;GO:0006013//mannose metabolic process	GO:0030246//carbohydrate binding;GO:0004559//alpha-mannosidase activity;GO:0008270//zinc ion binding;GO:0030246//carbohydrate binding;GO:0004559//alpha-mannosidase activity;GO:0008270//zinc ion binding	novel-miRn0131
TRINITY_GG_21492_c0_g1	TRINITY_GG_21492_c0_g1	hypothetical protein cypCar_00035458 [Cyprinus carpio]	ko03013//RNA transport;ko05416//Viral myocarditis	-	-	-	novel-miRn1090;novel-miRn1090;novel-miRn0577;novel-miRn0577
TRINITY_GG_2151_c36_g1	TRINITY_GG_2151_c36_g1	PREDICTED: stAR-related lipid transfer protein 9-like, partial [Sinocyclocheilus grahami]	-	GO:0016021//integral component of membrane	GO:0007018//microtubule-based movement	GO:0008017//microtubule binding;GO:0008289//lipid binding;GO:0005524//ATP binding;GO:0003777//microtubule motor activity	ola-miR-125c;efu-miR-125b;mmu-miR-125b-5p
TRINITY_GG_21554_c0_g1	TRINITY_GG_21554_c0_g1	hypothetical protein cypCar_00037660 [Cyprinus carpio]	-	-	-	-	ccr-miR-217
TRINITY_GG_21555_c5_g1	TRINITY_GG_21555_c5_g1	PREDICTED: interferon-induced, double-stranded RNA-activated protein kinase-like [Cyprinus carpio]	ko05203//Viral carcinogenesis;ko05169//Epstein-Barr virus infection;ko05168//Herpes simplex infection;ko05164//Influenza A;ko04141//Protein processing in endoplasmic reticulum;ko05160//Hepatitis C;ko05162//Measles	-	GO:0048523//negative regulation of cellular process;GO:0006468//protein phosphorylation;GO:0044699//-;GO:0006950//response to stress	GO:0003723//RNA binding;GO:0004672//protein kinase activity;GO:0003692//left-handed Z-DNA binding;GO:0000166//nucleotide binding	ssa-miR-23b-3p
TRINITY_GG_21578_c0_g1	TRINITY_GG_21578_c0_g1	-	-	-	-	-	novel-miRn0131
TRINITY_GG_21658_c0_g1	TRINITY_GG_21658_c0_g1	PREDICTED: sodium-coupled neutral amino acid transporter 3-like isoform X1 [Sinocyclocheilus rhinocerous]	ko04724//Glutamatergic synapse;ko04727//GABAergic synapse;ko04964//Proximal tubule bicarbonate reclamation	GO:0016020//membrane;GO:0016021//integral component of membrane	-	-	ssa-miR-23b-3p
TRINITY_GG_21691_c21_g1	TRINITY_GG_21691_c21_g1	-	-	-	-	-	novel-miRn0457
TRINITY_GG_21701_c0_g1	TRINITY_GG_21701_c0_g1	PREDICTED: uncharacterized protein LOC107657336 [Sinocyclocheilus anshuiensis]	-	-	-	GO:0005488//binding	novel-miRn0457
TRINITY_GG_21978_c0_g1	TRINITY_GG_21978_c0_g1	PREDICTED: ubiquitin-conjugating enzyme E2 D2-like isoform X2 [Sinocyclocheilus grahami]	ko04141//Protein processing in endoplasmic reticulum;ko04120//Ubiquitin mediated proteolysis;ko04013//MAPK signaling pathway - fly	GO:0005654//nucleoplasm;GO:0005829//cytosol;GO:0000151//ubiquitin ligase complex;GO:0043234//protein complex;GO:0070062//extracellular exosome	GO:0051865//protein autoubiquitination;GO:0002223//stimulatory C-type lectin receptor signaling pathway;GO:0070936//protein K48-linked ubiquitination;GO:0038095//Fc-epsilon receptor signaling pathway;GO:0061418//regulation of transcription from RNA polymerase II promoter in response to hypoxia;GO:0035666//TRIF-dependent toll-like receptor signaling pathway;GO:0006511//ubiquitin-dependent protein …	GO:0005515//protein binding;GO:0005524//ATP binding	novel-miRn0577
TRINITY_GG_22128_c5_g1	TRINITY_GG_22128_c5_g1	-	-	-	-	-	novel-miRn0484
TRINITY_GG_22205_c0_g1	TRINITY_GG_22205_c0_g1	-	-	-	-	-	ssa-miR-23b-3p
TRINITY_GG_22304_c1_g1	TRINITY_GG_22304_c1_g1	PREDICTED: uncharacterized protein LOC109094915 [Cyprinus carpio]	-	-	-	-	ssa-miR-23b-3p
TRINITY_GG_22345_c3_g1	TRINITY_GG_22345_c3_g1	-	-	-	-	-	novel-miRn0457
TRINITY_GG_22370_c0_g1	TRINITY_GG_22370_c0_g1	hypothetical protein cypCar_00042142 [Cyprinus carpio]	-	-	-	-	novel-miRn0577
TRINITY_GG_22390_c5_g1	TRINITY_GG_22390_c5_g1	-	-	-	-	-	ola-miR-125c;efu-miR-125b;mmu-miR-125b-5p
TRINITY_GG_22444_c8_g1	TRINITY_GG_22444_c8_g1	PREDICTED: uncharacterized protein LOC107681650 [Sinocyclocheilus anshuiensis]	-	-	-	-	ccr-miR-217
TRINITY_GG_22482_c0_g1	TRINITY_GG_22482_c0_g1	PREDICTED: vascular endothelial growth factor receptor 2-like [Sinocyclocheilus rhinocerous]	ko04151//PI3K-Akt signaling pathway;ko04144//Endocytosis;ko04510//Focal adhesion;ko05205//Proteoglycans in cancer;ko04015//Rap1 signaling pathway;ko04014//Ras signaling pathway;ko04060//Cytokine-cytokine receptor interaction;ko01521//EGFR tyrosine kinase inhibitor resistance;ko04370//VEGF signaling pathway	GO:0030054//cell junction;GO:0005769//early endosome;GO:0005887//integral component of plasma membrane;GO:0005783//endoplasmic reticulum;GO:0005634//nucleus	GO:0030878//thyroid gland development;GO:0006468//protein phosphorylation;GO:0048844//artery morphogenesis;GO:0048010//vascular endothelial growth factor receptor signaling pathway;GO:0035050//embryonic heart tube development;GO:0002040//sprouting angiogenesis;GO:0030154//cell differentiation;GO:0035924//cellular response to vascular endothelial growth factor stimulus	GO:0005524//ATP binding;GO:0005021//vascular endothelial growth factor-activated receptor activity;GO:0019838//growth factor binding	novel-miRn0131
TRINITY_GG_22494_c2_g1	TRINITY_GG_22494_c2_g1	-	-	-	-	-	novel-miRn0679
TRINITY_GG_22519_c33_g1	TRINITY_GG_22519_c33_g1	-	-	-	-	-	novel-miRn1185
TRINITY_GG_22625_c5_g1	TRINITY_GG_22625_c5_g1	-	-	-	-	-	ssa-miR-142b-3p
TRINITY_GG_226_c0_g1	TRINITY_GG_226_c0_g1	PREDICTED: F-box and leucine-rich protein 22-like [Sinocyclocheilus rhinocerous]	-	-	GO:0086004//regulation of cardiac muscle cell contraction;GO:0031146//SCF-dependent proteasomal ubiquitin-dependent protein catabolic process	-	ipu-miR-196a;ssa-miR-23b-3p
TRINITY_GG_22812_c77_g1	TRINITY_GG_22812_c77_g1	-	-	-	-	-	ccr-miR-217
TRINITY_GG_22873_c27_g1	TRINITY_GG_22873_c27_g1	hypothetical protein cypCar_00025288 [Cyprinus carpio]	-	GO:0016021//integral component of membrane	GO:0006508//proteolysis	GO:0004252//serine-type endopeptidase activity	novel-miRn1276
TRINITY_GG_22883_c46_g1	TRINITY_GG_22883_c46_g1	-	-	-	-	-	ccr-miR-217
TRINITY_GG_22937_c8_g1	TRINITY_GG_22937_c8_g1	PREDICTED: solute carrier family 26 member 6-like [Cyprinus carpio]	ko04978//Mineral absorption	GO:0005887//integral component of plasma membrane	GO:1902358//sulfate transmembrane transport;GO:0015701//bicarbonate transport;GO:0035725//sodium ion transmembrane transport;GO:0006821//chloride transport;GO:0042391//regulation of membrane potential;GO:0051453//regulation of intracellular pH	GO:0008271//secondary active sulfate transmembrane transporter activity;GO:0019531//oxalate transmembrane transporter activity;GO:0005254//chloride channel activity;GO:0015301//anion:anion antiporter activity;GO:0008510//sodium:bicarbonate symporter activity	ola-miR-125c;efu-miR-125b;mmu-miR-125b-5p
TRINITY_GG_2295_c13_g1	TRINITY_GG_2295_c13_g1	hypothetical protein cypCar_00033972 [Cyprinus carpio]	ko00230//Purine metabolism;ko00670//One carbon pool by folate	GO:0005739//mitochondrion;GO:0070062//extracellular exosome;GO:0016020//membrane	GO:0006164//purine nucleotide biosynthetic process	GO:0004643//phosphoribosylaminoimidazolecarboxamide formyltransferase activity;GO:0003937//IMP cyclohydrolase activity;GO:0042803//protein homodimerization activity	efu-miR-206;ccr-miR-206
TRINITY_GG_23055_c32_g1	TRINITY_GG_23055_c32_g1	-	-	-	-	-	ccr-miR-217
TRINITY_GG_23059_c9_g1	TRINITY_GG_23059_c9_g1	hypothetical protein cypCar_00011948 [Cyprinus carpio]	-	-	-	-	novel-miRn0484
TRINITY_GG_23122_c0_g1	TRINITY_GG_23122_c0_g1	hypothetical protein cypCar_00006456, partial [Cyprinus carpio]	-	GO:0005634//nucleus	GO:0055113//epiboly involved in gastrulation with mouth forming second;GO:0006357//regulation of transcription from RNA polymerase II promoter	GO:0043565//sequence-specific DNA binding	novel-miRn0484
TRINITY_GG_23145_c6_g1	TRINITY_GG_23145_c6_g1	PREDICTED: cytospin-A-like isoform X2 [Cyprinus carpio]	-	GO:0005815//microtubule organizing center;GO:0031941//filamentous actin	GO:0097095//frontonasal suture morphogenesis;GO:0000226//microtubule cytoskeleton organization;GO:0030036//actin cytoskeleton organization	-	ccr-miR-217
TRINITY_GG_23146_c9_g1	TRINITY_GG_23146_c9_g1	-	-	-	-	-	novel-miRn1185
TRINITY_GG_23161_c3_g1	TRINITY_GG_23161_c3_g1	-	-	-	-	-	oha-miR-10c-5p
TRINITY_GG_23360_c0_g1	TRINITY_GG_23360_c0_g1	-	-	-	-	-	oan-miR-205-5p
TRINITY_GG_23409_c2_g1	TRINITY_GG_23409_c2_g1	unnamed protein product, partial [Tetraodon nigroviridis]	-	GO:0016021//integral component of membrane	GO:0006810//transport	-	novel-miRn0131
TRINITY_GG_2346_c20_g1	TRINITY_GG_2346_c20_g1	PREDICTED: coiled-coil domain-containing protein 78-like isoform X2 [Sinocyclocheilus anshuiensis]	-	-	GO:0048741//skeletal muscle fiber development	-	ola-miR-125c;mmu-miR-125b-5p
TRINITY_GG_23480_c1_g1	TRINITY_GG_23480_c1_g1	-	-	-	-	-	novel-miRn0457
TRINITY_GG_23489_c2_g1	TRINITY_GG_23489_c2_g1	-	-	-	-	-	efu-miR-206
TRINITY_GG_23521_c19_g1	TRINITY_GG_23521_c19_g1	-	-	-	-	-	dre-miR-26a-3p
TRINITY_GG_23594_c11_g1	TRINITY_GG_23594_c11_g1	-	-	-	-	-	oha-miR-10c-5p
TRINITY_GG_23605_c0_g1	TRINITY_GG_23605_c0_g1	PREDICTED: EMI domain-containing protein 1-like [Cyprinus carpio]	-	-	-	-	novel-miRn0484
TRINITY_GG_23626_c23_g1	TRINITY_GG_23626_c23_g1	hypothetical protein cypCar_00004992, partial [Cyprinus carpio]	-	-	-	-	novel-miRn1276
TRINITY_GG_23626_c31_g1	TRINITY_GG_23626_c31_g1	-	-	-	-	-	ipu-miR-196a
TRINITY_GG_23657_c0_g1	TRINITY_GG_23657_c0_g1	PREDICTED: protein sidekick-1-like [Sinocyclocheilus rhinocerous]	-	GO:0016021//integral component of membrane	-	-	novel-miRn0131
TRINITY_GG_23793_c0_g1	TRINITY_GG_23793_c0_g1	PREDICTED: dihydropteridine reductase-like [Cyprinus carpio]	ko00790//Folate biosynthesis	GO:0070062//extracellular exosome;GO:0005739//mitochondrion	GO:0055114//oxidation-reduction process	GO:0004155//6,7-dihydropteridine reductase activity;GO:0050662//coenzyme binding	novel-miRn0131
TRINITY_GG_23858_c59_g1	TRINITY_GG_23858_c59_g1	PREDICTED: transmembrane protein 131-like [Sinocyclocheilus anshuiensis]	-	-	-	-	novel-miRn0032
TRINITY_GG_23943_c52_g1	TRINITY_GG_23943_c52_g1	-	-	-	-	-	novel-miRn1185
TRINITY_GG_23950_c10_g1	TRINITY_GG_23950_c10_g1	-	-	-	-	-	gga-miR-10b-5p;oha-miR-10c-5p
TRINITY_GG_23950_c35_g1	TRINITY_GG_23950_c35_g1	hypothetical protein cypCar_00027790 [Cyprinus carpio]	-	-	-	GO:0003676//nucleic acid binding	novel-miRn0131
TRINITY_GG_23980_c0_g1	TRINITY_GG_23980_c0_g1	PREDICTED: titin-like [Sinocyclocheilus rhinocerous]	-	-	-	-	novel-miRn1090
TRINITY_GG_24003_c0_g1	TRINITY_GG_24003_c0_g1	PREDICTED: inositol 1,4,5-trisphosphate receptor type 1 isoform X13 [Ictalurus punctatus]	ko05205//Proteoglycans in cancer;ko04020//Calcium signaling pathway;ko04022//cGMP-PKG signaling pathway;ko04921//Oxytocin signaling pathway;ko05010//Alzheimer's disease;ko05016//Huntington's disease;ko04611//Platelet activation;ko04210//Apoptosis;ko04728//Dopaminergic synapse;ko04724//Glutamatergic synapse;ko04270//Vascular smooth muscle contraction;ko04713//Circadian entrainment;ko04725//Choline…	GO:0016021//integral component of membrane;GO:0005783//endoplasmic reticulum	GO:0070588//calcium ion transmembrane transport;GO:0048016//inositol phosphate-mediated signaling	GO:0005220//inositol 1,4,5-trisphosphate-sensitive calcium-release channel activity	novel-miRn1090
TRINITY_GG_2400_c17_g1	TRINITY_GG_2400_c17_g1	-	-	-	-	-	novel-miRn0577
TRINITY_GG_24010_c10_g1	TRINITY_GG_24010_c10_g1	-	-	-	-	-	ipu-miR-196a;ccr-miR-196a
TRINITY_GG_24065_c25_g1	TRINITY_GG_24065_c25_g1	PREDICTED: kremen protein 1-like [Sinocyclocheilus grahami]	-	GO:0016021//integral component of membrane	GO:0001525//angiogenesis;GO:0048916//posterior lateral line development;GO:0048884//neuromast development;GO:0001889//liver development;GO:0007154//cell communication	-	ccr-miR-217
TRINITY_GG_24080_c17_g1	TRINITY_GG_24080_c17_g1	-	-	-	-	-	novel-miRn0682
TRINITY_GG_24102_c16_g1	TRINITY_GG_24102_c16_g1	-	-	-	-	-	ssa-miR-23b-3p
TRINITY_GG_24121_c3_g1	TRINITY_GG_24121_c3_g1	-	-	-	-	-	dre-miR-26a-3p
TRINITY_GG_24296_c31_g1	TRINITY_GG_24296_c31_g1	-	-	-	-	-	novel-miRn0484
TRINITY_GG_24396_c6_g1	TRINITY_GG_24396_c6_g1	PREDICTED: E3 ubiquitin-protein ligase UBR1 isoform X1 [Sinocyclocheilus rhinocerous]	-	-	GO:0030163//protein catabolic process	GO:0008270//zinc ion binding	novel-miRn1090
TRINITY_GG_24470_c0_g1	TRINITY_GG_24470_c0_g1	hypothetical protein cypCar_00025802 [Cyprinus carpio]	ko00600//Sphingolipid metabolism	-	GO:0016310//phosphorylation	GO:0016301//kinase activity	novel-miRn0131
TRINITY_GG_24471_c0_g1	TRINITY_GG_24471_c0_g1	-	-	-	-	-	ccr-miR-203b-5p
TRINITY_GG_24489_c0_g1	TRINITY_GG_24489_c0_g1	-	-	-	-	-	oan-miR-205-5p
TRINITY_GG_24507_c16_g1	TRINITY_GG_24507_c16_g1	-	-	-	-	-	mmu-miR-181a-5p
TRINITY_GG_24507_c17_g1	TRINITY_GG_24507_c17_g1	-	-	-	-	-	mmu-miR-181a-5p
TRINITY_GG_24511_c0_g1	TRINITY_GG_24511_c0_g1	PREDICTED: prohibitin-2-like [Sinocyclocheilus grahami]	-	GO:0016020//membrane;GO:0016020//membrane;GO:0016020//membrane	-	-	novel-miRn0131
TRINITY_GG_2451_c1_g1	TRINITY_GG_2451_c1_g1	-	-	-	-	-	gga-miR-10b-5p;oha-miR-10c-5p
TRINITY_GG_24560_c2_g1	TRINITY_GG_24560_c2_g1	-	-	-	-	-	novel-miRn1276
TRINITY_GG_24576_c4_g1	TRINITY_GG_24576_c4_g1	-	-	-	-	-	novel-miRn1185
TRINITY_GG_24761_c4_g1	TRINITY_GG_24761_c4_g1	-	-	-	-	-	novel-miRn0131
TRINITY_GG_2476_c1_g1	TRINITY_GG_2476_c1_g1	PREDICTED: cdc42 effector protein 1-like [Cyprinus carpio]	-	-	-	-	oan-miR-205-5p
TRINITY_GG_24771_c4_g1	TRINITY_GG_24771_c4_g1	PREDICTED: CST complex subunit CTC1 [Sinocyclocheilus anshuiensis]	-	GO:0016021//integral component of membrane	GO:0045740//positive regulation of DNA replication;GO:0010833//telomere maintenance via telomere lengthening;GO:0045740//positive regulation of DNA replication;GO:0010833//telomere maintenance via telomere lengthening	GO:0042162//telomeric DNA binding;GO:0010521//telomerase inhibitor activity;GO:0003697//single-stranded DNA binding;GO:0042162//telomeric DNA binding;GO:0010521//telomerase inhibitor activity;GO:0003697//single-stranded DNA binding	novel-miRn0457;novel-miRn0457
TRINITY_GG_25009_c135_g1	TRINITY_GG_25009_c135_g1	-	-	-	-	-	ccr-miR-203b-5p
TRINITY_GG_25028_c48_g1	TRINITY_GG_25028_c48_g1	-	-	-	-	-	novel-miRn0133
TRINITY_GG_25040_c0_g1	TRINITY_GG_25040_c0_g1	hypothetical protein cypCar_00047978 [Cyprinus carpio]	-	-	-	GO:0005524//ATP binding	oan-miR-205-5p
TRINITY_GG_25056_c7_g1	TRINITY_GG_25056_c7_g1	hypothetical protein cypCar_00036380 [Cyprinus carpio]	ko04151//PI3K-Akt signaling pathway;ko04015//Rap1 signaling pathway;ko04014//Ras signaling pathway;ko04066//HIF-1 signaling pathway	-	-	GO:0030971//receptor tyrosine kinase binding	novel-miRn0131
TRINITY_GG_25135_c11_g1	TRINITY_GG_25135_c11_g1	PREDICTED: LOW QUALITY PROTEIN: cytochrome P450 3A30-like [Cyprinus carpio]	ko00830//Retinol metabolism;ko05204//Chemical carcinogenesis;ko00140//Steroid hormone biosynthesis;ko00591//Linoleic acid metabolism	GO:0016021//integral component of membrane;GO:0043231//intracellular membrane-bounded organelle;GO:0016021//integral component of membrane;GO:0016021//integral component of membrane;GO:0016021//integral component of membrane;GO:0016021//integral component of membrane;GO:0016021//integral component of membrane;GO:0016021//integral component of membrane	GO:0055114//oxidation-reduction process;GO:0009410//response to xenobiotic stimulus;GO:0055114//oxidation-reduction process;GO:0055114//oxidation-reduction process;GO:0009410//response to xenobiotic stimulus;GO:0055114//oxidation-reduction process;GO:0055114//oxidation-reduction process;GO:0009410//response to xenobiotic stimulus;GO:0055114//oxidation-reduction process;GO:0009410//response to xen…	GO:0020037//heme binding;GO:0016712//oxidoreductase activity, acting on paired donors, with incorporation or reduction of molecular oxygen, reduced flavin or flavoprotein as one donor, and incorporation of one atom of oxygen;GO:0005506//iron ion binding;GO:0005506//iron ion binding;GO:0020037//heme binding;GO:0016712//oxidoreductase activity, acting on paired donors, with incorporation or reducti…	oan-miR-205-5p;oan-miR-205-5p;oan-miR-205-5p;oan-miR-205-5p;oan-miR-205-5p;oan-miR-205-5p
TRINITY_GG_25192_c1_g1	TRINITY_GG_25192_c1_g1	PREDICTED: uncharacterized protein LOC109046978 [Cyprinus carpio]	-	-	-	-	novel-miRn0682
TRINITY_GG_25212_c0_g1	TRINITY_GG_25212_c0_g1	PREDICTED: SLP adapter and CSK-interacting membrane protein-like isoform X1 [Cyprinus carpio]	-	-	-	-	novel-miRn0131
TRINITY_GG_25291_c31_g1	TRINITY_GG_25291_c31_g1	-	-	-	-	-	efu-miR-206;ccr-miR-206
TRINITY_GG_25294_c5_g1	TRINITY_GG_25294_c5_g1	PREDICTED: kazrin-like isoform X1 [Cyprinus carpio]	-	-	-	-	novel-miRn0737;novel-miRn0737;novel-miRn0737
TRINITY_GG_25308_c3_g1	TRINITY_GG_25308_c3_g1	-	-	-	-	-	efu-miR-206;ccr-miR-206
TRINITY_GG_2536_c4_g1	TRINITY_GG_2536_c4_g1	PREDICTED: frizzled-8-like isoform X2 [Cyprinus carpio]	ko05200//Pathways in cancer;ko05205//Proteoglycans in cancer;ko05166//HTLV-I infection;ko04150//mTOR signaling pathway;ko04390//Hippo signaling pathway;ko04310//Wnt signaling pathway;ko04550//Signaling pathways regulating pluripotency of stem cells;ko04916//Melanogenesis;ko05217//Basal cell carcinoma	GO:0016021//integral component of membrane	GO:0021529//spinal cord oligodendrocyte cell differentiation;GO:0021879//forebrain neuron differentiation;GO:0060898//eye field cell fate commitment involved in camera-type eye formation;GO:0060070//canonical Wnt signaling pathway;GO:0035567//non-canonical Wnt signaling pathway;GO:0021531//spinal cord radial glial cell differentiation	GO:0004930//G-protein coupled receptor activity;GO:0017147//Wnt-protein binding;GO:0042813//Wnt-activated receptor activity	novel-miRn0131
TRINITY_GG_25375_c1_g1	TRINITY_GG_25375_c1_g1	-	-	-	-	-	novel-miRn0839
TRINITY_GG_254_c0_g1	TRINITY_GG_254_c0_g1	PREDICTED: isocitrate dehydrogenase [NAD] subunit alpha, mitochondrial isoform X2 [Sinocyclocheilus rhinocerous]	-	-	-	-	novel-miRn0131
TRINITY_GG_25508_c0_g1	TRINITY_GG_25508_c0_g1	-	-	-	-	-	novel-miRn1185
TRINITY_GG_25527_c0_g1	TRINITY_GG_25527_c0_g1	-	-	-	-	-	oan-miR-205-5p
TRINITY_GG_25528_c36_g1	TRINITY_GG_25528_c36_g1	-	-	-	-	-	efu-miR-125b
TRINITY_GG_25532_c0_g1	TRINITY_GG_25532_c0_g1	PREDICTED: LOW QUALITY PROTEIN: adaptin ear-binding coat-associated protein 2-like [Cyprinus carpio]	-	GO:0016020//membrane	GO:0006897//endocytosis	-	novel-miRn0131
TRINITY_GG_25536_c2_g1	TRINITY_GG_25536_c2_g1	-	-	-	-	-	novel-miRn0484
TRINITY_GG_25541_c75_g1	TRINITY_GG_25541_c75_g1	-	-	-	-	-	oan-miR-205-5p
TRINITY_GG_25542_c0_g1	TRINITY_GG_25542_c0_g1	PREDICTED: 26S proteasome non-ATPase regulatory subunit 8-like [Sinocyclocheilus rhinocerous]	ko05169//Epstein-Barr virus infection;ko03050//Proteasome	GO:0008541//proteasome regulatory particle, lid subcomplex;GO:0005634//nucleus;GO:0005829//cytosol	GO:0043248//proteasome assembly;GO:0043161//proteasome-mediated ubiquitin-dependent protein catabolic process	-	novel-miRn0131
TRINITY_GG_25550_c27_g1	TRINITY_GG_25550_c27_g1	hypothetical protein cypCar_00004947 [Cyprinus carpio]	ko00860//Porphyrin and chlorophyll metabolism	GO:0005829//cytosol	GO:0006783//heme biosynthetic process	GO:0008270//zinc ion binding;GO:0004655//porphobilinogen synthase activity	ccr-miR-217
TRINITY_GG_25592_c0_g1	TRINITY_GG_25592_c0_g1	-	-	-	-	-	gga-miR-10b-5p;oha-miR-10c-5p
TRINITY_GG_25727_c1_g1	TRINITY_GG_25727_c1_g1	hypothetical protein cypCar_00001228 [Cyprinus carpio]	-	GO:0005737//cytoplasm;GO:0034657//GID complex;GO:0005634//nucleus	GO:0042787//protein ubiquitination involved in ubiquitin-dependent protein catabolic process;GO:0043161//proteasome-mediated ubiquitin-dependent protein catabolic process	GO:0046872//metal ion binding;GO:0004842//ubiquitin-protein transferase activity	novel-miRn0131
TRINITY_GG_25767_c21_g1	TRINITY_GG_25767_c21_g1	-	-	-	-	-	efu-miR-125b
TRINITY_GG_25782_c0_g1	TRINITY_GG_25782_c0_g1	hypothetical protein cypCar_00020642, partial [Cyprinus carpio]	-	GO:0005578//proteinaceous extracellular matrix	GO:0007417//central nervous system development;GO:0007155//cell adhesion;GO:0001501//skeletal system development	GO:0005201//extracellular matrix structural constituent;GO:0005540//hyaluronic acid binding;GO:0005509//calcium ion binding	novel-miRn0450
TRINITY_GG_25789_c3_g1	TRINITY_GG_25789_c3_g1	-	-	-	-	-	novel-miRn0457
TRINITY_GG_25853_c20_g1	TRINITY_GG_25853_c20_g1	DENN domain-containing protein 1C-like protein [Cricetulus griseus]	ko04145//Phagosome;ko04540//Gap junction;ko05130//Pathogenic Escherichia coli infection	GO:0005829//cytosol;GO:0005874//microtubule;GO:0070062//extracellular exosome;GO:0043209//myelin sheath;GO:0005634//nucleus	GO:0006928//movement of cell or subcellular component;GO:0000086//G2/M transition of mitotic cell cycle;GO:0042267//natural killer cell mediated cytotoxicity;GO:0007017//microtubule-based process	GO:0042288//MHC class I protein binding;GO:0003725//double-stranded RNA binding;GO:0003924//GTPase activity;GO:0005200//structural constituent of cytoskeleton;GO:0051082//unfolded protein binding;GO:0005525//GTP binding	novel-miRn0457
TRINITY_GG_25878_c2_g1	TRINITY_GG_25878_c2_g1	PREDICTED: IQ motif and SEC7 domain-containing protein 1-like [Cyprinus carpio]	-	-	-	-	oan-miR-205-5p
TRINITY_GG_2591_c0_g1	TRINITY_GG_2591_c0_g1	-	-	-	-	-	ola-miR-125c;efu-miR-125b;mmu-miR-125b-5p
TRINITY_GG_26049_c38_g1	TRINITY_GG_26049_c38_g1	-	-	-	-	-	oha-miR-10c-5p
TRINITY_GG_26078_c0_g1	TRINITY_GG_26078_c0_g1	-	-	-	-	-	novel-miRn1185
TRINITY_GG_26244_c16_g1	TRINITY_GG_26244_c16_g1	hypothetical protein cypCar_00034405 [Cyprinus carpio]	ko04530//Tight junction;ko04670//Leukocyte transendothelial migration;ko04514//Cell adhesion molecules (CAMs);ko05120//Epithelial cell signaling in Helicobacter pylori infection	GO:0016021//integral component of membrane	GO:0007520//myoblast fusion;GO:0048534//hematopoietic or lymphoid organ development	GO:0046982//protein heterodimerization activity	novel-miRn0577;novel-miRn0577
TRINITY_GG_26278_c19_g1	TRINITY_GG_26278_c19_g1	-	-	-	-	-	oan-miR-205-5p
TRINITY_GG_26460_c1_g1	TRINITY_GG_26460_c1_g1	PREDICTED: glucosamine-6-phosphate isomerase 2-like [Sinocyclocheilus rhinocerous]	ko00520//Amino sugar and nucleotide sugar metabolism	GO:0005634//nucleus;GO:0005829//cytosol	GO:0006044//N-acetylglucosamine metabolic process;GO:0006006//glucose metabolic process	GO:0004342//glucosamine-6-phosphate deaminase activity;GO:0005515//protein binding;GO:0016787//hydrolase activity	ola-miR-125c;efu-miR-125b;mmu-miR-125b-5p
TRINITY_GG_2647_c0_g1	TRINITY_GG_2647_c0_g1	Exocyst complex component 8, partial [Chelonia mydas]	ko05200//Pathways in cancer;ko04066//HIF-1 signaling pathway;ko05211//Renal cell carcinoma	-	GO:0055114//oxidation-reduction process	GO:0016705//oxidoreductase activity, acting on paired donors, with incorporation or reduction of molecular oxygen;GO:0031418//L-ascorbic acid binding;GO:0005506//iron ion binding	novel-miRn0737
TRINITY_GG_26569_c11_g1	TRINITY_GG_26569_c11_g1	-	-	-	-	-	novel-miRn0484
TRINITY_GG_26573_c14_g1	TRINITY_GG_26573_c14_g1	-	-	-	-	-	ipu-miR-196a;ccr-miR-196a
TRINITY_GG_26585_c1_g1	TRINITY_GG_26585_c1_g1	-	-	-	-	-	ccr-miR-217
TRINITY_GG_26711_c7_g1	TRINITY_GG_26711_c7_g1	-	-	-	-	-	oha-miR-10c-5p
TRINITY_GG_26774_c29_g1	TRINITY_GG_26774_c29_g1	PREDICTED: histone H4 transcription factor-like [Sinocyclocheilus grahami]	-	-	-	-	efu-miR-206;ccr-miR-206
TRINITY_GG_26795_c55_g1	TRINITY_GG_26795_c55_g1	PREDICTED: uncharacterized protein LOC109080562 [Cyprinus carpio]	-	-	-	-	mmu-miR-181a-5p
TRINITY_GG_26828_c40_g1	TRINITY_GG_26828_c40_g1	-	-	-	-	-	novel-miRn0450
TRINITY_GG_26828_c61_g1	TRINITY_GG_26828_c61_g1	-	-	-	-	-	ola-miR-125c;efu-miR-125b;mmu-miR-125b-5p
TRINITY_GG_26838_c11_g1	TRINITY_GG_26838_c11_g1	-	-	-	-	-	ola-miR-125c;efu-miR-125b;mmu-miR-125b-5p
TRINITY_GG_26889_c2_g1	TRINITY_GG_26889_c2_g1	-	-	-	-	-	efu-miR-206
TRINITY_GG_26931_c2_g1	TRINITY_GG_26931_c2_g1	-	-	-	-	-	ccr-miR-217
TRINITY_GG_26943_c61_g1	TRINITY_GG_26943_c61_g1	-	-	-	-	-	ola-miR-125c;efu-miR-125b;mmu-miR-125b-5p
TRINITY_GG_26985_c9_g1	TRINITY_GG_26985_c9_g1	-	-	-	-	-	ssa-miR-23b-3p
TRINITY_GG_27008_c0_g1	TRINITY_GG_27008_c0_g1	PREDICTED: AP-3 complex subunit mu-2 [Cyprinus carpio]	ko04142//Lysosome	GO:0030131//clathrin adaptor complex;GO:0030131//clathrin adaptor complex	GO:0016192//vesicle-mediated transport;GO:0006886//intracellular protein transport;GO:0016192//vesicle-mediated transport;GO:0006886//intracellular protein transport	-	oan-miR-205-5p
TRINITY_GG_27090_c23_g1	TRINITY_GG_27090_c23_g1	hypothetical protein cypCar_00023733 [Cyprinus carpio]	ko04340//Hedgehog signaling pathway;ko04341//Hedgehog signaling pathway - fly	GO:0031463//Cul3-RING ubiquitin ligase complex;GO:0019005//SCF ubiquitin ligase complex;GO:0016607//nuclear speck;GO:0005737//cytoplasm;GO:0031463//Cul3-RING ubiquitin ligase complex;GO:0019005//SCF ubiquitin ligase complex;GO:0016607//nuclear speck;GO:0005737//cytoplasm	GO:0043161//proteasome-mediated ubiquitin-dependent protein catabolic process;GO:0042787//protein ubiquitination involved in ubiquitin-dependent protein catabolic process;GO:0030162//regulation of proteolysis;GO:0043161//proteasome-mediated ubiquitin-dependent protein catabolic process;GO:0042787//protein ubiquitination involved in ubiquitin-dependent protein catabolic process;GO:0030162//regulat…	GO:0031625//ubiquitin protein ligase binding;GO:0031625//ubiquitin protein ligase binding	novel-miRn0682;novel-miRn0682
TRINITY_GG_27108_c1_g1	TRINITY_GG_27108_c1_g1	hypothetical protein cypCar_00048942, partial [Cyprinus carpio]	ko04360//Axon guidance	GO:0005887//integral component of plasma membrane	GO:0018108//peptidyl-tyrosine phosphorylation;GO:0048013//ephrin receptor signaling pathway	GO:0005524//ATP binding;GO:0005003//ephrin receptor activity	novel-miRn0682
TRINITY_GG_27111_c6_g1	TRINITY_GG_27111_c6_g1	-	-	-	-	-	novel-miRn0133
TRINITY_GG_27121_c0_g1	TRINITY_GG_27121_c0_g1	PREDICTED: netrin receptor UNC5C-like [Cyprinus carpio]	-	GO:0016021//integral component of membrane	-	-	novel-miRn0682
TRINITY_GG_27205_c21_g1	TRINITY_GG_27205_c21_g1	PREDICTED: uncharacterized protein LOC109072326 [Cyprinus carpio]	-	-	-	-	ccr-miR-203b-5p
TRINITY_GG_27230_c15_g1	TRINITY_GG_27230_c15_g1	cysteine dioxygenase [Cyprinus carpio]	ko00270//Cysteine and methionine metabolism;ko00430//Taurine and hypotaurine metabolism	-	GO:0055114//oxidation-reduction process	GO:0005506//iron ion binding;GO:0017172//cysteine dioxygenase activity	oan-miR-205-5p
TRINITY_GG_27233_c21_g1	TRINITY_GG_27233_c21_g1	hypothetical protein cypCar_00014401 [Cyprinus carpio]	ko05166//HTLV-I infection;ko00230//Purine metabolism;ko00240//Pyrimidine metabolism;ko03420//Nucleotide excision repair;ko03030//DNA replication;ko03410//Base excision repair	GO:0008622//epsilon DNA polymerase complex;GO:0008622//epsilon DNA polymerase complex	GO:0000278//mitotic cell cycle;GO:0090305//nucleic acid phosphodiester bond hydrolysis;GO:0006297//nucleotide-excision repair, DNA gap filling;GO:0006272//leading strand elongation;GO:0045004//DNA replication proofreading;GO:0006287//base-excision repair, gap-filling;GO:0071897//DNA biosynthetic process;GO:0000278//mitotic cell cycle;GO:0090305//nucleic acid phosphodiester bond hydrolysis;GO:0006…	GO:0008270//zinc ion binding;GO:0003887//DNA-directed DNA polymerase activity;GO:0008310//single-stranded DNA 3'-5' exodeoxyribonuclease activity;GO:0003677//DNA binding;GO:0000166//nucleotide binding;GO:0008270//zinc ion binding;GO:0003887//DNA-directed DNA polymerase activity;GO:0008310//single-stranded DNA 3'-5' exodeoxyribonuclease activity;GO:0003677//DNA binding;GO:0000166//nucleotide bindi…	novel-miRn0131
TRINITY_GG_27233_c35_g1	TRINITY_GG_27233_c35_g1	-	-	-	-	-	efu-miR-200a
TRINITY_GG_27288_c13_g1	TRINITY_GG_27288_c13_g1	-	-	-	-	-	ola-miR-125c;efu-miR-125b;mmu-miR-125b-5p
TRINITY_GG_27290_c19_g1	TRINITY_GG_27290_c19_g1	PREDICTED: kinesin light chain 1-like [Sinocyclocheilus grahami]	ko05132//Salmonella infection	GO:0005871//kinesin complex	-	GO:0003777//microtubule motor activity	novel-miRn1185
TRINITY_GG_27316_c7_g1	TRINITY_GG_27316_c7_g1	PREDICTED: CLIP-associating protein 1-A-like [Cyprinus carpio]	-	GO:0005828//kinetochore microtubule;GO:0005881//cytoplasmic microtubule	-	GO:0051010//microtubule plus-end binding;GO:0043515//kinetochore binding	novel-miRn0577
TRINITY_GG_27355_c0_g1	TRINITY_GG_27355_c0_g1	PREDICTED: uncharacterized protein LOC104966217 isoform X1 [Notothenia coriiceps]	-	-	-	-	novel-miRn0131
TRINITY_GG_27388_c1_g1	TRINITY_GG_27388_c1_g1	-	-	-	-	-	ipu-miR-196a;ccr-miR-196a
TRINITY_GG_27413_c19_g1	TRINITY_GG_27413_c19_g1	-	-	-	-	-	efu-miR-125b
TRINITY_GG_27444_c4_g1	TRINITY_GG_27444_c4_g1	-	-	-	-	-	oan-miR-205-5p
TRINITY_GG_2748_c49_g1	TRINITY_GG_2748_c49_g1	-	-	-	-	-	novel-miRn0131
TRINITY_GG_2759_c12_g1	TRINITY_GG_2759_c12_g1	-	-	-	-	-	novel-miRn0131
TRINITY_GG_27639_c1_g1	TRINITY_GG_27639_c1_g1	-	-	-	-	-	dre-miR-429b
TRINITY_GG_27646_c0_g1	TRINITY_GG_27646_c0_g1	hypothetical protein cypCar_00036710 [Cyprinus carpio]	ko04530//Tight junction	-	-	-	novel-miRn0131
TRINITY_GG_27654_c0_g1	TRINITY_GG_27654_c0_g1	hypothetical protein cypCar_00036710 [Cyprinus carpio]	ko04530//Tight junction	-	-	-	novel-miRn0131
TRINITY_GG_27720_c3_g1	TRINITY_GG_27720_c3_g1	-	-	-	-	-	novel-miRn0737
TRINITY_GG_27760_c15_g1	TRINITY_GG_27760_c15_g1	-	-	-	-	-	novel-miRn0484
TRINITY_GG_27775_c31_g1	TRINITY_GG_27775_c31_g1	PREDICTED: ras-related protein ORAB-1-like [Cyprinus carpio]	ko05134//Legionellosis	GO:0000139//Golgi membrane;GO:0042470//melanosome;GO:0005789//endoplasmic reticulum membrane;GO:0070062//extracellular exosome	GO:0090110//cargo loading into COPII-coated vesicle;GO:0032402//melanosome transport;GO:0000045//autophagosome assembly;GO:0072606//interleukin-8 secretion;GO:0034446//substrate adhesion-dependent cell spreading;GO:0042742//defense response to bacterium;GO:0030252//growth hormone secretion;GO:0007030//Golgi organization;GO:0047496//vesicle transport along microtubule;GO:0007264//small GTPase medi…	GO:0005525//GTP binding;GO:0003924//GTPase activity	novel-miRn0131
TRINITY_GG_27842_c2_g1	TRINITY_GG_27842_c2_g1	-	-	-	-	-	novel-miRn0131
TRINITY_GG_2787_c51_g1	TRINITY_GG_2787_c51_g1	-	-	-	-	-	novel-miRn1185
TRINITY_GG_27987_c0_g1	TRINITY_GG_27987_c0_g1	PREDICTED: uncharacterized protein LOC109069727 [Cyprinus carpio]	-	-	-	-	novel-miRn0131
TRINITY_GG_28084_c3_g1	TRINITY_GG_28084_c3_g1	hypothetical protein cypCar_00013016 [Cyprinus carpio]	-	GO:0016020//membrane;GO:0005794//Golgi apparatus	GO:0032508//DNA duplex unwinding;GO:0006307//DNA dealkylation involved in DNA repair;GO:0008283//cell proliferation	GO:0005524//ATP binding;GO:0043140//ATP-dependent 3'-5' DNA helicase activity	ccr-miR-133a-5p
TRINITY_GG_28162_c0_g1	TRINITY_GG_28162_c0_g1	hypothetical protein cypCar_00002922 [Cyprinus carpio]	ko05168//Herpes simplex infection;ko04728//Dopaminergic synapse;ko04710//Circadian rhythm;ko04711//Circadian rhythm - fly	-	-	-	ccr-miR-217
TRINITY_GG_28207_c2_g1	TRINITY_GG_28207_c2_g1	PREDICTED: fibrillin-2-like [Sinocyclocheilus grahami]	-	GO:0005578//proteinaceous extracellular matrix	-	GO:0005201//extracellular matrix structural constituent;GO:0005509//calcium ion binding	novel-miRn0131
TRINITY_GG_28289_c0_g1	TRINITY_GG_28289_c0_g1	-	-	-	-	-	novel-miRn0131
TRINITY_GG_28380_c7_g1	TRINITY_GG_28380_c7_g1	-	-	-	-	-	hsa-let-7f-5p
TRINITY_GG_28432_c1_g1	TRINITY_GG_28432_c1_g1	hypothetical protein cypCar_00021966 [Cyprinus carpio]	ko04150//mTOR signaling pathway	-	GO:0031116//positive regulation of microtubule polymerization;GO:0031116//positive regulation of microtubule polymerization	-	ssa-miR-142b-3p
TRINITY_GG_28451_c3_g1	TRINITY_GG_28451_c3_g1	-	-	-	-	-	novel-miRn0131
TRINITY_GG_28479_c20_g1	TRINITY_GG_28479_c20_g1	PREDICTED: band 4.1-like protein 3 [Cyprinus carpio]	ko04530//Tight junction	GO:0005737//cytoplasm;GO:0005911//cell-cell junction;GO:0005856//cytoskeleton;GO:0005886//plasma membrane;GO:0019898//extrinsic component of membrane	GO:0007016//cytoskeletal anchoring at plasma membrane;GO:0001558//regulation of cell growth;GO:0030866//cortical actin cytoskeleton organization	GO:0003779//actin binding;GO:0005198//structural molecule activity	ssa-miR-23b-3p
TRINITY_GG_28479_c29_g1	TRINITY_GG_28479_c29_g1	hypothetical protein cypCar_00038876 [Cyprinus carpio]	-	-	-	-	oan-miR-205-5p
TRINITY_GG_28479_c39_g1	TRINITY_GG_28479_c39_g1	-	-	-	-	-	efu-miR-200a
TRINITY_GG_28483_c28_g1	TRINITY_GG_28483_c28_g1	-	-	-	-	-	ssa-miR-23b-3p
TRINITY_GG_28483_c29_g1	TRINITY_GG_28483_c29_g1	-	-	-	-	-	novel-miRn0133
TRINITY_GG_28517_c1_g1	TRINITY_GG_28517_c1_g1	-	-	-	-	-	novel-miRn0484;efu-miR-125b
TRINITY_GG_28554_c15_g1	TRINITY_GG_28554_c15_g1	ras-related protein Rab-14-like, partial [Scleropages formosus]	ko04152//AMPK signaling pathway	GO:0005829//cytosol;GO:0005765//lysosomal membrane;GO:0070062//extracellular exosome;GO:0055037//recycling endosome;GO:0005802//trans-Golgi network;GO:0045335//phagocytic vesicle	GO:0006895//Golgi to endosome transport;GO:0032456//endocytic recycling;GO:0007264//small GTPase mediated signal transduction;GO:0042742//defense response to bacterium;GO:0090382//phagosome maturation;GO:0032880//regulation of protein localization;GO:0008543//fibroblast growth factor receptor signaling pathway;GO:0009790//embryo development	GO:0031489//myosin V binding;GO:0019003//GDP binding;GO:0003924//GTPase activity;GO:0005525//GTP binding	ccr-miR-217
TRINITY_GG_28554_c9_g1	TRINITY_GG_28554_c9_g1	PREDICTED: uncharacterized protein LOC109098236 [Cyprinus carpio]	-	-	-	-	novel-miRn0737
TRINITY_GG_28720_c0_g1	TRINITY_GG_28720_c0_g1	hypothetical protein cypCar_00015648 [Cyprinus carpio]	-	-	-	-	efu-miR-206
TRINITY_GG_28798_c11_g1	TRINITY_GG_28798_c11_g1	-	-	-	-	-	ipu-miR-196a;ccr-miR-196a
TRINITY_GG_28798_c14_g1	TRINITY_GG_28798_c14_g1	-	-	-	-	-	efu-miR-125b
TRINITY_GG_28841_c1_g1	TRINITY_GG_28841_c1_g1	PREDICTED: DNA-binding protein Ikaros-like isoform X1 [Cyprinus carpio]	-	-	GO:0045944//positive regulation of transcription from RNA polymerase II promoter;GO:0033077//T cell differentiation in thymus;GO:0030183//B cell differentiation;GO:0045944//positive regulation of transcription from RNA polymerase II promoter;GO:0033077//T cell differentiation in thymus;GO:0030183//B cell differentiation	GO:0044212//transcription regulatory region DNA binding;GO:0046872//metal ion binding;GO:0003700//DNA binding transcription factor activity;GO:0044212//transcription regulatory region DNA binding;GO:0046872//metal ion binding;GO:0003700//DNA binding transcription factor activity	novel-miRn0131
TRINITY_GG_28955_c4_g1	TRINITY_GG_28955_c4_g1	-	-	-	-	-	novel-miRn0577
TRINITY_GG_28979_c0_g1	TRINITY_GG_28979_c0_g1	PREDICTED: LOW QUALITY PROTEIN: methyl-CpG-binding domain protein 5-like [Cyprinus carpio]	-	GO:0005634//nucleus;GO:0010369//chromocenter;GO:0005634//nucleus	-	GO:0003677//DNA binding;GO:0003677//DNA binding;GO:0003682//chromatin binding	oan-miR-205-5p
TRINITY_GG_28998_c153_g1	TRINITY_GG_28998_c153_g1	-	-	-	-	-	efu-miR-206;ccr-miR-206
TRINITY_GG_28998_c36_g1	TRINITY_GG_28998_c36_g1	PREDICTED: ovochymase-2-like isoform X3 [Cyprinus carpio]	-	-	GO:0008152//metabolic process	GO:0008236//serine-type peptidase activity	novel-miRn0131
TRINITY_GG_29016_c0_g1	TRINITY_GG_29016_c0_g1	-	-	-	-	-	novel-miRn0484
TRINITY_GG_29102_c24_g1	TRINITY_GG_29102_c24_g1	leptin B [Cyprinus carpio &apos;jian&apos;]	ko04080//Neuroactive ligand-receptor interaction;ko04060//Cytokine-cytokine receptor interaction;ko04932//Non-alcoholic fatty liver disease (NAFLD);ko04152//AMPK signaling pathway;ko04630//Jak-STAT signaling pathway;ko04920//Adipocytokine signaling pathway	GO:0005615//extracellular space;GO:0005615//extracellular space	GO:0007260//tyrosine phosphorylation of STAT protein;GO:1900745//positive regulation of p38MAPK cascade;GO:0038108//negative regulation of appetite by leptin-mediated signaling pathway;GO:0032868//response to insulin;GO:0006112//energy reserve metabolic process;GO:0014068//positive regulation of phosphatidylinositol 3-kinase signaling;GO:0032008//positive regulation of TOR signaling;GO:0006629//l…	GO:0005179//hormone activity;GO:0051428//peptide hormone receptor binding;GO:0005179//hormone activity;GO:0051428//peptide hormone receptor binding	ola-miR-125c;efu-miR-125b;mmu-miR-125b-5p
TRINITY_GG_29116_c0_g1	TRINITY_GG_29116_c0_g1	PREDICTED: monocarboxylate transporter 7-like [Cyprinus carpio]	-	GO:0005887//integral component of plasma membrane	GO:0035879//plasma membrane lactate transport	GO:0015129//lactate transmembrane transporter activity	novel-miRn0131
TRINITY_GG_29121_c0_g1	TRINITY_GG_29121_c0_g1	PREDICTED: H-2 class II histocompatibility antigen, E-S beta chain-like [Cyprinus carpio]	ko05166//HTLV-I infection;ko05152//Tuberculosis;ko05168//Herpes simplex infection;ko05164//Influenza A;ko04145//Phagosome;ko05145//Toxoplasmosis;ko04514//Cell adhesion molecules (CAMs);ko05140//Leishmaniasis;ko05323//Rheumatoid arthritis;ko05322//Systemic lupus erythematosus;ko05416//Viral myocarditis;ko05321//Inflammatory bowel disease (IBD);ko04612//Antigen processing and presentation;ko05150//…	GO:0016021//integral component of membrane;GO:0042613//MHC class II protein complex	GO:0006955//immune response;GO:0002504//antigen processing and presentation of peptide or polysaccharide antigen via MHC class II	-	novel-miRn0131
TRINITY_GG_29195_c1_g1	TRINITY_GG_29195_c1_g1	hypothetical protein cypCar_00028201 [Cyprinus carpio]	ko04975//Fat digestion and absorption	-	GO:0006629//lipid metabolic process;GO:0042158//lipoprotein biosynthetic process;GO:0001579//medium-chain fatty acid transport;GO:0015909//long-chain fatty acid transport;GO:0007586//digestion;GO:0002040//sprouting angiogenesis	GO:0005319//lipid transporter activity	novel-miRn0484
TRINITY_GG_29200_c0_g1	TRINITY_GG_29200_c0_g1	hypothetical protein cypCar_00034063 [Cyprinus carpio]	-	GO:0005615//extracellular space;GO:0005578//proteinaceous extracellular matrix	GO:0050770//regulation of axonogenesis;GO:0035385//Roundabout signaling pathway;GO:0048846//axon extension involved in axon guidance	GO:0048495//Roundabout binding;GO:0008201//heparin binding	novel-miRn0131
TRINITY_GG_29208_c23_g1	TRINITY_GG_29208_c23_g1	-	-	-	-	-	novel-miRn1185
TRINITY_GG_2924_c25_g1	TRINITY_GG_2924_c25_g1	PREDICTED: astrotactin-1-like isoform X1 [Sinocyclocheilus rhinocerous]	-	GO:0016021//integral component of membrane	-	-	novel-miRn0131
TRINITY_GG_2942_c1_g1	TRINITY_GG_2942_c1_g1	-	-	-	-	-	ipu-miR-133c
TRINITY_GG_29496_c0_g1	TRINITY_GG_29496_c0_g1	PREDICTED: uncharacterized protein LOC109098236 [Cyprinus carpio]	-	-	-	-	novel-miRn1090
TRINITY_GG_29512_c16_g1	TRINITY_GG_29512_c16_g1	-	-	-	-	-	ipu-miR-133c
TRINITY_GG_29534_c3_g1	TRINITY_GG_29534_c3_g1	-	-	-	-	-	novel-miRn0679
TRINITY_GG_29686_c0_g1	TRINITY_GG_29686_c0_g1	PREDICTED: GPI transamidase component PIG-S isoform X2 [Sinocyclocheilus rhinocerous]	-	GO:0042765//GPI-anchor transamidase complex	GO:0016255//attachment of GPI anchor to protein	-	novel-miRn1276
TRINITY_GG_29713_c0_g1	TRINITY_GG_29713_c0_g1	PREDICTED: genetic suppressor element 1-like isoform X1 [Cyprinus carpio]	-	-	-	-	novel-miRn0484
TRINITY_GG_29735_c1_g1	TRINITY_GG_29735_c1_g1	PREDICTED: lipase maturation factor 2-like [Cyprinus carpio]	-	GO:0016021//integral component of membrane;GO:0005789//endoplasmic reticulum membrane	GO:0051604//protein maturation	-	novel-miRn0484
TRINITY_GG_29749_c0_g1	TRINITY_GG_29749_c0_g1	-	-	-	-	-	ssa-miR-23b-3p
TRINITY_GG_29778_c23_g1	TRINITY_GG_29778_c23_g1	-	-	-	-	-	mmu-miR-181a-5p
TRINITY_GG_29890_c2_g1	TRINITY_GG_29890_c2_g1	hypothetical protein cypCar_00023820, partial [Cyprinus carpio]	-	GO:0016459//myosin complex	-	GO:0005524//ATP binding;GO:0051015//actin filament binding;GO:0003774//motor activity	novel-miRn0682
TRINITY_GG_29899_c0_g1	TRINITY_GG_29899_c0_g1	PREDICTED: WAP four-disulfide core domain protein 1-like isoform X2 [Cyprinus carpio]	-	GO:0016021//integral component of membrane;GO:0005615//extracellular space	GO:0001558//regulation of cell growth	GO:0030414//peptidase inhibitor activity	novel-miRn0484
TRINITY_GG_29909_c0_g1	TRINITY_GG_29909_c0_g1	PREDICTED: cilia- and flagella-associated protein 74-like [Cyprinus carpio]	-	-	-	-	efu-miR-200a
TRINITY_GG_29944_c46_g1	TRINITY_GG_29944_c46_g1	-	-	-	-	-	novel-miRn1185
TRINITY_GG_29968_c1_g1	TRINITY_GG_29968_c1_g1	PREDICTED: DTW domain-containing protein 1 [Cyprinus carpio]	-	-	-	-	novel-miRn0484
TRINITY_GG_29971_c0_g1	TRINITY_GG_29971_c0_g1	PREDICTED: filamin-B-like isoform X1 [Sinocyclocheilus anshuiensis]	-	-	-	-	novel-miRn0131
TRINITY_GG_30010_c17_g1	TRINITY_GG_30010_c17_g1	-	-	-	-	-	novel-miRn1185
TRINITY_GG_30032_c0_g1	TRINITY_GG_30032_c0_g1	PREDICTED: LOW QUALITY PROTEIN: armadillo repeat-containing protein 4-like [Cyprinus carpio]	-	GO:0005737//cytoplasm;GO:0005634//nucleus	GO:0061371//determination of heart left/right asymmetry	-	ssa-miR-23b-3p
TRINITY_GG_30076_c6_g1	TRINITY_GG_30076_c6_g1	PREDICTED: protein SSUH2 homolog isoform X1 [Sinocyclocheilus rhinocerous]	-	-	-	GO:0051082//unfolded protein binding;GO:0031072//heat shock protein binding	novel-miRn0131
TRINITY_GG_30131_c3_g1	TRINITY_GG_30131_c3_g1	-	-	-	-	-	ola-miR-125c
TRINITY_GG_30350_c4_g1	TRINITY_GG_30350_c4_g1	hypothetical protein cypCar_00009404, partial [Cyprinus carpio]	-	GO:0005794//Golgi apparatus;GO:0005794//Golgi apparatus	GO:0001757//somite specification;GO:0034199//activation of protein kinase A activity;GO:0010669//epithelial structure maintenance;GO:0001757//somite specification;GO:0034199//activation of protein kinase A activity;GO:0010669//epithelial structure maintenance	GO:0034237//protein kinase A regulatory subunit binding;GO:0034237//protein kinase A regulatory subunit binding	novel-miRn0131;novel-miRn0131
TRINITY_GG_30364_c2_g1	TRINITY_GG_30364_c2_g1	PREDICTED: uncharacterized mitochondrial protein AtMg00860-like [Sinocyclocheilus anshuiensis]	-	-	-	-	novel-miRn0131
TRINITY_GG_3053_c1_g1	TRINITY_GG_3053_c1_g1	kinesin-like protein KIFC3 isoform X4 [Danio rerio]	-	GO:0005871//kinesin complex;GO:0005874//microtubule	GO:0007018//microtubule-based movement	GO:0008017//microtubule binding;GO:0016887//ATPase activity;GO:0005524//ATP binding;GO:0003777//microtubule motor activity	ola-miR-125c;efu-miR-125b;mmu-miR-125b-5p
TRINITY_GG_30547_c0_g1	TRINITY_GG_30547_c0_g1	PREDICTED: CD209 antigen-like protein C [Cyprinus carpio]	-	-	-	-	novel-miRn0457
TRINITY_GG_30621_c0_g1	TRINITY_GG_30621_c0_g1	-	-	-	-	-	novel-miRn0484
TRINITY_GG_30633_c0_g1	TRINITY_GG_30633_c0_g1	-	-	-	-	-	novel-miRn1090;novel-miRn0484
TRINITY_GG_30673_c2_g1	TRINITY_GG_30673_c2_g1	-	-	-	-	-	novel-miRn0457
TRINITY_GG_30675_c7_g1	TRINITY_GG_30675_c7_g1	-	-	-	-	-	novel-miRn0450
TRINITY_GG_30843_c16_g1	TRINITY_GG_30843_c16_g1	-	-	-	-	-	ola-miR-125c;efu-miR-125b
TRINITY_GG_30896_c7_g1	TRINITY_GG_30896_c7_g1	-	-	-	-	-	novel-miRn0457
TRINITY_GG_30925_c11_g1	TRINITY_GG_30925_c11_g1	-	-	-	-	-	novel-miRn0737
TRINITY_GG_31005_c23_g1	TRINITY_GG_31005_c23_g1	hypothetical protein cypCar_00045834, partial [Cyprinus carpio]	-	-	-	-	efu-miR-206
TRINITY_GG_31021_c1_g2	TRINITY_GG_31021_c1_g2	PREDICTED: sushi, nidogen and EGF-like domain-containing protein 1 [Sinocyclocheilus rhinocerous]	-	-	GO:0007160//cell-matrix adhesion	GO:0005509//calcium ion binding	oha-miR-10c-5p
TRINITY_GG_31111_c14_g1	TRINITY_GG_31111_c14_g1	-	-	-	-	-	ccr-miR-217
TRINITY_GG_31159_c2_g1	TRINITY_GG_31159_c2_g1	-	-	-	-	-	efu-miR-206
TRINITY_GG_31187_c3_g1	TRINITY_GG_31187_c3_g1	hypothetical protein cypCar_00025440 [Cyprinus carpio]	ko05200//Pathways in cancer;ko05166//HTLV-I infection;ko04150//mTOR signaling pathway;ko04390//Hippo signaling pathway;ko04310//Wnt signaling pathway;ko04550//Signaling pathways regulating pluripotency of stem cells;ko04916//Melanogenesis;ko04330//Notch signaling pathway;ko05217//Basal cell carcinoma	GO:0005829//cytosol;GO:0005938//cell cortex;GO:0005819//spindle	GO:0035556//intracellular signal transduction;GO:0036342//post-anal tail morphogenesis;GO:0090179//planar cell polarity pathway involved in neural tube closure;GO:0060070//canonical Wnt signaling pathway;GO:0060028//convergent extension involved in axis elongation	GO:0005109//frizzled binding	novel-miRn0577
TRINITY_GG_31188_c46_g1	TRINITY_GG_31188_c46_g1	hypothetical protein cypCar_00044500 [Cyprinus carpio]	-	-	-	-	novel-miRn0577
TRINITY_GG_31188_c7_g1	TRINITY_GG_31188_c7_g1	hypothetical protein cypCar_00035525 [Cyprinus carpio]	ko05010//Alzheimer's disease;ko05016//Huntington's disease;ko04932//Non-alcoholic fatty liver disease (NAFLD);ko05012//Parkinson's disease;ko00190//Oxidative phosphorylation	GO:0016021//integral component of membrane	-	-	novel-miRn0484
TRINITY_GG_31235_c6_g1	TRINITY_GG_31235_c6_g1	-	-	-	-	-	hsa-let-7f-5p
TRINITY_GG_31298_c1_g1	TRINITY_GG_31298_c1_g1	PREDICTED: uncharacterized protein LOC107658990 [Sinocyclocheilus anshuiensis]	-	-	-	-	novel-miRn0032
TRINITY_GG_31346_c43_g1	TRINITY_GG_31346_c43_g1	-	-	-	-	-	ssa-miR-142b-3p
TRINITY_GG_31353_c5_g1	TRINITY_GG_31353_c5_g1	gag-like protein [Danio rerio]	-	-	-	-	novel-miRn0577
TRINITY_GG_31388_c0_g1	TRINITY_GG_31388_c0_g1	-	-	-	-	-	efu-miR-125b
TRINITY_GG_3149_c79_g1	TRINITY_GG_3149_c79_g1	-	-	-	-	-	novel-miRn0131
TRINITY_GG_31572_c26_g1	TRINITY_GG_31572_c26_g1	-	-	-	-	-	novel-miRn1185
TRINITY_GG_31572_c38_g1	TRINITY_GG_31572_c38_g1	-	-	-	-	-	ssa-miR-23b-3p
TRINITY_GG_31710_c1_g1	TRINITY_GG_31710_c1_g1	chromobox homolog 8b [Danio rerio]	-	GO:0005634//nucleus	-	-	novel-miRn0577
TRINITY_GG_31776_c30_g1	TRINITY_GG_31776_c30_g1	PREDICTED: SH2 domain-containing protein 1A-like [Cyprinus carpio]	-	-	-	-	oan-miR-205-5p
TRINITY_GG_31836_c0_g1	TRINITY_GG_31836_c0_g1	-	-	-	-	-	novel-miRn0133
TRINITY_GG_31841_c52_g2	TRINITY_GG_31841_c52_g2	-	-	-	-	-	novel-miRn0484
TRINITY_GG_31841_c62_g1	TRINITY_GG_31841_c62_g1	PREDICTED: dual specificity protein kinase CLK4-like isoform X2 [Sinocyclocheilus rhinocerous]	-	-	GO:0006468//protein phosphorylation;GO:0006468//protein phosphorylation	GO:0005524//ATP binding;GO:0004674//protein serine/threonine kinase activity;GO:0005524//ATP binding;GO:0004674//protein serine/threonine kinase activity	novel-miRn0577
TRINITY_GG_31841_c87_g1	TRINITY_GG_31841_c87_g1	-	-	-	-	-	novel-miRn1185
TRINITY_GG_31869_c1_g1	TRINITY_GG_31869_c1_g1	PREDICTED: plasmalemma vesicle-associated protein-like [Cyprinus carpio]	-	GO:0016021//integral component of membrane;GO:0016021//integral component of membrane;GO:0016021//integral component of membrane	GO:0007219//Notch signaling pathway;GO:0007219//Notch signaling pathway;GO:0007219//Notch signaling pathway	-	novel-miRn0131
TRINITY_GG_32028_c58_g1	TRINITY_GG_32028_c58_g1	-	-	-	-	-	oha-miR-10c-5p
TRINITY_GG_32032_c106_g1	TRINITY_GG_32032_c106_g1	-	-	-	-	-	ipu-miR-133c
TRINITY_GG_32038_c3_g1	TRINITY_GG_32038_c3_g1	PREDICTED: receptor tyrosine-protein kinase erbB-2-like [Cyprinus carpio]	ko05200//Pathways in cancer;ko04510//Focal adhesion;ko05205//Proteoglycans in cancer;ko04020//Calcium signaling pathway;ko05206//MicroRNAs in cancer;ko01522//Endocrine resistance;ko04012//ErbB signaling pathway;ko04520//Adherens junction;ko04066//HIF-1 signaling pathway;ko05215//Prostate cancer;ko01521//EGFR tyrosine kinase inhibitor resistance;ko05230//Central carbon metabolism in cancer;ko05212…	GO:0016021//integral component of membrane	GO:0048914//myelination of anterior lateral line nerve axons;GO:0060347//heart trabecula formation;GO:0014044//Schwann cell development;GO:0001837//epithelial to mesenchymal transition;GO:0055003//cardiac myofibril assembly;GO:0001755//neural crest cell migration;GO:0031101//fin regeneration;GO:0048932//myelination of posterior lateral line nerve axons;GO:0007169//transmembrane receptor protein t…	GO:0004716//signal transducer, downstream of receptor, with protein tyrosine kinase activity;GO:0004714//transmembrane receptor protein tyrosine kinase activity;GO:0005524//ATP binding	novel-miRn0131
TRINITY_GG_32041_c54_g1	TRINITY_GG_32041_c54_g1	-	-	-	-	-	novel-miRn0722
TRINITY_GG_32065_c18_g1	TRINITY_GG_32065_c18_g1	-	-	-	-	-	efu-miR-206;ccr-miR-206
TRINITY_GG_32109_c16_g1	TRINITY_GG_32109_c16_g1	PREDICTED: protein CREG1-like [Cyprinus carpio]	-	-	GO:0055114//oxidation-reduction process	GO:0016491//oxidoreductase activity;GO:0010181//FMN binding	novel-miRn0131
TRINITY_GG_3218_c60_g1	TRINITY_GG_3218_c60_g1	-	-	-	-	-	novel-miRn0457
TRINITY_GG_32213_c61_g1	TRINITY_GG_32213_c61_g1	-	-	-	-	-	ssa-miR-23b-3p
TRINITY_GG_32224_c5_g1	TRINITY_GG_32224_c5_g1	-	-	-	-	-	oan-miR-205-5p
TRINITY_GG_32302_c5_g1	TRINITY_GG_32302_c5_g1	-	-	-	-	-	novel-miRn0450
TRINITY_GG_3232_c2_g1	TRINITY_GG_3232_c2_g1	PREDICTED: cubilin [Sinocyclocheilus anshuiensis]	ko04977//Vitamin digestion and absorption	GO:0005768//endosome;GO:0016324//apical plasma membrane;GO:0005794//Golgi apparatus;GO:0005903//brush border;GO:0030139//endocytic vesicle;GO:0005905//clathrin-coated pit;GO:0005783//endoplasmic reticulum;GO:0070062//extracellular exosome	GO:0006898//receptor-mediated endocytosis;GO:0042953//lipoprotein transport	GO:0004872//receptor activity;GO:0005509//calcium ion binding;GO:0042803//protein homodimerization activity	ssa-miR-23b-3p
TRINITY_GG_3232_c8_g1	TRINITY_GG_3232_c8_g1	PREDICTED: cubilin [Sinocyclocheilus anshuiensis]	ko04977//Vitamin digestion and absorption	GO:0016020//membrane	GO:0006898//receptor-mediated endocytosis	GO:0004872//receptor activity;GO:0005509//calcium ion binding	novel-miRn0131
TRINITY_GG_32355_c12_g1	TRINITY_GG_32355_c12_g1	-	-	-	-	-	oan-miR-205-5p
TRINITY_GG_32357_c33_g1	TRINITY_GG_32357_c33_g1	hypothetical protein cypCar_00037704 [Cyprinus carpio]	-	-	-	-	novel-miRn0131
TRINITY_GG_32357_c79_g1	TRINITY_GG_32357_c79_g1	hypothetical protein cypCar_00024057 [Cyprinus carpio]	-	-	-	-	novel-miRn0722
TRINITY_GG_32495_c6_g1	TRINITY_GG_32495_c6_g1	-	-	-	-	-	ssa-miR-23b-3p
TRINITY_GG_32524_c29_g1	TRINITY_GG_32524_c29_g1	-	-	-	-	-	efu-miR-206
TRINITY_GG_32740_c0_g1	TRINITY_GG_32740_c0_g1	hypothetical protein cypCar_00012412 [Cyprinus carpio]	-	GO:0015630//microtubule cytoskeleton	GO:0018105//peptidyl-serine phosphorylation;GO:0035556//intracellular signal transduction;GO:0007010//cytoskeleton organization;GO:0045075//regulation of interleukin-12 biosynthetic process	GO:0008017//microtubule binding;GO:0004674//protein serine/threonine kinase activity;GO:0005524//ATP binding;GO:0000287//magnesium ion binding	oan-miR-205-5p
TRINITY_GG_32751_c16_g1	TRINITY_GG_32751_c16_g1	PREDICTED: uncharacterized protein LOC107754456 [Sinocyclocheilus rhinocerous]	-	-	-	-	novel-miRn0131
TRINITY_GG_3286_c0_g1	TRINITY_GG_3286_c0_g1	PREDICTED: multiple epidermal growth factor-like domains protein 9 [Cyprinus carpio]	-	-	-	-	novel-miRn0484
TRINITY_GG_33021_c0_g1	TRINITY_GG_33021_c0_g1	PREDICTED: Fc receptor-like protein 2 isoform X11 [Cyprinus carpio]	-	-	-	-	novel-miRn0484
TRINITY_GG_33111_c0_g1	TRINITY_GG_33111_c0_g1	PREDICTED: obscurin-like [Sinocyclocheilus rhinocerous]	-	-	-	-	novel-miRn0577
TRINITY_GG_33222_c6_g1	TRINITY_GG_33222_c6_g1	-	-	-	-	-	novel-miRn0679
TRINITY_GG_33245_c1_g1	TRINITY_GG_33245_c1_g1	PREDICTED: RNA-directed DNA polymerase from mobile element jockey-like, partial [Clupea harengus]	-	-	-	-	novel-miRn0484
TRINITY_GG_33258_c0_g1	TRINITY_GG_33258_c0_g1	-	-	-	-	-	novel-miRn1185
TRINITY_GG_33317_c17_g1	TRINITY_GG_33317_c17_g1	-	-	-	-	-	novel-miRn0839
TRINITY_GG_33371_c10_g1	TRINITY_GG_33371_c10_g1	-	-	-	-	-	ola-miR-125c;efu-miR-125b;mmu-miR-125b-5p
TRINITY_GG_33469_c1_g1	TRINITY_GG_33469_c1_g1	-	-	-	-	-	ccr-miR-217
TRINITY_GG_33478_c18_g1	TRINITY_GG_33478_c18_g1	reverse transcriptase [Danio rerio]	-	-	-	-	ssa-miR-23b-3p
TRINITY_GG_3349_c1_g1	TRINITY_GG_3349_c1_g1	hypothetical protein cypCar_00033363, partial [Cyprinus carpio]	-	-	-	-	oan-miR-205-5p
TRINITY_GG_33533_c28_g1	TRINITY_GG_33533_c28_g1	PREDICTED: kinesin-like protein KIF2C isoform X1 [Sinocyclocheilus rhinocerous]	-	GO:0005871//kinesin complex;GO:0005874//microtubule	GO:0007018//microtubule-based movement	GO:0008017//microtubule binding;GO:0016887//ATPase activity;GO:0005524//ATP binding;GO:0003777//microtubule motor activity	novel-miRn0131
TRINITY_GG_33590_c8_g1	TRINITY_GG_33590_c8_g1	-	-	-	-	-	novel-miRn0577
TRINITY_GG_33656_c27_g1	TRINITY_GG_33656_c27_g1	PREDICTED: BTB/POZ domain-containing protein 2-like isoform X1 [Sinocyclocheilus rhinocerous]	-	GO:0000932//P-body;GO:0019005//SCF ubiquitin ligase complex	GO:0042787//protein ubiquitination involved in ubiquitin-dependent protein catabolic process;GO:0043161//proteasome-mediated ubiquitin-dependent protein catabolic process;GO:0030162//regulation of proteolysis	GO:0031625//ubiquitin protein ligase binding	ola-miR-125c;efu-miR-125b;mmu-miR-125b-5p
TRINITY_GG_33765_c0_g1	TRINITY_GG_33765_c0_g1	-	-	-	-	-	oan-miR-205-5p;oan-miR-205-5p;oan-miR-205-5p
TRINITY_GG_33783_c5_g1	TRINITY_GG_33783_c5_g1	-	-	-	-	-	efu-miR-206
TRINITY_GG_33817_c2_g1	TRINITY_GG_33817_c2_g1	PREDICTED: ras/Rap GTPase-activating protein SynGAP-like [Cyprinus carpio]	ko04014//Ras signaling pathway	-	-	-	novel-miRn0131
TRINITY_GG_33924_c2_g1	TRINITY_GG_33924_c2_g1	-	-	-	-	-	ssa-miR-142b-3p
TRINITY_GG_33933_c1_g1	TRINITY_GG_33933_c1_g1	-	-	-	-	-	novel-miRn1276
TRINITY_GG_33963_c58_g1	TRINITY_GG_33963_c58_g1	unnamed protein product [Oncorhynchus mykiss]	-	-	GO:0016192//vesicle-mediated transport;GO:0006313//transposition, DNA-mediated;GO:0045010//actin nucleation;GO:0015074//DNA integration	GO:0003677//DNA binding;GO:0003779//actin binding	ipu-miR-133c
TRINITY_GG_33965_c57_g1	TRINITY_GG_33965_c57_g1	-	-	-	-	-	mmu-miR-181a-5p
TRINITY_GG_34003_c0_g1	TRINITY_GG_34003_c0_g1	-	-	-	-	-	novel-miRn0484
TRINITY_GG_34036_c12_g1	TRINITY_GG_34036_c12_g1	PREDICTED: thread biopolymer filament subunit gamma-like isoform X3 [Sinocyclocheilus grahami]	-	GO:0005882//intermediate filament	-	GO:0005198//structural molecule activity	novel-miRn0131
TRINITY_GG_34060_c4_g1	TRINITY_GG_34060_c4_g1	-	-	-	-	-	novel-miRn0484
TRINITY_GG_34190_c0_g1	TRINITY_GG_34190_c0_g1	-	-	-	-	-	novel-miRn1090;novel-miRn0577
TRINITY_GG_34302_c54_g1	TRINITY_GG_34302_c54_g1	-	-	-	-	-	ola-miR-125c;efu-miR-125b;ccr-miR-203b-5p;mmu-miR-125b-5p
TRINITY_GG_34307_c27_g1	TRINITY_GG_34307_c27_g1	-	-	-	-	-	novel-miRn1185
TRINITY_GG_3445_c28_g1	TRINITY_GG_3445_c28_g1	PREDICTED: guanine nucleotide exchange factor DBS-like [Sinocyclocheilus anshuiensis]	-	-	GO:0035023//regulation of Rho protein signal transduction	GO:0005089//Rho guanyl-nucleotide exchange factor activity	novel-miRn0457
TRINITY_GG_3445_c40_g1	TRINITY_GG_3445_c40_g1	PREDICTED: uncharacterized protein LOC107724040 [Sinocyclocheilus rhinocerous]	-	-	GO:0006351//transcription, DNA-templated	GO:0005488//binding	ipu-miR-133c
TRINITY_GG_3453_c7_g1	TRINITY_GG_3453_c7_g1	-	-	-	-	-	ssa-miR-142b-3p
TRINITY_GG_34574_c0_g1	TRINITY_GG_34574_c0_g1	-	-	-	-	-	efu-miR-200a
TRINITY_GG_34581_c2_g1	TRINITY_GG_34581_c2_g1	-	-	-	-	-	novel-miRn0682
TRINITY_GG_34706_c281_g1	TRINITY_GG_34706_c281_g1	-	-	-	-	-	novel-miRn0682
TRINITY_GG_34739_c24_g1	TRINITY_GG_34739_c24_g1	-	-	-	-	-	novel-miRn0131
TRINITY_GG_34773_c41_g1	TRINITY_GG_34773_c41_g1	hypothetical protein cypCar_00030682 [Cyprinus carpio]	-	-	-	GO:0003676//nucleic acid binding;GO:0003700//DNA binding transcription factor activity;GO:0003676//nucleic acid binding;GO:0003700//DNA binding transcription factor activity;GO:0005488//binding;GO:0003700//DNA binding transcription factor activity	oan-miR-205-5p
TRINITY_GG_34773_c69_g1	TRINITY_GG_34773_c69_g1	hypothetical protein cypCar_00027200, partial [Cyprinus carpio]	-	-	-	-	ccr-miR-217
TRINITY_GG_34773_c75_g1	TRINITY_GG_34773_c75_g1	-	-	-	-	-	efu-miR-206
TRINITY_GG_34860_c0_g1	TRINITY_GG_34860_c0_g1	-	-	-	-	-	oha-miR-10c-5p
TRINITY_GG_3486_c2_g1	TRINITY_GG_3486_c2_g1	PREDICTED: LOW QUALITY PROTEIN: WD repeat-containing protein 17-like [Sinocyclocheilus grahami]	-	-	-	-	gga-miR-10b-5p;oha-miR-10c-5p
TRINITY_GG_34888_c16_g1	TRINITY_GG_34888_c16_g1	-	-	-	-	-	novel-miRn0032
TRINITY_GG_3491_c1_g1	TRINITY_GG_3491_c1_g1	-	-	-	-	-	mmu-miR-181a-5p
TRINITY_GG_34924_c1_g1	TRINITY_GG_34924_c1_g1	PREDICTED: gastrula zinc finger protein XlCGF49.1-like [Cyprinus carpio]	-	-	-	-	novel-miRn0722
TRINITY_GG_34977_c1_g1	TRINITY_GG_34977_c1_g1	PREDICTED: GTPase IMAP family member 4-like [Cyprinus carpio]	-	-	-	-	novel-miRn0131
TRINITY_GG_35039_c0_g1	TRINITY_GG_35039_c0_g1	PREDICTED: zinc finger BED domain-containing protein 4-like isoform X1 [Cyprinus carpio]	-	GO:0044424//intracellular part	-	GO:0003676//nucleic acid binding;GO:0046983//protein dimerization activity	efu-miR-206
TRINITY_GG_3520_c0_g1	TRINITY_GG_3520_c0_g1	-	-	-	-	-	novel-miRn0457
TRINITY_GG_3527_c2_g1	TRINITY_GG_3527_c2_g1	-	-	-	-	-	novel-miRn0484
TRINITY_GG_35347_c113_g1	TRINITY_GG_35347_c113_g1	-	-	-	-	-	ssa-miR-23b-3p
TRINITY_GG_35347_c141_g1	TRINITY_GG_35347_c141_g1	-	-	-	-	-	ccr-miR-217
TRINITY_GG_35347_c55_g1	TRINITY_GG_35347_c55_g1	PREDICTED: heparan sulfate glucosamine 3-O-sulfotransferase 1-like [Cyprinus carpio]	ko00534//Glycosaminoglycan biosynthesis - heparan sulfate / heparin	-	-	GO:0034483//heparan sulfate sulfotransferase activity;GO:0019111//phenanthrol sulfotransferase activity	novel-miRn0457
TRINITY_GG_35400_c0_g1	TRINITY_GG_35400_c0_g1	PREDICTED: cytosolic beta-glucosidase-like isoform X1 [Sinocyclocheilus rhinocerous]	ko00500//Starch and sucrose metabolism;ko00460//Cyanoamino acid metabolism;ko00940//Phenylpropanoid biosynthesis	GO:0005829//cytosol	GO:0005975//carbohydrate metabolic process;GO:0046477//glycosylceramide catabolic process;GO:1901657//glycosyl compound metabolic process	GO:0017042//glycosylceramidase activity;GO:0004565//beta-galactosidase activity;GO:0008422//beta-glucosidase activity	ssa-miR-23b-3p
TRINITY_GG_35483_c2_g1	TRINITY_GG_35483_c2_g1	-	-	-	-	-	efu-miR-125b
TRINITY_GG_35483_c45_g1	TRINITY_GG_35483_c45_g1	PREDICTED: RING finger protein 113A-like [Cyprinus carpio]	-	GO:0005684//U2-type spliceosomal complex;GO:0005684//U2-type spliceosomal complex	GO:0045292//mRNA cis splicing, via spliceosome;GO:0034247//snoRNA splicing;GO:0045292//mRNA cis splicing, via spliceosome;GO:0034247//snoRNA splicing	GO:0008270//zinc ion binding;GO:0008270//zinc ion binding	novel-miRn1090;novel-miRn1090
TRINITY_GG_35483_c4_g1	TRINITY_GG_35483_c4_g1	-	-	-	-	-	novel-miRn0679
TRINITY_GG_35483_c71_g1	TRINITY_GG_35483_c71_g1	-	-	-	-	-	novel-miRn1185
TRINITY_GG_35514_c0_g1	TRINITY_GG_35514_c0_g1	-	ko05169//Epstein-Barr virus infection;ko05016//Huntington's disease;ko00230//Purine metabolism;ko00240//Pyrimidine metabolism;ko04623//Cytosolic DNA-sensing pathway;ko03020//RNA polymerase	-	-	-	oan-miR-205-5p
TRINITY_GG_35559_c51_g1	TRINITY_GG_35559_c51_g1	-	-	-	-	-	ssa-miR-142b-3p
TRINITY_GG_35660_c7_g1	TRINITY_GG_35660_c7_g1	PREDICTED: CD97 antigen-like isoform X2 [Sinocyclocheilus anshuiensis]	-	-	-	-	novel-miRn0484
TRINITY_GG_35694_c53_g1	TRINITY_GG_35694_c53_g1	-	-	-	-	-	ssa-miR-23b-3p
TRINITY_GG_35796_c0_g1	TRINITY_GG_35796_c0_g1	-	-	-	-	-	novel-miRn0722
TRINITY_GG_35876_c2_g1	TRINITY_GG_35876_c2_g1	hypothetical protein cypCar_00042415, partial [Cyprinus carpio]	-	-	-	-	efu-miR-200a
TRINITY_GG_35892_c0_g1	TRINITY_GG_35892_c0_g1	PREDICTED: ribosomal protein S6 kinase alpha-3 isoform X3 [Astyanax mexicanus]	ko04010//MAPK signaling pathway;ko04150//mTOR signaling pathway;ko04722//Neurotrophin signaling pathway;ko04931//Insulin resistance;ko04114//Oocyte meiosis;ko04914//Progesterone-mediated oocyte maturation;ko04720//Long-term potentiation	GO:0005737//cytoplasm;GO:0005634//nucleus	GO:0035556//intracellular signal transduction;GO:0006468//protein phosphorylation	GO:0005524//ATP binding;GO:0000287//magnesium ion binding;GO:0004674//protein serine/threonine kinase activity	ipu-miR-196a;ipu-miR-196a;ccr-miR-196a;ccr-miR-196a
TRINITY_GG_35893_c32_g1	TRINITY_GG_35893_c32_g1	-	-	-	-	-	novel-miRn0839
TRINITY_GG_3595_c3_g1	TRINITY_GG_3595_c3_g1	PREDICTED: cytokine receptor-like factor 1 [Cyprinus carpio]	-	GO:0016021//integral component of membrane;GO:0016021//integral component of membrane	-	-	ola-miR-125c;efu-miR-125b
TRINITY_GG_359_c14_g1	TRINITY_GG_359_c14_g1	PREDICTED: dnaJ homolog subfamily C member 24-like isoform X2 [Sinocyclocheilus rhinocerous]	-	-	-	-	ccr-miR-217
TRINITY_GG_36012_c0_g1	TRINITY_GG_36012_c0_g1	-	-	-	-	-	novel-miRn0457
TRINITY_GG_36200_c2_g1	TRINITY_GG_36200_c2_g1	-	-	-	-	-	novel-miRn0484
TRINITY_GG_36201_c1_g1	TRINITY_GG_36201_c1_g1	-	-	-	-	-	novel-miRn0131
TRINITY_GG_36212_c11_g1	TRINITY_GG_36212_c11_g1	PREDICTED: vegetative cell wall protein gp1-like [Cyprinus carpio]	ko04144//Endocytosis	-	GO:0065007//biological regulation	-	novel-miRn0484
TRINITY_GG_36234_c0_g1	TRINITY_GG_36234_c0_g1	-	-	-	-	-	novel-miRn0484
TRINITY_GG_36268_c59_g1	TRINITY_GG_36268_c59_g1	hypothetical protein cypCar_00012265 [Cyprinus carpio]	-	GO:0005887//integral component of plasma membrane	GO:1902476//chloride transmembrane transport;GO:0035162//embryonic hemopoiesis;GO:0030218//erythrocyte differentiation;GO:0051453//regulation of intracellular pH	GO:0005515//protein binding;GO:0005452//inorganic anion exchanger activity	novel-miRn1276
TRINITY_GG_36268_c60_g1	TRINITY_GG_36268_c60_g1	hypothetical protein cypCar_00012441, partial [Cyprinus carpio]	-	GO:0005622//intracellular	GO:0007264//small GTPase mediated signal transduction;GO:0048672//positive regulation of collateral sprouting	GO:0005525//GTP binding	novel-miRn0457
TRINITY_GG_36393_c54_g1	TRINITY_GG_36393_c54_g1	-	-	-	-	-	mmu-miR-181a-5p
TRINITY_GG_36395_c0_g1	TRINITY_GG_36395_c0_g1	hypothetical protein cypCar_00017360 [Cyprinus carpio]	-	GO:0005576//extracellular region;GO:0016021//integral component of membrane	-	GO:0005509//calcium ion binding	novel-miRn0131
TRINITY_GG_36431_c2_g1	TRINITY_GG_36431_c2_g1	hypothetical protein cypCar_00033522 [Cyprinus carpio]	ko00430//Taurine and hypotaurine metabolism	-	GO:0042412//taurine biosynthetic process;GO:0007507//heart development;GO:0019752//carboxylic acid metabolic process;GO:0042412//taurine biosynthetic process;GO:0007507//heart development;GO:0019752//carboxylic acid metabolic process;GO:0042412//taurine biosynthetic process;GO:0007507//heart development;GO:0019752//carboxylic acid metabolic process	GO:0030170//pyridoxal phosphate binding;GO:0016831//carboxy-lyase activity;GO:0030170//pyridoxal phosphate binding;GO:0004782//sulfinoalanine decarboxylase activity;GO:0030170//pyridoxal phosphate binding;GO:0016831//carboxy-lyase activity	mmu-miR-181a-5p
TRINITY_GG_36522_c26_g1	TRINITY_GG_36522_c26_g1	-	-	-	-	-	novel-miRn1185;novel-miRn0131
TRINITY_GG_36552_c0_g1	TRINITY_GG_36552_c0_g1	-	-	-	-	-	novel-miRn1276
TRINITY_GG_3655_c1_g1	TRINITY_GG_3655_c1_g1	-	-	-	-	-	novel-miRn0457;novel-miRn0457
TRINITY_GG_36562_c39_g1	TRINITY_GG_36562_c39_g1	-	-	-	-	-	oan-miR-205-5p
TRINITY_GG_36627_c14_g1	TRINITY_GG_36627_c14_g1	-	-	-	-	-	novel-miRn0484
TRINITY_GG_36708_c114_g1	TRINITY_GG_36708_c114_g1	-	-	-	-	-	efu-miR-206;ccr-miR-206
TRINITY_GG_36819_c45_g1	TRINITY_GG_36819_c45_g1	-	-	-	-	-	novel-miRn0484
TRINITY_GG_36820_c1_g1	TRINITY_GG_36820_c1_g1	-	-	-	-	-	novel-miRn0131
TRINITY_GG_36823_c55_g1	TRINITY_GG_36823_c55_g1	PREDICTED: transcription factor SOX-5-like isoform X5 [Sinocyclocheilus grahami]	-	-	-	-	ola-miR-125c;efu-miR-125b;mmu-miR-125b-5p
TRINITY_GG_36832_c0_g1	TRINITY_GG_36832_c0_g1	-	-	-	-	-	novel-miRn0457
TRINITY_GG_36846_c10_g1	TRINITY_GG_36846_c10_g1	-	-	-	-	-	oan-miR-205-5p
TRINITY_GG_36846_c30_g1	TRINITY_GG_36846_c30_g1	-	-	-	-	-	novel-miRn0682
TRINITY_GG_36849_c1_g1	TRINITY_GG_36849_c1_g1	PREDICTED: uncharacterized protein LOC107374831, partial [Nothobranchius furzeri]	-	-	-	-	ola-miR-125c;efu-miR-125b;mmu-miR-125b-5p
TRINITY_GG_36852_c23_g1	TRINITY_GG_36852_c23_g1	PREDICTED: ras-related and estrogen-regulated growth inhibitor-like protein [Cyprinus carpio]	-	GO:0005622//intracellular;GO:0016020//membrane	GO:0007264//small GTPase mediated signal transduction	GO:0005525//GTP binding	novel-miRn1276
TRINITY_GG_36852_c26_g1	TRINITY_GG_36852_c26_g1	-	-	-	-	-	novel-miRn1276
TRINITY_GG_36885_c0_g1	TRINITY_GG_36885_c0_g1	-	-	-	-	-	novel-miRn0131
TRINITY_GG_36897_c0_g1	TRINITY_GG_36897_c0_g1	PREDICTED: vacuolar protein sorting-associated protein 13B [Sinocyclocheilus grahami]	-	-	-	-	novel-miRn0131
TRINITY_GG_36995_c3_g1	TRINITY_GG_36995_c3_g1	-	-	-	-	-	ccr-miR-217
TRINITY_GG_37207_c41_g1	TRINITY_GG_37207_c41_g1	-	-	-	-	-	ola-miR-125c;efu-miR-125b
TRINITY_GG_37337_c0_g1	TRINITY_GG_37337_c0_g1	PREDICTED: LOW QUALITY PROTEIN: cilia- and flagella-associated protein 70-like [Cyprinus carpio]	-	-	-	-	novel-miRn0457
TRINITY_GG_37418_c0_g1	TRINITY_GG_37418_c0_g1	-	-	-	-	-	novel-miRn1185
TRINITY_GG_37501_c3_g1	TRINITY_GG_37501_c3_g1	-	-	-	-	-	hsa-let-7f-5p
TRINITY_GG_37534_c11_g1	TRINITY_GG_37534_c11_g1	-	-	-	-	-	novel-miRn0457
TRINITY_GG_37590_c1_g1	TRINITY_GG_37590_c1_g1	Bri3bp protein, partial [Danio rerio]	-	GO:0016021//integral component of membrane;GO:0005739//mitochondrion	-	-	novel-miRn0131
TRINITY_GG_37634_c5_g1	TRINITY_GG_37634_c5_g1	hypothetical protein cypCar_00037114 [Cyprinus carpio]	-	GO:0005743//mitochondrial inner membrane;GO:0016021//integral component of membrane	GO:0055072//iron ion homeostasis;GO:0055085//transmembrane transport;GO:0006811//ion transport	-	novel-miRn0131
TRINITY_GG_37651_c43_g2	TRINITY_GG_37651_c43_g2	-	-	-	-	-	novel-miRn0577
TRINITY_GG_37955_c0_g1	TRINITY_GG_37955_c0_g1	ORF1-encoded protein [Danio rerio]	-	-	-	-	novel-miRn0682
TRINITY_GG_37975_c0_g1	TRINITY_GG_37975_c0_g1	-	-	-	-	-	ssa-miR-142b-3p
TRINITY_GG_38013_c11_g1	TRINITY_GG_38013_c11_g1	-	-	-	-	-	efu-miR-206
TRINITY_GG_38055_c0_g1	TRINITY_GG_38055_c0_g1	-	-	-	-	-	ipu-miR-133c
TRINITY_GG_38185_c0_g1	TRINITY_GG_38185_c0_g1	-	-	-	-	-	novel-miRn1185
TRINITY_GG_38212_c4_g1	TRINITY_GG_38212_c4_g1	hypothetical protein cypCar_00016301 [Cyprinus carpio]	-	-	-	GO:0000166//nucleotide binding;GO:0003723//RNA binding	novel-miRn0131
TRINITY_GG_38216_c0_g1	TRINITY_GG_38216_c0_g1	hypothetical protein cypCar_00008884 [Cyprinus carpio]	-	GO:0016591//DNA-directed RNA polymerase II, holoenzyme	GO:0070940//dephosphorylation of RNA polymerase II C-terminal domain	GO:0008420//CTD phosphatase activity	novel-miRn0484
TRINITY_GG_38296_c0_g1	TRINITY_GG_38296_c0_g1	PREDICTED: cytochrome P450 2J6-like isoform X1 [Sinocyclocheilus rhinocerous]	-	-	GO:0019369//arachidonic acid metabolic process;GO:0055114//oxidation-reduction process	GO:0005506//iron ion binding;GO:0020037//heme binding;GO:0008395//steroid hydroxylase activity;GO:0008392//arachidonic acid epoxygenase activity	oan-miR-205-5p
TRINITY_GG_38378_c13_g1	TRINITY_GG_38378_c13_g1	PREDICTED: protein IWS1 homolog [Cyprinus carpio]	-	GO:0005634//nucleus	GO:0006351//transcription, DNA-templated	GO:0003677//DNA binding	oan-miR-205-5p
TRINITY_GG_38397_c9_g1	TRINITY_GG_38397_c9_g1	-	-	-	-	-	oha-miR-10c-5p
TRINITY_GG_38401_c6_g1	TRINITY_GG_38401_c6_g1	-	-	-	-	-	novel-miRn1276
TRINITY_GG_38420_c0_g1	TRINITY_GG_38420_c0_g1	-	-	-	-	-	ssa-miR-142b-3p
TRINITY_GG_38489_c0_g1	TRINITY_GG_38489_c0_g1	PREDICTED: serine/threonine-protein phosphatase 2B catalytic subunit alpha isoform-like isoform X1 [Sinocyclocheilus anshuiensis]	ko04010//MAPK signaling pathway;ko04020//Calcium signaling pathway;ko05166//HTLV-I infection;ko04360//Axon guidance;ko04022//cGMP-PKG signaling pathway;ko04921//Oxytocin signaling pathway;ko05152//Tuberculosis;ko05010//Alzheimer's disease;ko04728//Dopaminergic synapse;ko04724//Glutamatergic synapse;ko04310//Wnt signaling pathway;ko04380//Osteoclast differentiation;ko04922//Glucagon signaling path…	-	GO:0006470//protein dephosphorylation	GO:0004721//phosphoprotein phosphatase activity	novel-miRn0131
TRINITY_GG_38498_c16_g1	TRINITY_GG_38498_c16_g1	-	-	-	-	-	ssa-miR-23b-3p
TRINITY_GG_38520_c0_g1	TRINITY_GG_38520_c0_g1	hypothetical protein cypCar_00006327 [Cyprinus carpio]	-	GO:0016021//integral component of membrane	-	-	novel-miRn0131
TRINITY_GG_38534_c1_g1	TRINITY_GG_38534_c1_g1	PREDICTED: hydroxylysine kinase [Cyprinus carpio]	ko00310//Lysine degradation	GO:0005737//cytoplasm;GO:0005737//cytoplasm;GO:0005737//cytoplasm;GO:0005737//cytoplasm	GO:0016310//phosphorylation;GO:0016310//phosphorylation;GO:0016310//phosphorylation;GO:0016310//phosphorylation	GO:0047992//hydroxylysine kinase activity;GO:0047992//hydroxylysine kinase activity;GO:0047992//hydroxylysine kinase activity;GO:0047992//hydroxylysine kinase activity	novel-miRn0839;novel-miRn0839;novel-miRn0839;novel-miRn0839
TRINITY_GG_38537_c0_g1	TRINITY_GG_38537_c0_g1	hypothetical protein cypCar_00019795 [Cyprinus carpio]	-	-	-	-	novel-miRn1276
TRINITY_GG_38551_c28_g1	TRINITY_GG_38551_c28_g1	PREDICTED: leucine-rich repeat flightless-interacting protein 2-like isoform X9 [Sinocyclocheilus grahami]	-	-	GO:0006355//regulation of transcription, DNA-templated	-	oan-miR-205-5p
TRINITY_GG_38551_c36_g1	TRINITY_GG_38551_c36_g1	-	-	-	-	-	novel-miRn1276
TRINITY_GG_38551_c47_g1	TRINITY_GG_38551_c47_g1	PREDICTED: leucine-rich repeat flightless-interacting protein 2-like isoform X9 [Sinocyclocheilus anshuiensis]	-	-	-	-	novel-miRn0131
TRINITY_GG_38560_c0_g1	TRINITY_GG_38560_c0_g1	PREDICTED: LOW QUALITY PROTEIN: glucocorticoid modulatory element-binding protein 2-like [Cyprinus carpio]	-	GO:0005634//nucleus	GO:0006357//regulation of transcription from RNA polymerase II promoter	GO:0003713//transcription coactivator activity;GO:0000978//RNA polymerase II proximal promoter sequence-specific DNA binding	novel-miRn0131
TRINITY_GG_38564_c0_g1	TRINITY_GG_38564_c0_g1	PREDICTED: LOW QUALITY PROTEIN: IQ and AAA domain-containing protein 1-like [Cyprinus carpio]	-	-	-	GO:0005524//ATP binding	novel-miRn0737
TRINITY_GG_38594_c28_g1	TRINITY_GG_38594_c28_g1	-	-	-	-	-	novel-miRn0457
TRINITY_GG_38594_c41_g1	TRINITY_GG_38594_c41_g1	-	-	-	-	-	novel-miRn1090
TRINITY_GG_38640_c0_g1	TRINITY_GG_38640_c0_g1	PREDICTED: E3 ubiquitin-protein ligase MARCH7-like, partial [Cyprinus carpio]	-	GO:0016021//integral component of membrane;GO:0016021//integral component of membrane	-	GO:0008270//zinc ion binding;GO:0008270//zinc ion binding	oan-miR-205-5p;oan-miR-205-5p
TRINITY_GG_38661_c2_g1	TRINITY_GG_38661_c2_g1	PREDICTED: PHD finger protein 21A-like isoform X2 [Cyprinus carpio]	-	-	-	-	novel-miRn0682
TRINITY_GG_38750_c27_g1	TRINITY_GG_38750_c27_g1	-	-	-	-	-	mmu-miR-181a-5p
TRINITY_GG_38752_c0_g1	TRINITY_GG_38752_c0_g1	-	-	-	-	-	ipu-miR-133c
TRINITY_GG_38753_c0_g1	TRINITY_GG_38753_c0_g1	hypothetical protein cypCar_00007737 [Cyprinus carpio]	ko04010//MAPK signaling pathway;ko05169//Epstein-Barr virus infection;ko04722//Neurotrophin signaling pathway;ko05164//Influenza A;ko04141//Protein processing in endoplasmic reticulum;ko04912//GnRH signaling pathway;ko04380//Osteoclast differentiation;ko04012//ErbB signaling pathway;ko04660//T cell receptor signaling pathway;ko04668//TNF signaling pathway;ko04013//MAPK signaling pathway - fly;ko0…	GO:0005737//cytoplasm	GO:0006468//protein phosphorylation;GO:0001756//somitogenesis	GO:0004702//signal transducer, downstream of receptor, with serine/threonine kinase activity;GO:0005524//ATP binding	novel-miRn0849
TRINITY_GG_38771_c2_g1	TRINITY_GG_38771_c2_g1	-	-	-	-	-	ssa-miR-23b-3p
TRINITY_GG_38812_c0_g1	TRINITY_GG_38812_c0_g1	-	-	-	-	-	novel-miRn0457
TRINITY_GG_38816_c0_g1	TRINITY_GG_38816_c0_g1	PREDICTED: round spermatid basic protein 1-like [Haplochromis burtoni]	-	-	GO:0032259//methylation;GO:0055114//oxidation-reduction process	GO:0051287//NAD binding;GO:0016651//oxidoreductase activity, acting on NAD(P)H;GO:0048038//quinone binding;GO:0016706//oxidoreductase activity, acting on paired donors, with incorporation or reduction of molecular oxygen, 2-oxoglutarate as one donor, and incorporation of one atom each of oxygen into both donors;GO:0008168//methyltransferase activity	ipu-miR-196a;ccr-miR-196a
TRINITY_GG_38843_c0_g1	TRINITY_GG_38843_c0_g1	hypothetical protein cypCar_00012390, partial [Cyprinus carpio]	-	GO:0031012//extracellular matrix	GO:0042742//defense response to bacterium;GO:0007605//sensory perception of sound;GO:0045089//positive regulation of innate immune response	-	novel-miRn0131
TRINITY_GG_38852_c1_g1	TRINITY_GG_38852_c1_g1	hypothetical protein cypCar_00023136 [Cyprinus carpio]	-	-	-	-	novel-miRn0484
TRINITY_GG_3886_c0_g1	TRINITY_GG_3886_c0_g1	hypothetical protein cypCar_00018571 [Cyprinus carpio]	-	GO:0030054//cell junction;GO:0016021//integral component of membrane;GO:0045202//synapse;GO:0070062//extracellular exosome;GO:0005886//plasma membrane	GO:0007416//synapse assembly;GO:0007156//homophilic cell adhesion via plasma membrane adhesion molecules;GO:0010842//retina layer formation;GO:0048148//behavioral response to cocaine;GO:0060998//regulation of dendritic spine development	GO:0042802//identical protein binding	ssa-miR-142b-3p
TRINITY_GG_38921_c37_g1	TRINITY_GG_38921_c37_g1	-	-	-	-	-	novel-miRn0682
TRINITY_GG_38996_c10_g1	TRINITY_GG_38996_c10_g1	PREDICTED: zinc-binding protein A33-like, partial [Cyprinus carpio]	-	-	-	-	novel-miRn1185
TRINITY_GG_39002_c4_g1	TRINITY_GG_39002_c4_g1	-	-	-	-	-	ssa-miR-23b-3p
TRINITY_GG_39040_c1_g1	TRINITY_GG_39040_c1_g1	PREDICTED: protein ABHD16A-like [Cyprinus carpio]	-	GO:0016021//integral component of membrane;GO:0016021//integral component of membrane	-	-	novel-miRn0679
TRINITY_GG_39102_c1_g1	TRINITY_GG_39102_c1_g1	PREDICTED: LOW QUALITY PROTEIN: protein dopey-1-like [Cyprinus carpio]	-	GO:0005768//endosome;GO:0005802//trans-Golgi network;GO:0005768//endosome;GO:0005802//trans-Golgi network	GO:0006895//Golgi to endosome transport;GO:0006895//Golgi to endosome transport	-	novel-miRn1090
TRINITY_GG_39134_c26_g1	TRINITY_GG_39134_c26_g1	hypothetical protein cypCar_00023534 [Cyprinus carpio]	ko01200//Carbon metabolism;ko00270//Cysteine and methionine metabolism;ko00620//Pyruvate metabolism;ko04964//Proximal tubule bicarbonate reclamation;ko00020//Citrate cycle (TCA cycle);ko00710//Carbon fixation in photosynthetic organisms;ko00630//Glyoxylate and dicarboxylate metabolism	GO:0005829//cytosol;GO:0005739//mitochondrion	GO:0005975//carbohydrate metabolic process;GO:0006107//oxaloacetate metabolic process;GO:0006108//malate metabolic process;GO:0006734//NADH metabolic process;GO:0006099//tricarboxylic acid cycle	GO:0030060//L-malate dehydrogenase activity	efu-miR-125b
TRINITY_GG_39143_c3_g1	TRINITY_GG_39143_c3_g1	-	-	-	-	-	novel-miRn0484
TRINITY_GG_39169_c45_g1	TRINITY_GG_39169_c45_g1	-	-	-	-	-	oha-miR-10c-5p
TRINITY_GG_39184_c4_g1	TRINITY_GG_39184_c4_g1	-	-	-	-	-	novel-miRn0450
TRINITY_GG_39189_c40_g1	TRINITY_GG_39189_c40_g1	-	-	-	-	-	ipu-miR-196a;ccr-miR-196a
TRINITY_GG_39207_c1_g1	TRINITY_GG_39207_c1_g1	-	-	-	-	-	novel-miRn1090
TRINITY_GG_39209_c0_g1	TRINITY_GG_39209_c0_g1	-	-	-	-	-	novel-miRn0484
TRINITY_GG_39316_c24_g2	TRINITY_GG_39316_c24_g2	PREDICTED: probable 28S rRNA (cytosine-C(5))-methyltransferase [Cyprinus carpio]	-	GO:0005730//nucleolus	GO:0000470//maturation of LSU-rRNA;GO:0070475//rRNA base methylation	GO:0003723//RNA binding;GO:0009383//rRNA (cytosine-C5-)-methyltransferase activity	ipu-miR-133c
TRINITY_GG_39345_c0_g1	TRINITY_GG_39345_c0_g1	PREDICTED: uncharacterized protein LOC109111550 [Cyprinus carpio]	-	-	-	-	novel-miRn1276
TRINITY_GG_39359_c0_g1	TRINITY_GG_39359_c0_g1	-	-	-	-	-	ssa-miR-23b-3p
TRINITY_GG_3941_c6_g1	TRINITY_GG_3941_c6_g1	PREDICTED: collagen alpha-1(IV) chain-like [Cyprinus carpio]	-	GO:0005581//collagen trimer;GO:0005578//proteinaceous extracellular matrix	-	GO:0005201//extracellular matrix structural constituent	ipu-miR-196a
TRINITY_GG_39569_c1_g1	TRINITY_GG_39569_c1_g1	-	-	-	-	-	novel-miRn1185
TRINITY_GG_39575_c0_g1	TRINITY_GG_39575_c0_g1	-	-	-	-	-	novel-miRn0131
TRINITY_GG_39578_c0_g1	TRINITY_GG_39578_c0_g1	PREDICTED: uncharacterized protein LOC109089885 [Cyprinus carpio]	-	-	-	GO:0046872//metal ion binding	novel-miRn0133
TRINITY_GG_39578_c29_g1	TRINITY_GG_39578_c29_g1	extracellular calcium-sensing receptor isoform X1 [Danio rerio]	-	GO:0005886//plasma membrane;GO:0016021//integral component of membrane	GO:0055074//calcium ion homeostasis;GO:0001501//skeletal system development;GO:0007186//G-protein coupled receptor signaling pathway	GO:0004930//G-protein coupled receptor activity	novel-miRn0682
TRINITY_GG_39602_c11_g1	TRINITY_GG_39602_c11_g1	PREDICTED: putative ATP-dependent RNA helicase DHX33 [Sinocyclocheilus anshuiensis]	-	-	-	GO:0003676//nucleic acid binding;GO:0005524//ATP binding;GO:0004386//helicase activity	novel-miRn0484
TRINITY_GG_39736_c26_g1	TRINITY_GG_39736_c26_g1	-	-	-	-	-	novel-miRn0682
TRINITY_GG_39749_c0_g1	TRINITY_GG_39749_c0_g1	-	-	-	-	-	ipu-miR-133c
TRINITY_GG_39769_c4_g1	TRINITY_GG_39769_c4_g1	PREDICTED: DAZ-associated protein 1 isoform X1 [Cyprinus carpio]	ko03015//mRNA surveillance pathway	-	-	GO:0003676//nucleic acid binding;GO:0000166//nucleotide binding	efu-miR-125b
TRINITY_GG_39820_c6_g1	TRINITY_GG_39820_c6_g1	-	-	-	-	-	ccr-miR-203b-5p
TRINITY_GG_39830_c49_g1	TRINITY_GG_39830_c49_g1	-	-	-	-	-	novel-miRn0484
TRINITY_GG_3990_c65_g1	TRINITY_GG_3990_c65_g1	hypothetical protein cypCar_00020206 [Cyprinus carpio]	-	-	-	GO:0003677//DNA binding	efu-miR-125b
TRINITY_GG_39926_c103_g1	TRINITY_GG_39926_c103_g1	-	-	-	-	-	ola-miR-125c;efu-miR-125b;mmu-miR-125b-5p
TRINITY_GG_39926_c55_g1	TRINITY_GG_39926_c55_g1	-	-	-	-	-	novel-miRn0484
TRINITY_GG_39956_c5_g1	TRINITY_GG_39956_c5_g1	hypothetical protein cypCar_00013875 [Cyprinus carpio]	-	GO:0005879//axonemal microtubule;GO:0005814//centriole	GO:0030030//cell projection organization	-	novel-miRn0484
TRINITY_GG_40065_c2_g1	TRINITY_GG_40065_c2_g1	-	-	-	-	-	ccr-miR-203b-5p
TRINITY_GG_40097_c0_g1	TRINITY_GG_40097_c0_g1	-	-	-	-	-	ssa-miR-23b-3p
TRINITY_GG_40130_c0_g1	TRINITY_GG_40130_c0_g1	-	-	-	-	-	novel-miRn0131;novel-miRn0131
TRINITY_GG_40167_c0_g1	TRINITY_GG_40167_c0_g1	PREDICTED: F-box only protein 42 [Sinocyclocheilus rhinocerous]	-	-	-	-	novel-miRn1090
TRINITY_GG_4017_c22_g1	TRINITY_GG_4017_c22_g1	-	-	-	-	-	ccr-miR-217
TRINITY_GG_40188_c5_g1	TRINITY_GG_40188_c5_g1	-	-	-	-	-	novel-miRn1276
TRINITY_GG_4020_c1_g1	TRINITY_GG_4020_c1_g1	-	-	-	-	-	ola-miR-125c;efu-miR-125b;mmu-miR-125b-5p
TRINITY_GG_40279_c6_g1	TRINITY_GG_40279_c6_g1	-	-	-	-	-	novel-miRn0484
TRINITY_GG_40335_c0_g1	TRINITY_GG_40335_c0_g1	PREDICTED: arginyl aminopeptidase-like 1 [Xiphophorus maculatus]	-	-	GO:0006508//proteolysis	GO:0008237//metallopeptidase activity;GO:0008270//zinc ion binding	novel-miRn0484
TRINITY_GG_40345_c2_g1	TRINITY_GG_40345_c2_g1	PREDICTED: arginyl aminopeptidase-like 1 [Cyprinus carpio]	-	-	GO:0006508//proteolysis	GO:0008237//metallopeptidase activity;GO:0008270//zinc ion binding;GO:0004177//aminopeptidase activity	ola-miR-125c;efu-miR-125b;mmu-miR-125b-5p
TRINITY_GG_40481_c0_g1	TRINITY_GG_40481_c0_g1	PREDICTED: LOW QUALITY PROTEIN: sal-like protein 3 [Cyprinus carpio]	-	GO:0005634//nucleus	GO:0022008//neurogenesis;GO:0007165//signal transduction;GO:0006366//transcription from RNA polymerase II promoter	GO:0044212//transcription regulatory region DNA binding;GO:0046872//metal ion binding;GO:0043565//sequence-specific DNA binding;GO:0003700//DNA binding transcription factor activity	novel-miRn0484
TRINITY_GG_40537_c53_g1	TRINITY_GG_40537_c53_g1	-	-	-	-	-	oan-miR-205-5p
TRINITY_GG_40551_c0_g1	TRINITY_GG_40551_c0_g1	PREDICTED: uncharacterized protein LOC109084492 [Cyprinus carpio]	-	-	-	-	novel-miRn1090
TRINITY_GG_40562_c0_g1	TRINITY_GG_40562_c0_g1	PREDICTED: arf-GAP with dual PH domain-containing protein 2-like [Cyprinus carpio]	-	-	GO:0043547//positive regulation of GTPase activity;GO:0001947//heart looping;GO:0003171//atrioventricular valve development;GO:0003146//heart jogging;GO:0043547//positive regulation of GTPase activity;GO:0001947//heart looping;GO:0003171//atrioventricular valve development;GO:0003146//heart jogging	GO:0005096//GTPase activator activity;GO:0005096//GTPase activator activity	novel-miRn1090;novel-miRn1090;novel-miRn0577;novel-miRn0577
TRINITY_GG_40646_c0_g1	TRINITY_GG_40646_c0_g1	PREDICTED: polymeric immunoglobulin receptor-like [Sinocyclocheilus anshuiensis]	-	-	-	-	novel-miRn0484
TRINITY_GG_40648_c13_g1	TRINITY_GG_40648_c13_g1	-	-	-	-	-	oha-miR-10c-5p
TRINITY_GG_40670_c0_g1	TRINITY_GG_40670_c0_g1	endonuclease/reverse transcriptase [Sus scrofa]	-	-	-	-	novel-miRn0131
TRINITY_GG_40700_c27_g1	TRINITY_GG_40700_c27_g1	-	-	-	-	-	oan-miR-205-5p
TRINITY_GG_40701_c1_g1	TRINITY_GG_40701_c1_g1	PREDICTED: forkhead box protein I1-like [Cyprinus carpio]	-	GO:0005634//nucleus	GO:0009957//epidermal cell fate specification;GO:0006355//regulation of transcription, DNA-templated;GO:0030104//water homeostasis	GO:0000981//RNA polymerase II transcription factor activity, sequence-specific DNA binding;GO:0043565//sequence-specific DNA binding	novel-miRn0457
TRINITY_GG_40804_c0_g1	TRINITY_GG_40804_c0_g1	-	-	-	-	-	novel-miRn0839
TRINITY_GG_40868_c8_g1	TRINITY_GG_40868_c8_g1	hypothetical protein cypCar_00035250 [Cyprinus carpio]	ko04010//MAPK signaling pathway;ko05169//Epstein-Barr virus infection;ko05146//Amoebiasis;ko04370//VEGF signaling pathway	GO:0005737//cytoplasm;GO:0005730//nucleolus	GO:0014881//regulation of myofibril size;GO:0046685//response to arsenic-containing substance;GO:0009408//response to heat	-	novel-miRn0484
TRINITY_GG_41138_c0_g1	TRINITY_GG_41138_c0_g1	PREDICTED: SH3-containing GRB2-like protein 3-interacting protein 1 [Cyprinus carpio]	-	-	-	-	novel-miRn1090;novel-miRn0577
TRINITY_GG_41285_c9_g1	TRINITY_GG_41285_c9_g1	-	-	-	-	-	ola-miR-125c;efu-miR-125b;mmu-miR-125b-5p
TRINITY_GG_41370_c5_g1	TRINITY_GG_41370_c5_g1	-	-	-	-	-	novel-miRn1090
TRINITY_GG_41385_c0_g2	TRINITY_GG_41385_c0_g2	-	-	-	-	-	novel-miRn0131
TRINITY_GG_41389_c1_g1	TRINITY_GG_41389_c1_g1	PREDICTED: LOW QUALITY PROTEIN: cilia- and flagella-associated protein 46 [Sinocyclocheilus anshuiensis]	-	-	-	-	novel-miRn0131
TRINITY_GG_41460_c0_g1	TRINITY_GG_41460_c0_g1	-	-	-	-	-	oan-miR-205-5p
TRINITY_GG_4146_c2_g1	TRINITY_GG_4146_c2_g1	-	-	-	-	-	novel-miRn0457
TRINITY_GG_41475_c4_g1	TRINITY_GG_41475_c4_g1	hypothetical protein cypCar_00017203 [Cyprinus carpio]	-	GO:0005829//cytosol;GO:0005829//cytosol;GO:0005829//cytosol;GO:0030424//axon;GO:0005739//mitochondrion;GO:0005874//microtubule;GO:0030425//dendrite;GO:0070062//extracellular exosome;GO:0043209//myelin sheath;GO:0043025//neuronal cell body;GO:0016020//membrane	GO:0007411//axon guidance;GO:0031103//axon regeneration;GO:0007420//brain development;GO:0007010//cytoskeleton organization;GO:0030516//regulation of axon extension;GO:0007411//axon guidance;GO:0031103//axon regeneration;GO:0007420//brain development;GO:0007010//cytoskeleton organization;GO:0030516//regulation of axon extension;GO:0007411//axon guidance;GO:0007420//brain development;GO:0007010//c…	GO:0008017//microtubule binding;GO:0016810//hydrolase activity, acting on carbon-nitrogen (but not peptide) bonds;GO:0008017//microtubule binding;GO:0016810//hydrolase activity, acting on carbon-nitrogen (but not peptide) bonds;GO:0008017//microtubule binding;GO:0016810//hydrolase activity, acting on carbon-nitrogen (but not peptide) bonds;GO:0019901//protein kinase binding	novel-miRn0131;novel-miRn0131
TRINITY_GG_41478_c6_g3	TRINITY_GG_41478_c6_g3	PREDICTED: zinc finger protein 721-like isoform X1 [Sinocyclocheilus grahami]	-	-	-	-	novel-miRn0133
TRINITY_GG_41493_c24_g1	TRINITY_GG_41493_c24_g1	Zgc:162565 protein, partial [Danio rerio]	-	-	-	-	novel-miRn1276
TRINITY_GG_41493_c75_g1	TRINITY_GG_41493_c75_g1	hypothetical protein cypCar_00019135 [Cyprinus carpio]	-	-	-	-	novel-miRn0457
TRINITY_GG_41493_c77_g1	TRINITY_GG_41493_c77_g1	-	-	-	-	-	ccr-miR-133a-5p
TRINITY_GG_41497_c29_g1	TRINITY_GG_41497_c29_g1	-	-	-	-	-	novel-miRn1185
TRINITY_GG_41521_c5_g1	TRINITY_GG_41521_c5_g1	-	-	-	-	-	efu-miR-125b
TRINITY_GG_41569_c2_g1	TRINITY_GG_41569_c2_g1	PREDICTED: gastrula zinc finger protein XlCGF8.2DB-like [Cyprinus carpio]	-	-	-	-	novel-miRn0133
TRINITY_GG_41586_c0_g1	TRINITY_GG_41586_c0_g1	-	-	-	-	-	efu-miR-125b
TRINITY_GG_41662_c0_g1	TRINITY_GG_41662_c0_g1	PREDICTED: Na(+)/H(+) exchanger beta-like [Cyprinus carpio]	ko05205//Proteoglycans in cancer;ko04024//cAMP signaling pathway;ko04810//Regulation of actin cytoskeleton;ko04261//Adrenergic signaling in cardiomyocytes;ko04919//Thyroid hormone signaling pathway;ko04972//Pancreatic secretion;ko04970//Salivary secretion;ko04971//Gastric acid secretion;ko04260//Cardiac muscle contraction;ko04976//Bile secretion	GO:0016021//integral component of membrane;GO:0016021//integral component of membrane	GO:0006885//regulation of pH;GO:0035725//sodium ion transmembrane transport;GO:0006885//regulation of pH;GO:0035725//sodium ion transmembrane transport	GO:0015385//sodium:proton antiporter activity;GO:0015385//sodium:proton antiporter activity	novel-miRn0131
TRINITY_GG_41726_c0_g1	TRINITY_GG_41726_c0_g1	PREDICTED: uncharacterized protein LOC109071531 [Cyprinus carpio]	-	-	-	-	novel-miRn1090
TRINITY_GG_41758_c13_g1	TRINITY_GG_41758_c13_g1	-	-	-	-	-	ssa-miR-23b-3p
TRINITY_GG_41758_c148_g1	TRINITY_GG_41758_c148_g1	-	-	-	-	-	oan-miR-205-5p
TRINITY_GG_41908_c1_g1	TRINITY_GG_41908_c1_g1	PREDICTED: glyoxylate reductase/hydroxypyruvate reductase-like [Sinocyclocheilus rhinocerous]	ko00620//Pyruvate metabolism;ko00260//Glycine, serine and threonine metabolism;ko00630//Glyoxylate and dicarboxylate metabolism	GO:0005829//cytosol	GO:0055114//oxidation-reduction process	GO:0016618//hydroxypyruvate reductase activity;GO:0051287//NAD binding;GO:0030267//glyoxylate reductase (NADP) activity	ssa-miR-142b-3p
TRINITY_GG_41923_c1_g1	TRINITY_GG_41923_c1_g1	uncharacterized protein LOC101883359 isoform X1 [Danio rerio]	-	-	-	-	ssa-miR-23b-3p
TRINITY_GG_41953_c11_g1	TRINITY_GG_41953_c11_g1	-	-	-	-	-	novel-miRn1185;novel-miRn0839;novel-miRn0131
TRINITY_GG_42063_c1_g1	TRINITY_GG_42063_c1_g1	PREDICTED: DNA repair protein RAD51 homolog 3 [Sinocyclocheilus rhinocerous]	ko03460//Fanconi anemia pathway;ko03440//Homologous recombination	GO:0000794//condensed nuclear chromosome;GO:0005654//nucleoplasm	GO:0010212//response to ionizing radiation;GO:0000730//DNA recombinase assembly;GO:0006312//mitotic recombination;GO:0042148//strand invasion;GO:0007131//reciprocal meiotic recombination;GO:0070192//chromosome organization involved in meiotic cell cycle	GO:0003690//double-stranded DNA binding;GO:0004520//endodeoxyribonuclease activity;GO:0005524//ATP binding;GO:0000150//recombinase activity;GO:0003697//single-stranded DNA binding;GO:0008094//DNA-dependent ATPase activity;GO:0000400//four-way junction DNA binding	novel-miRn0032
TRINITY_GG_42146_c1_g1	TRINITY_GG_42146_c1_g1	-	-	-	-	-	efu-miR-206
TRINITY_GG_42179_c27_g1	TRINITY_GG_42179_c27_g1	PREDICTED: uncharacterized protein LOC109046043 [Cyprinus carpio]	-	-	-	-	oan-miR-205-5p
TRINITY_GG_42307_c0_g1	TRINITY_GG_42307_c0_g1	PREDICTED: uncharacterized protein LOC107680901, partial [Sinocyclocheilus anshuiensis]	-	-	-	-	oan-miR-205-5p
TRINITY_GG_42335_c0_g1	TRINITY_GG_42335_c0_g1	-	-	-	-	-	novel-miRn1185
TRINITY_GG_42367_c0_g1	TRINITY_GG_42367_c0_g1	-	-	-	-	-	ola-miR-125c;efu-miR-125b
TRINITY_GG_42393_c5_g1	TRINITY_GG_42393_c5_g1	-	-	-	-	-	novel-miRn0457
TRINITY_GG_42406_c5_g1	TRINITY_GG_42406_c5_g1	PREDICTED: metabotropic glutamate receptor 2-like [Sinocyclocheilus rhinocerous]	-	-	-	-	novel-miRn0577
TRINITY_GG_42443_c0_g1	TRINITY_GG_42443_c0_g1	PREDICTED: lung adenoma susceptibility protein 2-like [Sinocyclocheilus grahami]	-	-	-	-	novel-miRn1090
TRINITY_GG_42457_c20_g1	TRINITY_GG_42457_c20_g1	-	-	-	-	-	novel-miRn0457
TRINITY_GG_42475_c34_g1	TRINITY_GG_42475_c34_g1	-	-	-	-	-	mmu-miR-181a-5p
TRINITY_GG_42480_c24_g1	TRINITY_GG_42480_c24_g1	hypothetical protein cypCar_00001489 [Cyprinus carpio]	-	-	-	-	mmu-miR-181a-5p
TRINITY_GG_42480_c52_g1	TRINITY_GG_42480_c52_g1	hypothetical protein cypCar_00001491 [Cyprinus carpio]	ko04010//MAPK signaling pathway	-	GO:0006470//protein dephosphorylation	GO:0004722//protein serine/threonine phosphatase activity;GO:0030145//manganese ion binding;GO:0000287//magnesium ion binding	ccr-miR-217
TRINITY_GG_42574_c61_g1	TRINITY_GG_42574_c61_g1	PREDICTED: transitional endoplasmic reticulum ATPase [Sinocyclocheilus anshuiensis]	ko04141//Protein processing in endoplasmic reticulum;ko05134//Legionellosis	GO:0005829//cytosol;GO:0035861//site of double-strand break;GO:0005634//nucleus	GO:0006810//transport;GO:0007626//locomotory behavior;GO:0019985//translesion synthesis;GO:0097352//autophagosome maturation;GO:0006302//double-strand break repair;GO:2000058//regulation of protein ubiquitination involved in ubiquitin-dependent protein catabolic process;GO:0043009//chordate embryonic development;GO:0007049//cell cycle;GO:0018279//protein N-linked glycosylation via asparagine;GO:0…	GO:0008289//lipid binding;GO:0016887//ATPase activity;GO:0005524//ATP binding	novel-miRn0131
TRINITY_GG_42581_c1_g1	TRINITY_GG_42581_c1_g1	hypothetical protein cypCar_00015111 [Cyprinus carpio]	-	-	-	-	ccr-miR-217
TRINITY_GG_42695_c0_g1	TRINITY_GG_42695_c0_g1	PREDICTED: uncharacterized protein LOC109071406 [Cyprinus carpio]	-	-	-	-	novel-miRn0032
TRINITY_GG_42729_c10_g1	TRINITY_GG_42729_c10_g1	-	-	-	-	-	ssa-miR-23b-3p
TRINITY_GG_42811_c0_g1	TRINITY_GG_42811_c0_g1	PREDICTED: uncharacterized protein LOC109046018 [Cyprinus carpio]	-	-	-	-	novel-miRn0131
TRINITY_GG_42936_c0_g1	TRINITY_GG_42936_c0_g1	-	-	-	-	-	efu-miR-200a
TRINITY_GG_43084_c4_g1	TRINITY_GG_43084_c4_g1	-	-	-	-	-	novel-miRn0131
TRINITY_GG_43087_c8_g1	TRINITY_GG_43087_c8_g1	-	-	-	-	-	ola-miR-125c;efu-miR-125b;mmu-miR-125b-5p
TRINITY_GG_43195_c0_g1	TRINITY_GG_43195_c0_g1	PREDICTED: LOW QUALITY PROTEIN: GPI mannosyltransferase 3-like [Sinocyclocheilus grahami]	ko00563//Glycosylphosphatidylinositol(GPI)-anchor biosynthesis	GO:0016021//integral component of membrane;GO:0005789//endoplasmic reticulum membrane	GO:0006506//GPI anchor biosynthetic process	GO:0019187//beta-1,4-mannosyltransferase activity;GO:0004583//dolichyl-phosphate-glucose-glycolipid alpha-glucosyltransferase activity;GO:0042283//dolichyl pyrophosphate Glc1Man9GlcNAc2 alpha-1,3-glucosyltransferase activity;GO:0000033//alpha-1,3-mannosyltransferase activity;GO:0018717//9-phenanthrol glycosyltransferase activity;GO:0004576//oligosaccharyl transferase activity;GO:0018718//1,2-dihy…	novel-miRn0457
TRINITY_GG_43203_c1_g1	TRINITY_GG_43203_c1_g1	-	-	-	-	-	novel-miRn0679
TRINITY_GG_4322_c1_g1	TRINITY_GG_4322_c1_g1	hypothetical protein cypCar_00039730 [Cyprinus carpio]	ko04530//Tight junction;ko04391//Hippo signaling pathway - fly	GO:0043220//Schmidt-Lanterman incisure;GO:0005923//bicellular tight junction;GO:0016324//apical plasma membrane;GO:0030425//dendrite;GO:0045211//postsynaptic membrane;GO:0016327//apicolateral plasma membrane;GO:0014069//postsynaptic density;GO:0031410//cytoplasmic vesicle	GO:0007155//cell adhesion;GO:0016032//viral process;GO:0042552//myelination	GO:0008022//protein C-terminus binding	novel-miRn0577
TRINITY_GG_43303_c8_g1	TRINITY_GG_43303_c8_g1	-	-	-	-	-	novel-miRn1276
TRINITY_GG_43542_c55_g1	TRINITY_GG_43542_c55_g1	hypothetical protein cypCar_00023911 [Cyprinus carpio]	-	GO:0005634//nucleus;GO:0005737//cytoplasm	-	-	efu-miR-206;ccr-miR-206
TRINITY_GG_4355_c9_g1	TRINITY_GG_4355_c9_g1	-	-	-	-	-	ipu-miR-196a
TRINITY_GG_43561_c6_g1	TRINITY_GG_43561_c6_g1	-	-	-	-	-	novel-miRn0131
TRINITY_GG_4358_c10_g1	TRINITY_GG_4358_c10_g1	-	-	-	-	-	efu-miR-206;ccr-miR-206
TRINITY_GG_43595_c105_g1	TRINITY_GG_43595_c105_g1	-	-	-	-	-	novel-miRn0839
TRINITY_GG_43602_c24_g1	TRINITY_GG_43602_c24_g1	-	-	-	-	-	ola-miR-125c;efu-miR-125b;mmu-miR-125b-5p
TRINITY_GG_43640_c27_g1	TRINITY_GG_43640_c27_g1	PREDICTED: kelch-like protein 3 isoform X1 [Sinocyclocheilus rhinocerous]	-	GO:0031463//Cul3-RING ubiquitin ligase complex	GO:0016567//protein ubiquitination;GO:0050801//ion homeostasis	-	novel-miRn0131
TRINITY_GG_43679_c39_g1	TRINITY_GG_43679_c39_g1	PREDICTED: cell adhesion molecule-related/down-regulated by oncogenes-like isoform X3 [Cyprinus carpio]	ko04340//Hedgehog signaling pathway	GO:0005887//integral component of plasma membrane	GO:0045879//negative regulation of smoothened signaling pathway;GO:0045664//regulation of neuron differentiation;GO:0048598//embryonic morphogenesis;GO:0007169//transmembrane receptor protein tyrosine kinase signaling pathway;GO:0045663//positive regulation of myoblast differentiation	GO:0004714//transmembrane receptor protein tyrosine kinase activity	oha-miR-10c-5p
TRINITY_GG_43679_c95_g1	TRINITY_GG_43679_c95_g1	-	-	-	-	-	ipu-miR-196a;ccr-miR-196a
TRINITY_GG_43756_c3_g1	TRINITY_GG_43756_c3_g1	hypothetical protein cypCar_00023225 [Cyprinus carpio]	ko05200//Pathways in cancer;ko04144//Endocytosis;ko05205//Proteoglycans in cancer;ko04910//Insulin signaling pathway;ko04120//Ubiquitin mediated proteolysis;ko04012//ErbB signaling pathway;ko04660//T cell receptor signaling pathway;ko05100//Bacterial invasion of epithelial cells;ko05220//Chronic myeloid leukemia	GO:0045121//membrane raft;GO:0005634//nucleus;GO:0005886//plasma membrane	GO:0006508//proteolysis;GO:0007175//negative regulation of epidermal growth factor-activated receptor activity	GO:0008270//zinc ion binding;GO:0005509//calcium ion binding;GO:0004871//signal transducer activity;GO:0001784//phosphotyrosine residue binding;GO:0030971//receptor tyrosine kinase binding;GO:0017124//SH3 domain binding	oan-miR-205-5p
TRINITY_GG_43830_c124_g1	TRINITY_GG_43830_c124_g1	-	-	-	-	-	oan-miR-205-5p
TRINITY_GG_43830_c28_g2	TRINITY_GG_43830_c28_g2	-	-	-	-	-	ola-miR-125c;mmu-miR-125b-5p
TRINITY_GG_43830_c87_g1	TRINITY_GG_43830_c87_g1	hypothetical protein cypCar_00028037 [Cyprinus carpio]	ko00230//Purine metabolism	GO:0005758//mitochondrial intermembrane space	GO:0046034//ATP metabolic process;GO:0046939//nucleotide phosphorylation;GO:0006172//ADP biosynthetic process;GO:0060218//hematopoietic stem cell differentiation;GO:0046033//AMP metabolic process;GO:0002521//leukocyte differentiation	GO:0005524//ATP binding;GO:0004017//adenylate kinase activity	novel-miRn0131
TRINITY_GG_43863_c0_g1	TRINITY_GG_43863_c0_g1	-	-	-	-	-	novel-miRn1185
TRINITY_GG_43915_c22_g1	TRINITY_GG_43915_c22_g1	PREDICTED: cytochrome P450 4B1-like [Sinocyclocheilus anshuiensis]	-	GO:0016021//integral component of membrane	GO:0055114//oxidation-reduction process	GO:0020037//heme binding;GO:0016705//oxidoreductase activity, acting on paired donors, with incorporation or reduction of molecular oxygen;GO:0004497//monooxygenase activity;GO:0005506//iron ion binding	novel-miRn0484
TRINITY_GG_43922_c60_g1	TRINITY_GG_43922_c60_g1	PREDICTED: nesprin-2 [Sinocyclocheilus rhinocerous]	-	-	-	-	novel-miRn0484
TRINITY_GG_43925_c70_g1	TRINITY_GG_43925_c70_g1	PREDICTED: nephrin-like [Cyprinus carpio]	-	GO:0016021//integral component of membrane	GO:0048741//skeletal muscle fiber development;GO:0003094//glomerular filtration;GO:0039021//pronephric glomerulus development	GO:0005515//protein binding	oan-miR-205-5p
TRINITY_GG_43970_c0_g1	TRINITY_GG_43970_c0_g1	PREDICTED: probable sodium-coupled neutral amino acid transporter 6 isoform X1 [Sinocyclocheilus anshuiensis]	-	GO:0005887//integral component of plasma membrane	GO:0006865//amino acid transport;GO:0006814//sodium ion transport	GO:0015171//amino acid transmembrane transporter activity	novel-miRn0131
TRINITY_GG_44005_c0_g1	TRINITY_GG_44005_c0_g1	PREDICTED: tax1-binding protein 1 homolog A-like isoform X3 [Sinocyclocheilus rhinocerous]	-	-	GO:0006915//apoptotic process	GO:0046872//metal ion binding	mmu-miR-181a-5p
TRINITY_GG_44040_c0_g1	TRINITY_GG_44040_c0_g1	PREDICTED: transmembrane protein 42-like isoform X1 [Sinocyclocheilus anshuiensis]	-	-	-	-	ssa-miR-23b-3p
TRINITY_GG_44098_c10_g1	TRINITY_GG_44098_c10_g1	-	-	-	-	-	novel-miRn0484
TRINITY_GG_44150_c6_g1	TRINITY_GG_44150_c6_g1	PREDICTED: helicase SKI2W [Sinocyclocheilus grahami]	ko03018//RNA degradation	GO:0055087//Ski complex;GO:0055087//Ski complex	GO:0070478//nuclear-transcribed mRNA catabolic process, 3'-5' exonucleolytic nonsense-mediated decay;GO:0070478//nuclear-transcribed mRNA catabolic process, 3'-5' exonucleolytic nonsense-mediated decay	GO:0003723//RNA binding;GO:0004004//ATP-dependent RNA helicase activity;GO:0005524//ATP binding;GO:0003723//RNA binding;GO:0004004//ATP-dependent RNA helicase activity;GO:0005524//ATP binding	novel-miRn0682
TRINITY_GG_44259_c33_g1	TRINITY_GG_44259_c33_g1	-	-	-	-	-	novel-miRn1276
TRINITY_GG_44289_c3_g1	TRINITY_GG_44289_c3_g1	-	-	-	-	-	novel-miRn1276
TRINITY_GG_44344_c12_g1	TRINITY_GG_44344_c12_g1	-	-	-	-	-	mmu-miR-181a-5p
TRINITY_GG_4441_c2_g1	TRINITY_GG_4441_c2_g1	-	-	-	-	-	ccr-miR-217
TRINITY_GG_44425_c10_g1	TRINITY_GG_44425_c10_g1	PREDICTED: cytoplasmic dynein 2 heavy chain 1-like, partial [Sinocyclocheilus grahami]	ko04145//Phagosome;ko05132//Salmonella infection;ko04962//Vasopressin-regulated water reabsorption	GO:0030286//dynein complex	GO:0007018//microtubule-based movement	GO:0016887//ATPase activity;GO:0005524//ATP binding;GO:0003777//microtubule motor activity	oan-miR-205-5p
TRINITY_GG_4445_c0_g1	TRINITY_GG_4445_c0_g1	hypothetical protein cypCar_00020730 [Cyprinus carpio]	-	GO:0016021//integral component of membrane;GO:0005578//proteinaceous extracellular matrix	GO:0007165//signal transduction	GO:0005509//calcium ion binding	novel-miRn0131
TRINITY_GG_44474_c21_g1	TRINITY_GG_44474_c21_g1	hypothetical protein EH28_05725 [Larimichthys crocea]	-	-	GO:0006313//transposition, DNA-mediated;GO:0015074//DNA integration	GO:0003677//DNA binding	novel-miRn0131
TRINITY_GG_44508_c139_g1	TRINITY_GG_44508_c139_g1	-	-	-	-	-	novel-miRn0484
TRINITY_GG_44520_c2_g1	TRINITY_GG_44520_c2_g1	-	-	-	-	-	novel-miRn0577
TRINITY_GG_44523_c2_g1	TRINITY_GG_44523_c2_g1	Transposable element Tcb1 transposase [Salmo salar]	-	-	GO:0006313//transposition, DNA-mediated;GO:0015074//DNA integration	GO:0003677//DNA binding	ipu-miR-133c
TRINITY_GG_44561_c0_g1	TRINITY_GG_44561_c0_g1	-	-	-	-	-	gga-miR-10b-5p;oha-miR-10c-5p
TRINITY_GG_44661_c1_g1	TRINITY_GG_44661_c1_g1	unnamed protein product [Oncorhynchus mykiss]	-	-	-	-	novel-miRn0131
TRINITY_GG_44687_c0_g1	TRINITY_GG_44687_c0_g1	-	-	-	-	-	novel-miRn1185;novel-miRn0839
TRINITY_GG_44744_c8_g1	TRINITY_GG_44744_c8_g1	-	-	-	-	-	oha-miR-10c-5p
TRINITY_GG_44748_c0_g1	TRINITY_GG_44748_c0_g1	PREDICTED: eukaryotic translation initiation factor 4 gamma 3-like isoform X1 [Sinocyclocheilus rhinocerous]	ko03013//RNA transport;ko05416//Viral myocarditis	-	-	-	novel-miRn1090;novel-miRn0577
TRINITY_GG_44771_c13_g1	TRINITY_GG_44771_c13_g1	-	-	-	-	-	novel-miRn0484
TRINITY_GG_44773_c14_g1	TRINITY_GG_44773_c14_g1	-	-	-	-	-	ssa-miR-142b-3p;ssa-miR-142b-3p
TRINITY_GG_44773_c17_g1	TRINITY_GG_44773_c17_g1	PREDICTED: serine/threonine-protein kinase Nek8 [Cyprinus carpio]	-	GO:0005929//cilium;GO:0005737//cytoplasm	GO:0006468//protein phosphorylation;GO:0007067//-;GO:0061326//renal tubule development;GO:0072116//pronephros formation;GO:0001947//heart looping;GO:0051301//cell division	GO:0004674//protein serine/threonine kinase activity;GO:0046872//metal ion binding;GO:0005524//ATP binding	novel-miRn1185
TRINITY_GG_44976_c0_g1	TRINITY_GG_44976_c0_g1	-	-	-	-	-	novel-miRn0484
TRINITY_GG_45069_c45_g1	TRINITY_GG_45069_c45_g1	-	-	-	-	-	novel-miRn0450
TRINITY_GG_45113_c12_g1	TRINITY_GG_45113_c12_g1	PREDICTED: LOW QUALITY PROTEIN: piezo-type mechanosensitive ion channel component 2-like [Sinocyclocheilus anshuiensis]	-	-	-	-	ccr-miR-217
TRINITY_GG_45150_c0_g1	TRINITY_GG_45150_c0_g1	reverse transcriptase [Danio rerio]	-	-	-	-	ola-miR-125c;efu-miR-125b;mmu-miR-125b-5p
TRINITY_GG_45228_c1_g1	TRINITY_GG_45228_c1_g1	-	-	-	-	-	novel-miRn0457
TRINITY_GG_45270_c26_g1	TRINITY_GG_45270_c26_g1	PREDICTED: nephrocystin-4-like [Sinocyclocheilus anshuiensis]	-	GO:0005856//cytoskeleton	GO:0035844//cloaca development;GO:2000096//positive regulation of Wnt signaling pathway, planar cell polarity pathway;GO:0072114//pronephros morphogenesis;GO:0090090//negative regulation of canonical Wnt signaling pathway;GO:0003140//determination of left/right asymmetry in lateral mesoderm;GO:0071907//determination of digestive tract left/right asymmetry;GO:0070121//Kupffer's vesicle development…	-	ccr-miR-217
TRINITY_GG_4535_c1_g1	TRINITY_GG_4535_c1_g1	hypothetical protein cypCar_00042372, partial [Cyprinus carpio]	ko04390//Hippo signaling pathway;ko04391//Hippo signaling pathway - fly;ko04392//Hippo signaling pathway -multiple species	GO:0036064//ciliary basal body	GO:0035844//cloaca development;GO:0060271//cilium assembly;GO:0000132//establishment of mitotic spindle orientation	GO:0046872//metal ion binding	novel-miRn0131
TRINITY_GG_45423_c31_g1	TRINITY_GG_45423_c31_g1	PREDICTED: janus kinase and microtubule-interacting protein 3-like [Sinocyclocheilus rhinocerous]	-	-	-	-	novel-miRn0682
TRINITY_GG_45435_c4_g1	TRINITY_GG_45435_c4_g1	-	-	-	-	-	novel-miRn1185
TRINITY_GG_45450_c12_g1	TRINITY_GG_45450_c12_g1	PREDICTED: uncharacterized protein LOC109057671 [Cyprinus carpio]	-	-	-	-	novel-miRn0131
TRINITY_GG_45508_c45_g1	TRINITY_GG_45508_c45_g1	-	-	-	-	-	novel-miRn0131
TRINITY_GG_45538_c37_g1	TRINITY_GG_45538_c37_g1	PREDICTED: LOW QUALITY PROTEIN: phospholipase B1, membrane-associated-like [Cyprinus carpio]	ko00564//Glycerophospholipid metabolism;ko00590//Arachidonic acid metabolism;ko00565//Ether lipid metabolism;ko00592//alpha-Linolenic acid metabolism;ko00591//Linoleic acid metabolism;ko04977//Vitamin digestion and absorption	GO:0016021//integral component of membrane	GO:0006629//lipid metabolic process	GO:0016298//lipase activity	novel-miRn0737
TRINITY_GG_45538_c39_g1	TRINITY_GG_45538_c39_g1	PREDICTED: potassium voltage-gated channel subfamily H member 1-like [Notothenia coriiceps]	-	GO:0005887//integral component of plasma membrane	GO:0055085//transmembrane transport;GO:0000160//phosphorelay signal transduction system;GO:0006813//potassium ion transport;GO:0042391//regulation of membrane potential;GO:0001756//somitogenesis;GO:0021576//hindbrain formation	GO:0005249//voltage-gated potassium channel activity;GO:0000155//phosphorelay sensor kinase activity	novel-miRn0457
TRINITY_GG_45551_c6_g1	TRINITY_GG_45551_c6_g1	-	-	-	-	-	efu-miR-206;ccr-miR-206
TRINITY_GG_45586_c1_g1	TRINITY_GG_45586_c1_g1	-	-	-	-	-	oan-miR-205-5p
TRINITY_GG_45666_c57_g1	TRINITY_GG_45666_c57_g1	hypothetical protein cypCar_00010500 [Cyprinus carpio]	-	GO:0071556//integral component of lumenal side of endoplasmic reticulum membrane;GO:0005765//lysosomal membrane;GO:0071458//integral component of cytoplasmic side of endoplasmic reticulum membrane;GO:0030660//Golgi-associated vesicle membrane;GO:0071556//integral component of lumenal side of endoplasmic reticulum membrane;GO:0005765//lysosomal membrane;GO:0071458//integral component of cytoplasmi…	GO:0006465//signal peptide processing;GO:0055114//oxidation-reduction process;GO:0033619//membrane protein proteolysis;GO:0006465//signal peptide processing;GO:0055114//oxidation-reduction process;GO:0033619//membrane protein proteolysis	GO:0042500//aspartic endopeptidase activity, intramembrane cleaving;GO:0016715//oxidoreductase activity, acting on paired donors, with incorporation or reduction of molecular oxygen, reduced ascorbate as one donor, and incorporation of one atom of oxygen;GO:0042500//aspartic endopeptidase activity, intramembrane cleaving;GO:0016715//oxidoreductase activity, acting on paired donors, with incorpora…	oan-miR-205-5p
TRINITY_GG_45666_c74_g1	TRINITY_GG_45666_c74_g1	-	-	-	-	-	novel-miRn0484
TRINITY_GG_45896_c67_g1	TRINITY_GG_45896_c67_g1	-	-	-	-	-	ccr-miR-217
TRINITY_GG_45933_c47_g1	TRINITY_GG_45933_c47_g1	-	-	-	-	-	novel-miRn0484
TRINITY_GG_45977_c4_g1	TRINITY_GG_45977_c4_g1	PREDICTED: uncharacterized protein LOC107671579, partial [Sinocyclocheilus anshuiensis]	-	-	-	-	novel-miRn1276
TRINITY_GG_45979_c31_g1	TRINITY_GG_45979_c31_g1	PREDICTED: uncharacterized protein LOC107698895 [Sinocyclocheilus anshuiensis]	-	-	-	-	ccr-miR-217
TRINITY_GG_45999_c109_g1	TRINITY_GG_45999_c109_g1	-	-	-	-	-	novel-miRn1276
TRINITY_GG_46060_c4_g1	TRINITY_GG_46060_c4_g1	-	-	-	-	-	novel-miRn0131
TRINITY_GG_46066_c32_g1	TRINITY_GG_46066_c32_g1	-	-	-	-	-	novel-miRn0484
TRINITY_GG_46115_c4_g1	TRINITY_GG_46115_c4_g1	hypothetical protein cypCar_00045083 [Cyprinus carpio]	-	-	-	-	oan-miR-205-5p
TRINITY_GG_46146_c134_g1	TRINITY_GG_46146_c134_g1	-	-	-	-	-	novel-miRn0131
TRINITY_GG_46146_c146_g1	TRINITY_GG_46146_c146_g1	-	-	-	-	-	novel-miRn0377
TRINITY_GG_46335_c19_g1	TRINITY_GG_46335_c19_g1	-	-	-	-	-	novel-miRn0131
TRINITY_GG_46366_c24_g1	TRINITY_GG_46366_c24_g1	-	-	-	-	-	novel-miRn1276
TRINITY_GG_46428_c132_g1	TRINITY_GG_46428_c132_g1	-	-	-	-	-	ccr-miR-217
TRINITY_GG_4644_c3_g1	TRINITY_GG_4644_c3_g1	-	-	-	-	-	novel-miRn0131
TRINITY_GG_46680_c0_g1	TRINITY_GG_46680_c0_g1	PREDICTED: LOW QUALITY PROTEIN: uncharacterized protein KIAA0556 homolog [Sinocyclocheilus rhinocerous]	-	-	-	-	novel-miRn0484
TRINITY_GG_46719_c31_g1	TRINITY_GG_46719_c31_g1	-	-	-	-	-	novel-miRn1276
TRINITY_GG_46719_c34_g1	TRINITY_GG_46719_c34_g1	PREDICTED: E3 ubiquitin/ISG15 ligase TRIM25-like [Cyprinus carpio]	-	-	-	-	ssa-miR-23b-3p
TRINITY_GG_4674_c7_g1	TRINITY_GG_4674_c7_g1	PREDICTED: hematological and neurological expressed 1 protein-like [Cyprinus carpio]	-	-	-	-	oan-miR-205-5p
TRINITY_GG_46757_c10_g1	TRINITY_GG_46757_c10_g1	-	-	-	-	-	novel-miRn0484
TRINITY_GG_46791_c1_g1	TRINITY_GG_46791_c1_g1	PREDICTED: plexin-A4-like [Cyprinus carpio]	ko04360//Axon guidance	GO:0002116//semaphorin receptor complex;GO:0005887//integral component of plasma membrane	GO:1902287//semaphorin-plexin signaling pathway involved in axon guidance;GO:0021785//branchiomotor neuron axon guidance;GO:0007414//axonal defasciculation;GO:0001763//morphogenesis of a branching structure;GO:0030334//regulation of cell migration;GO:0048841//regulation of axon extension involved in axon guidance	GO:0017154//semaphorin receptor activity	novel-miRn0133
TRINITY_GG_46821_c2_g1	TRINITY_GG_46821_c2_g1	-	-	-	-	-	novel-miRn0737;ola-miR-125c;efu-miR-125b;mmu-miR-125b-5p
TRINITY_GG_46834_c18_g1	TRINITY_GG_46834_c18_g1	-	-	-	-	-	novel-miRn0457
TRINITY_GG_46868_c0_g1	TRINITY_GG_46868_c0_g1	PREDICTED: dual specificity protein phosphatase 22-B isoform X1 [Cyprinus carpio]	-	GO:0005737//cytoplasm;GO:0005634//nucleus	GO:0006470//protein dephosphorylation;GO:0046330//positive regulation of JNK cascade;GO:0042127//regulation of cell proliferation;GO:0007179//transforming growth factor beta receptor signaling pathway	GO:0004725//protein tyrosine phosphatase activity;GO:0008138//protein tyrosine/serine/threonine phosphatase activity	oan-miR-205-5p
TRINITY_GG_46904_c18_g1	TRINITY_GG_46904_c18_g1	-	-	-	-	-	ssa-miR-23b-3p
TRINITY_GG_46904_c24_g1	TRINITY_GG_46904_c24_g1	PREDICTED: BTB/POZ domain-containing protein KCTD4-like [Cyprinus carpio]	-	-	GO:0051260//protein homooligomerization;GO:0006811//ion transport	-	ipu-miR-196a;ccr-miR-196a
TRINITY_GG_46979_c0_g1	TRINITY_GG_46979_c0_g1	-	-	-	-	-	efu-miR-125b
TRINITY_GG_4701_c0_g1	TRINITY_GG_4701_c0_g1	-	-	-	-	-	efu-miR-206;ccr-miR-206
TRINITY_GG_47082_c1_g1	TRINITY_GG_47082_c1_g1	-	-	-	-	-	efu-miR-200a
TRINITY_GG_47098_c36_g1	TRINITY_GG_47098_c36_g1	-	-	-	-	-	ipu-miR-196a;ccr-miR-196a
TRINITY_GG_47152_c8_g1	TRINITY_GG_47152_c8_g1	-	-	-	-	-	oan-miR-205-5p
TRINITY_GG_47163_c0_g1	TRINITY_GG_47163_c0_g1	PREDICTED: chymotrypsinogen A-like [Cyprinus carpio]	-	-	GO:0006508//proteolysis	GO:0004252//serine-type endopeptidase activity	novel-miRn0131
TRINITY_GG_47222_c37_g1	TRINITY_GG_47222_c37_g1	-	-	-	-	-	ccr-miR-217
TRINITY_GG_47223_c0_g1	TRINITY_GG_47223_c0_g1	-	-	-	-	-	novel-miRn0484
TRINITY_GG_4727_c0_g1	TRINITY_GG_4727_c0_g1	-	-	-	-	-	novel-miRn1276
TRINITY_GG_47310_c0_g1	TRINITY_GG_47310_c0_g1	-	-	-	-	-	ola-miR-125c
TRINITY_GG_47333_c1_g1	TRINITY_GG_47333_c1_g1	-	-	-	-	-	oan-miR-205-5p
TRINITY_GG_47337_c52_g1	TRINITY_GG_47337_c52_g1	hypothetical protein cypCar_00050392, partial [Cyprinus carpio]	-	-	-	-	novel-miRn0457
TRINITY_GG_47369_c20_g1	TRINITY_GG_47369_c20_g1	SURP and G-patch domain-containing protein 1 isoform X6 [Danio rerio]	-	-	GO:0006396//RNA processing	GO:0003723//RNA binding	novel-miRn0131
TRINITY_GG_47387_c56_g1	TRINITY_GG_47387_c56_g1	PREDICTED: ankyrin-3-like [Sinocyclocheilus rhinocerous]	ko05205//Proteoglycans in cancer	-	-	-	novel-miRn0484
TRINITY_GG_47496_c0_g1	TRINITY_GG_47496_c0_g1	PREDICTED: TNF receptor-associated factor 4-like [Cyprinus carpio]	ko05200//Pathways in cancer;ko05222//Small cell lung cancer;ko04214//Apoptosis - fly	GO:0005622//intracellular	GO:0007250//activation of NF-kappaB-inducing kinase activity;GO:0016567//protein ubiquitination;GO:0046330//positive regulation of JNK cascade;GO:0042981//regulation of apoptotic process	GO:0008270//zinc ion binding;GO:0004842//ubiquitin-protein transferase activity	novel-miRn0484
TRINITY_GG_47496_c1_g1	TRINITY_GG_47496_c1_g1	-	-	-	-	-	ccr-miR-217
TRINITY_GG_47531_c0_g1	TRINITY_GG_47531_c0_g1	hypothetical protein cypCar_00009256 [Cyprinus carpio]	-	-	-	-	novel-miRn0484
TRINITY_GG_47593_c0_g1	TRINITY_GG_47593_c0_g1	PREDICTED: LOW QUALITY PROTEIN: diacylglycerol kinase iota-like [Sinocyclocheilus rhinocerous]	ko04072//Phospholipase D signaling pathway;ko05231//Choline metabolism in cancer;ko04070//Phosphatidylinositol signaling system;ko00564//Glycerophospholipid metabolism;ko00561//Glycerolipid metabolism	-	-	-	novel-miRn0682
TRINITY_GG_4764_c28_g1	TRINITY_GG_4764_c28_g1	PREDICTED: E3 ubiquitin-protein ligase RNF19B-like isoform X1 [Sinocyclocheilus anshuiensis]	-	GO:0016021//integral component of membrane;GO:0044194//cytolytic granule;GO:0000151//ubiquitin ligase complex	GO:0000209//protein polyubiquitination;GO:0042787//protein ubiquitination involved in ubiquitin-dependent protein catabolic process;GO:0032436//positive regulation of proteasomal ubiquitin-dependent protein catabolic process	GO:0008270//zinc ion binding;GO:0031624//ubiquitin conjugating enzyme binding	novel-miRn0131
TRINITY_GG_47765_c0_g2	TRINITY_GG_47765_c0_g2	-	-	-	-	-	novel-miRn0457
TRINITY_GG_47796_c0_g1	TRINITY_GG_47796_c0_g1	-	-	-	-	-	mmu-miR-181a-5p
TRINITY_GG_47905_c48_g1	TRINITY_GG_47905_c48_g1	-	-	-	-	-	novel-miRn1185
TRINITY_GG_47916_c8_g1	TRINITY_GG_47916_c8_g1	-	-	-	-	-	efu-miR-125b
TRINITY_GG_48054_c0_g1	TRINITY_GG_48054_c0_g1	-	-	-	-	-	oan-miR-205-5p
TRINITY_GG_48092_c0_g1	TRINITY_GG_48092_c0_g1	-	-	-	-	-	novel-miRn0457
TRINITY_GG_48203_c6_g1	TRINITY_GG_48203_c6_g1	PREDICTED: contactin-associated protein-like 4, partial [Sinocyclocheilus rhinocerous]	-	-	-	-	novel-miRn0131
TRINITY_GG_4830_c1_g1	TRINITY_GG_4830_c1_g1	PREDICTED: laminin subunit beta-1-like [Sinocyclocheilus anshuiensis]	-	-	-	-	novel-miRn0131
TRINITY_GG_48310_c2_g1	TRINITY_GG_48310_c2_g1	-	-	-	-	-	efu-miR-206;ccr-miR-206
TRINITY_GG_48355_c47_g1	TRINITY_GG_48355_c47_g1	PREDICTED: peripheral myelin protein 22-like [Cyprinus carpio]	-	GO:0016021//integral component of membrane	-	-	ccr-miR-217
TRINITY_GG_48422_c3_g1	TRINITY_GG_48422_c3_g1	-	-	-	-	-	efu-miR-206;ccr-miR-206
TRINITY_GG_48468_c4_g1	TRINITY_GG_48468_c4_g1	-	-	-	-	-	novel-miRn0484
TRINITY_GG_48469_c1_g1	TRINITY_GG_48469_c1_g1	PREDICTED: protein unc-80 homolog [Sinocyclocheilus grahami]	-	-	-	-	ola-miR-125c;efu-miR-125b;mmu-miR-125b-5p
TRINITY_GG_48481_c23_g1	TRINITY_GG_48481_c23_g1	hypothetical protein cypCar_00030814, partial [Cyprinus carpio]	ko03010//Ribosome	GO:0005925//focal adhesion;GO:0071159//NF-kappaB complex;GO:0005654//nucleoplasm;GO:0012505//endomembrane system;GO:0005759//mitochondrial matrix;GO:0005844//polysome;GO:0072686//mitotic spindle;GO:0070062//extracellular exosome;GO:0030425//dendrite;GO:0005743//mitochondrial inner membrane;GO:0005730//nucleolus;GO:0032587//ruffle membrane;GO:0022627//cytosolic small ribosomal subunit;GO:0031012//…	GO:1902231//positive regulation of intrinsic apoptotic signaling pathway in response to DNA damage;GO:0042769//DNA damage response, detection of DNA damage;GO:0007067//-;GO:0043507//positive regulation of JUN kinase activity;GO:0051301//cell division;GO:0031116//positive regulation of microtubule polymerization;GO:0045738//negative regulation of DNA repair;GO:2001272//positive regulation of cyste…	GO:0032357//oxidized purine DNA binding;GO:0003735//structural constituent of ribosome;GO:0032358//oxidized pyrimidine DNA binding;GO:0051018//protein kinase A binding;GO:0003729//mRNA binding;GO:0044390//ubiquitin-like protein conjugating enzyme binding;GO:0032183//SUMO binding;GO:0051879//Hsp90 protein binding;GO:0097100//supercoiled DNA binding;GO:0008534//oxidized purine nucleobase lesion DNA…	novel-miRn0131
TRINITY_GG_48560_c21_g1	TRINITY_GG_48560_c21_g1	PREDICTED: LOW QUALITY PROTEIN: exonuclease 1-like [Cyprinus carpio]	ko03430//Mismatch repair	GO:0005634//nucleus	GO:0006298//mismatch repair;GO:0006310//DNA recombination	GO:0046872//metal ion binding;GO:0045145//single-stranded DNA 5'-3' exodeoxyribonuclease activity;GO:0042578//phosphoric ester hydrolase activity;GO:0003677//DNA binding;GO:0043765//T/G mismatch-specific endonuclease activity;GO:0048256//flap endonuclease activity	ola-miR-125c;efu-miR-125b;mmu-miR-125b-5p
TRINITY_GG_48587_c0_g1	TRINITY_GG_48587_c0_g1	-	-	-	-	-	oha-miR-10c-5p
TRINITY_GG_48638_c59_g1	TRINITY_GG_48638_c59_g1	-	-	-	-	-	efu-miR-206;ccr-miR-206
TRINITY_GG_48709_c3_g1	TRINITY_GG_48709_c3_g1	hypothetical protein cypCar_00023942 [Cyprinus carpio]	-	GO:0008021//synaptic vesicle	GO:0007269//neurotransmitter secretion	GO:0005524//ATP binding;GO:0003824//catalytic activity	novel-miRn0131
TRINITY_GG_48758_c13_g2	TRINITY_GG_48758_c13_g2	-	-	-	-	-	novel-miRn1185
TRINITY_GG_48758_c1_g1	TRINITY_GG_48758_c1_g1	-	-	-	-	-	novel-miRn0839
TRINITY_GG_48870_c11_g1	TRINITY_GG_48870_c11_g1	-	-	-	-	-	oan-miR-205-5p
TRINITY_GG_48934_c1_g1	TRINITY_GG_48934_c1_g1	-	-	-	-	-	novel-miRn0457
TRINITY_GG_49020_c0_g1	TRINITY_GG_49020_c0_g1	-	-	-	-	-	ssa-miR-23b-3p
TRINITY_GG_49023_c0_g1	TRINITY_GG_49023_c0_g1	-	-	-	-	-	ipu-miR-133c
TRINITY_GG_49024_c41_g1	TRINITY_GG_49024_c41_g1	PREDICTED: glycoprotein-N-acetylgalactosamine 3-beta-galactosyltransferase 1-B-like isoform X1 [Cyprinus carpio]	ko00512//Mucin type O-Glycan biosynthesis	GO:0016021//integral component of membrane	GO:0001525//angiogenesis;GO:0001822//kidney development;GO:0016267//O-glycan processing, core 1	GO:0046872//metal ion binding;GO:0016263//glycoprotein-N-acetylgalactosamine 3-beta-galactosyltransferase activity	novel-miRn1185
TRINITY_GG_49034_c33_g1	TRINITY_GG_49034_c33_g1	-	-	-	-	-	efu-miR-200a
TRINITY_GG_49181_c0_g1	TRINITY_GG_49181_c0_g1	PREDICTED: ubiquitin carboxyl-terminal hydrolase 8 isoform X3 [Sinocyclocheilus grahami]	ko04144//Endocytosis	GO:0031313//extrinsic component of endosome membrane;GO:0005829//cytosol	GO:0016579//protein deubiquitination;GO:0006511//ubiquitin-dependent protein catabolic process	-	oan-miR-205-5p
TRINITY_GG_49277_c1_g1	TRINITY_GG_49277_c1_g1	hypothetical protein cypCar_00015376 [Cyprinus carpio]	-	-	-	-	ccr-miR-203b-5p
TRINITY_GG_49302_c14_g1	TRINITY_GG_49302_c14_g1	PREDICTED: LOW QUALITY PROTEIN: E3 ubiquitin-protein ligase AMFR [Cyprinus carpio]	ko04141//Protein processing in endoplasmic reticulum	GO:0016021//integral component of membrane;GO:0000838//Hrd1p ubiquitin ligase ERAD-M complex;GO:0016021//integral component of membrane	GO:0000209//protein polyubiquitination;GO:0042787//protein ubiquitination involved in ubiquitin-dependent protein catabolic process;GO:0030433//ubiquitin-dependent ERAD pathway;GO:0030968//endoplasmic reticulum unfolded protein response	GO:0008270//zinc ion binding;GO:0016874//ligase activity;GO:0008270//zinc ion binding;GO:0016874//ligase activity	novel-miRn0131;novel-miRn0131
TRINITY_GG_49357_c53_g1	TRINITY_GG_49357_c53_g1	-	-	-	-	-	novel-miRn0839
TRINITY_GG_49367_c1_g1	TRINITY_GG_49367_c1_g1	-	-	-	-	-	oan-miR-205-5p
TRINITY_GG_49418_c9_g1	TRINITY_GG_49418_c9_g1	-	-	-	-	-	efu-miR-200a
TRINITY_GG_49496_c5_g2	TRINITY_GG_49496_c5_g2	PREDICTED: transmembrane and coiled-coil domain-containing protein 3 [Cyprinus carpio]	-	GO:0016021//integral component of membrane;GO:0016021//integral component of membrane;GO:0016021//integral component of membrane	-	GO:0015299//solute:proton antiporter activity;GO:0015299//solute:proton antiporter activity;GO:0015299//solute:proton antiporter activity	novel-miRn0131
TRINITY_GG_49521_c0_g1	TRINITY_GG_49521_c0_g1	PREDICTED: synaptotagmin-like protein 2 [Cyprinus carpio]	-	-	-	-	oan-miR-205-5p
TRINITY_GG_49663_c10_g1	TRINITY_GG_49663_c10_g1	hypothetical protein cypCar_00041385 [Cyprinus carpio]	ko04070//Phosphatidylinositol signaling system;ko00562//Inositol phosphate metabolism	GO:0044231//host cell presynaptic membrane;GO:0030054//cell junction;GO:0005739//mitochondrion;GO:0030425//dendrite;GO:0031083//BLOC-1 complex;GO:0005768//endosome;GO:0005887//integral component of plasma membrane;GO:0042734//presynaptic membrane;GO:0045121//membrane raft;GO:0043025//neuronal cell body;GO:0035838//growing cell tip;GO:0005794//Golgi apparatus	GO:0006661//phosphatidylinositol biosynthetic process;GO:0016310//phosphorylation	GO:0035651//AP-3 adaptor complex binding;GO:0004430//1-phosphatidylinositol 4-kinase activity;GO:0005524//ATP binding	oan-miR-205-5p
TRINITY_GG_49687_c2_g1	TRINITY_GG_49687_c2_g1	-	-	-	-	-	efu-miR-206;ccr-miR-206
TRINITY_GG_49692_c7_g1	TRINITY_GG_49692_c7_g1	-	-	-	-	-	novel-miRn1185
TRINITY_GG_49826_c7_g1	TRINITY_GG_49826_c7_g1	PREDICTED: chromo domain-containing protein cec-1-like [Cyprinus carpio]	-	-	-	-	novel-miRn0131
TRINITY_GG_49845_c30_g1	TRINITY_GG_49845_c30_g1	-	-	-	-	-	novel-miRn0131
TRINITY_GG_49995_c42_g1	TRINITY_GG_49995_c42_g1	PREDICTED: adhesion G-protein coupled receptor G7-like [Cyprinus carpio]	-	-	-	-	novel-miRn1185
TRINITY_GG_5003_c3_g1	TRINITY_GG_5003_c3_g1	-	-	-	-	-	novel-miRn0457
TRINITY_GG_50073_c34_g1	TRINITY_GG_50073_c34_g1	-	-	-	-	-	ccr-miR-217
TRINITY_GG_50207_c4_g1	TRINITY_GG_50207_c4_g1	-	-	-	-	-	novel-miRn0679
TRINITY_GG_50272_c25_g1	TRINITY_GG_50272_c25_g1	Transposon TX1 hypothetical protein [Larimichthys crocea]	-	-	-	-	ipu-miR-133c
TRINITY_GG_50378_c7_g1	TRINITY_GG_50378_c7_g1	-	-	-	-	-	novel-miRn0133
TRINITY_GG_50448_c12_g1	TRINITY_GG_50448_c12_g1	-	-	-	-	-	novel-miRn1185
TRINITY_GG_50517_c0_g1	TRINITY_GG_50517_c0_g1	hypothetical protein cypCar_00018321 [Cyprinus carpio]	-	-	GO:0016579//protein deubiquitination;GO:0006511//ubiquitin-dependent protein catabolic process;GO:0016579//protein deubiquitination;GO:0006511//ubiquitin-dependent protein catabolic process	GO:0004843//thiol-dependent ubiquitin-specific protease activity;GO:0004843//thiol-dependent ubiquitin-specific protease activity	ccr-miR-217
TRINITY_GG_50911_c12_g1	TRINITY_GG_50911_c12_g1	-	-	-	-	-	novel-miRn0484
TRINITY_GG_50947_c1_g1	TRINITY_GG_50947_c1_g1	PREDICTED: CCR4-NOT transcription complex subunit 2-like [Xiphophorus maculatus]	ko03018//RNA degradation	-	-	-	novel-miRn0131
TRINITY_GG_50952_c32_g2	TRINITY_GG_50952_c32_g2	PREDICTED: uncharacterized protein LOC107712062 [Sinocyclocheilus rhinocerous]	-	-	-	-	ssa-miR-23b-3p
TRINITY_GG_51001_c1_g1	TRINITY_GG_51001_c1_g1	hypothetical protein cypCar_00010500 [Cyprinus carpio]	-	GO:0071556//integral component of lumenal side of endoplasmic reticulum membrane;GO:0005765//lysosomal membrane;GO:0071458//integral component of cytoplasmic side of endoplasmic reticulum membrane;GO:0030660//Golgi-associated vesicle membrane	GO:0006465//signal peptide processing;GO:0055114//oxidation-reduction process;GO:0033619//membrane protein proteolysis	GO:0042500//aspartic endopeptidase activity, intramembrane cleaving;GO:0016715//oxidoreductase activity, acting on paired donors, with incorporation or reduction of molecular oxygen, reduced ascorbate as one donor, and incorporation of one atom of oxygen	oan-miR-205-5p
TRINITY_GG_51008_c0_g1	TRINITY_GG_51008_c0_g1	-	-	-	-	-	novel-miRn0484
TRINITY_GG_51011_c13_g1	TRINITY_GG_51011_c13_g1	-	-	-	-	-	novel-miRn0131
TRINITY_GG_51025_c0_g1	TRINITY_GG_51025_c0_g1	-	-	-	-	-	ccr-miR-203b-5p
TRINITY_GG_51223_c0_g1	TRINITY_GG_51223_c0_g1	-	-	-	-	-	novel-miRn1185
TRINITY_GG_51387_c56_g1	TRINITY_GG_51387_c56_g1	hypothetical protein cypCar_00009035 [Cyprinus carpio]	-	GO:0005763//mitochondrial small ribosomal subunit;GO:0005763//mitochondrial small ribosomal subunit	GO:0001666//response to hypoxia;GO:0006915//apoptotic process;GO:0001666//response to hypoxia;GO:0006915//apoptotic process	GO:0003735//structural constituent of ribosome;GO:0003735//structural constituent of ribosome	dre-miR-429b
TRINITY_GG_51387_c80_g1	TRINITY_GG_51387_c80_g1	-	-	-	-	-	novel-miRn1276
TRINITY_GG_51561_c22_g1	TRINITY_GG_51561_c22_g1	-	-	-	-	-	ipu-miR-133c
TRINITY_GG_51644_c0_g1	TRINITY_GG_51644_c0_g1	PREDICTED: stress-associated endoplasmic reticulum protein 1-like [Cyprinus carpio]	-	GO:0005840//ribosome;GO:0005789//endoplasmic reticulum membrane;GO:0005881//cytoplasmic microtubule;GO:0005829//cytosol;GO:0016021//integral component of membrane	GO:0001501//skeletal system development;GO:0007009//plasma membrane organization;GO:0009791//post-embryonic development;GO:0045727//positive regulation of translation;GO:0048644//muscle organ morphogenesis;GO:0046622//positive regulation of organ growth;GO:0071391//cellular response to estrogen stimulus;GO:0006486//protein glycosylation;GO:0006006//glucose metabolic process;GO:0010259//multicellu…	GO:0005515//protein binding	novel-miRn1276
TRINITY_GG_51731_c7_g1	TRINITY_GG_51731_c7_g1	PREDICTED: GTPase HRas-like isoform X1 [Sinocyclocheilus grahami]	-	-	-	-	oha-miR-10c-5p
TRINITY_GG_51767_c15_g1	TRINITY_GG_51767_c15_g1	-	-	-	-	-	oan-miR-205-5p
TRINITY_GG_51799_c6_g1	TRINITY_GG_51799_c6_g1	-	-	-	-	-	novel-miRn0131
TRINITY_GG_51917_c102_g1	TRINITY_GG_51917_c102_g1	-	-	-	-	-	gga-miR-10b-5p;oha-miR-10c-5p
TRINITY_GG_51946_c1_g1	TRINITY_GG_51946_c1_g1	PREDICTED: CD81 antigen-like [Cyprinus carpio]	-	GO:0005887//integral component of plasma membrane	GO:0007166//cell surface receptor signaling pathway	-	novel-miRn0131
TRINITY_GG_51968_c58_g1	TRINITY_GG_51968_c58_g1	-	-	-	-	-	efu-miR-206;ccr-miR-206
TRINITY_GG_51976_c40_g1	TRINITY_GG_51976_c40_g1	-	-	-	-	-	novel-miRn0457
TRINITY_GG_5206_c1_g1	TRINITY_GG_5206_c1_g1	-	-	-	-	-	novel-miRn0682
TRINITY_GG_52071_c0_g1	TRINITY_GG_52071_c0_g1	PREDICTED: LOW QUALITY PROTEIN: kelch-like protein 8 [Cyprinus carpio]	-	GO:0031463//Cul3-RING ubiquitin ligase complex;GO:0031463//Cul3-RING ubiquitin ligase complex	GO:0042787//protein ubiquitination involved in ubiquitin-dependent protein catabolic process;GO:0042787//protein ubiquitination involved in ubiquitin-dependent protein catabolic process	GO:0004842//ubiquitin-protein transferase activity;GO:0004842//ubiquitin-protein transferase activity	ola-miR-125c
TRINITY_GG_52118_c34_g1	TRINITY_GG_52118_c34_g1	-	-	-	-	-	novel-miRn0679
TRINITY_GG_52140_c13_g1	TRINITY_GG_52140_c13_g1	hypothetical protein cypCar_00021856 [Cyprinus carpio]	-	-	-	GO:0046872//metal ion binding;GO:0003723//RNA binding;GO:0042578//phosphoric ester hydrolase activity;GO:0043765//T/G mismatch-specific endonuclease activity;GO:0004521//endoribonuclease activity	novel-miRn0131
TRINITY_GG_52177_c25_g1	TRINITY_GG_52177_c25_g1	-	-	-	-	-	oan-miR-205-5p
TRINITY_GG_52199_c70_g1	TRINITY_GG_52199_c70_g1	-	-	-	-	-	ccr-miR-217
TRINITY_GG_52234_c0_g1	TRINITY_GG_52234_c0_g1	-	-	-	-	-	novel-miRn0484
TRINITY_GG_52285_c20_g1	TRINITY_GG_52285_c20_g1	PREDICTED: calpain-15-like [Cyprinus carpio]	-	GO:0005622//intracellular;GO:0005622//intracellular	GO:0006508//proteolysis;GO:0006508//proteolysis	GO:0004198//calcium-dependent cysteine-type endopeptidase activity;GO:0008270//zinc ion binding;GO:0004198//calcium-dependent cysteine-type endopeptidase activity	novel-miRn0131
TRINITY_GG_52383_c73_g1	TRINITY_GG_52383_c73_g1	PREDICTED: uncharacterized protein LOC107670126 [Sinocyclocheilus anshuiensis]	-	-	-	-	novel-miRn0682
TRINITY_GG_52454_c5_g1	TRINITY_GG_52454_c5_g1	PREDICTED: rab proteins geranylgeranyltransferase component A 2-like [Sinocyclocheilus grahami]	-	-	-	-	novel-miRn0484
TRINITY_GG_52494_c10_g1	TRINITY_GG_52494_c10_g1	hypothetical protein cypCar_00000909 [Cyprinus carpio]	-	-	-	-	novel-miRn0131
TRINITY_GG_52526_c0_g1	TRINITY_GG_52526_c0_g1	hypothetical protein cypCar_00037122 [Cyprinus carpio]	-	-	GO:0000226//microtubule cytoskeleton organization;GO:0000910//cytokinesis	GO:0008017//microtubule binding	novel-miRn0484
TRINITY_GG_52616_c0_g1	TRINITY_GG_52616_c0_g1	-	-	-	-	-	novel-miRn0577
TRINITY_GG_52628_c3_g1	TRINITY_GG_52628_c3_g1	-	-	-	-	-	efu-miR-125b
TRINITY_GG_52708_c0_g1	TRINITY_GG_52708_c0_g1	-	-	-	-	-	novel-miRn0457
TRINITY_GG_52714_c1_g1	TRINITY_GG_52714_c1_g1	PREDICTED: syntaphilin-like isoform X3 [Sinocyclocheilus grahami]	-	-	-	-	efu-miR-125b
TRINITY_GG_52977_c6_g1	TRINITY_GG_52977_c6_g1	-	-	-	-	-	ssa-miR-142b-3p
TRINITY_GG_52993_c15_g1	TRINITY_GG_52993_c15_g1	-	-	-	-	-	novel-miRn0450
TRINITY_GG_53166_c51_g1	TRINITY_GG_53166_c51_g1	PREDICTED: uncharacterized protein LOC107710747 [Sinocyclocheilus rhinocerous]	-	-	-	-	novel-miRn0457
TRINITY_GG_53166_c54_g1	TRINITY_GG_53166_c54_g1	-	-	-	-	-	novel-miRn0647
TRINITY_GG_53231_c7_g1	TRINITY_GG_53231_c7_g1	-	-	-	-	-	novel-miRn0484
TRINITY_GG_53279_c5_g1	TRINITY_GG_53279_c5_g1	hypothetical protein cypCar_00012226 [Cyprinus carpio]	-	GO:0016021//integral component of membrane;GO:0016021//integral component of membrane;GO:0016021//integral component of membrane	-	-	oan-miR-205-5p
TRINITY_GG_53292_c16_g1	TRINITY_GG_53292_c16_g1	-	-	-	-	-	novel-miRn0131
TRINITY_GG_53504_c0_g1	TRINITY_GG_53504_c0_g1	pro-neuregulin-3, membrane-bound isoform isoform X1 [Danio rerio]	ko04012//ErbB signaling pathway	-	-	-	novel-miRn0484
TRINITY_GG_53511_c31_g1	TRINITY_GG_53511_c31_g1	PREDICTED: LOW QUALITY PROTEIN: zinc finger SWIM domain-containing protein 8-like [Cyprinus carpio]	-	-	-	GO:0008270//zinc ion binding;GO:0008270//zinc ion binding;GO:0008270//zinc ion binding;GO:0008270//zinc ion binding	novel-miRn0131;novel-miRn0131;novel-miRn0131;novel-miRn0131
TRINITY_GG_53580_c104_g1	TRINITY_GG_53580_c104_g1	-	-	-	-	-	efu-miR-206;ccr-miR-206
TRINITY_GG_53601_c60_g1	TRINITY_GG_53601_c60_g1	-	-	-	-	-	novel-miRn1090;novel-miRn0577
TRINITY_GG_53614_c8_g1	TRINITY_GG_53614_c8_g1	hypothetical protein cypCar_00025376 [Cyprinus carpio]	ko05010//Alzheimer's disease;ko05016//Huntington's disease;ko04932//Non-alcoholic fatty liver disease (NAFLD);ko05012//Parkinson's disease;ko00190//Oxidative phosphorylation;ko04260//Cardiac muscle contraction;ko02020//Two-component system	GO:0005750//mitochondrial respiratory chain complex III	GO:0042776//mitochondrial ATP synthesis coupled proton transport;GO:0006122//mitochondrial electron transport, ubiquinol to cytochrome c	GO:0020037//heme binding;GO:0045155//electron transporter, transferring electrons from CoQH2-cytochrome c reductase complex and cytochrome c oxidase complex activity;GO:0045153//electron transporter, transferring electrons within CoQH2-cytochrome c reductase complex activity	novel-miRn0457
TRINITY_GG_53616_c0_g1	TRINITY_GG_53616_c0_g1	-	-	-	-	-	novel-miRn0457
TRINITY_GG_53647_c96_g1	TRINITY_GG_53647_c96_g1	-	-	-	-	-	ola-miR-125c
TRINITY_GG_53658_c22_g1	TRINITY_GG_53658_c22_g1	PREDICTED: p53 apoptosis effector related to PMP-22-like [Cyprinus carpio]	ko04115//p53 signaling pathway	GO:0016021//integral component of membrane;GO:0030054//cell junction	GO:0009411//response to UV;GO:0042981//regulation of apoptotic process	-	ola-miR-125c;efu-miR-125b
TRINITY_GG_53709_c46_g1	TRINITY_GG_53709_c46_g1	-	-	-	-	-	ccr-miR-203b-5p
TRINITY_GG_53844_c21_g1	TRINITY_GG_53844_c21_g1	PREDICTED: syntaxin-11-like [Sinocyclocheilus rhinocerous]	-	-	-	-	novel-miRn0131
TRINITY_GG_53844_c3_g1	TRINITY_GG_53844_c3_g1	PREDICTED: monofunctional C1-tetrahydrofolate synthase, mitochondrial-like [Sinocyclocheilus rhinocerous]	ko00670//One carbon pool by folate	GO:0005829//cytosol	GO:0055114//oxidation-reduction process;GO:0009113//purine nucleobase biosynthetic process;GO:0009257//10-formyltetrahydrofolate biosynthetic process;GO:0006730//one-carbon metabolic process	GO:0004488//methylenetetrahydrofolate dehydrogenase (NADP+) activity;GO:0004477//methenyltetrahydrofolate cyclohydrolase activity;GO:0005524//ATP binding;GO:0004329//formate-tetrahydrofolate ligase activity	novel-miRn0484
TRINITY_GG_53881_c1_g1	TRINITY_GG_53881_c1_g1	hypothetical protein cypCar_00019156, partial [Cyprinus carpio]	-	-	-	-	efu-miR-206;ccr-miR-206
TRINITY_GG_53901_c0_g1	TRINITY_GG_53901_c0_g1	-	-	-	-	-	ola-miR-125c
TRINITY_GG_54004_c0_g1	TRINITY_GG_54004_c0_g1	-	-	-	-	-	efu-miR-206
TRINITY_GG_54079_c48_g1	TRINITY_GG_54079_c48_g1	PREDICTED: thrombospondin-type laminin G domain and EAR repeat-containing protein-like [Cyprinus carpio]	-	-	-	-	ipu-miR-133c
TRINITY_GG_54158_c147_g1	TRINITY_GG_54158_c147_g1	-	-	-	-	-	ccr-miR-203b-5p
TRINITY_GG_54202_c9_g1	TRINITY_GG_54202_c9_g1	-	-	-	-	-	novel-miRn0484
TRINITY_GG_54209_c4_g1	TRINITY_GG_54209_c4_g1	-	-	-	-	-	novel-miRn0377
TRINITY_GG_54289_c21_g1	TRINITY_GG_54289_c21_g1	-	-	-	-	-	oan-miR-205-5p
TRINITY_GG_54309_c5_g1	TRINITY_GG_54309_c5_g1	-	-	-	-	-	novel-miRn0484
TRINITY_GG_54327_c0_g1	TRINITY_GG_54327_c0_g1	hypothetical protein cypCar_00000773 [Cyprinus carpio]	-	GO:0005887//integral component of plasma membrane	GO:0002376//immune system process;GO:0035025//positive regulation of Rho protein signal transduction;GO:0051482//positive regulation of cytosolic calcium ion concentration involved in phospholipase C-activating G-protein coupled signaling pathway	GO:0004930//G-protein coupled receptor activity	novel-miRn0131
TRINITY_GG_54333_c20_g1	TRINITY_GG_54333_c20_g1	-	-	-	-	-	novel-miRn1185
TRINITY_GG_54341_c4_g1	TRINITY_GG_54341_c4_g1	-	-	-	-	-	novel-miRn0682
TRINITY_GG_54411_c24_g1	TRINITY_GG_54411_c24_g1	-	-	-	-	-	efu-miR-125b
TRINITY_GG_54456_c0_g1	TRINITY_GG_54456_c0_g1	PREDICTED: nephrocystin-4 [Sinocyclocheilus rhinocerous]	-	GO:0005856//cytoskeleton	GO:0035844//cloaca development;GO:2000096//positive regulation of Wnt signaling pathway, planar cell polarity pathway;GO:0072114//pronephros morphogenesis;GO:0090090//negative regulation of canonical Wnt signaling pathway;GO:0003140//determination of left/right asymmetry in lateral mesoderm;GO:0071907//determination of digestive tract left/right asymmetry;GO:0070121//Kupffer's vesicle development…	-	ccr-miR-217
TRINITY_GG_54457_c0_g1	TRINITY_GG_54457_c0_g1	PREDICTED: nephrocystin-4-like [Cyprinus carpio]	-	-	-	-	novel-miRn1090
TRINITY_GG_54538_c73_g1	TRINITY_GG_54538_c73_g1	-	-	-	-	-	novel-miRn0682
TRINITY_GG_5456_c6_g1	TRINITY_GG_5456_c6_g1	-	-	-	-	-	novel-miRn0484
TRINITY_GG_54573_c19_g1	TRINITY_GG_54573_c19_g1	-	-	-	-	-	novel-miRn1276
TRINITY_GG_54623_c0_g2	TRINITY_GG_54623_c0_g2	-	-	-	-	-	efu-miR-125b
TRINITY_GG_5464_c37_g1	TRINITY_GG_5464_c37_g1	-	-	-	-	-	ccr-miR-217
TRINITY_GG_5464_c5_g1	TRINITY_GG_5464_c5_g1	-	-	-	-	-	novel-miRn0484
TRINITY_GG_54832_c0_g1	TRINITY_GG_54832_c0_g1	hypothetical protein cypCar_00007817 [Cyprinus carpio]	ko00511//Other glycan degradation	-	GO:0006004//fucose metabolic process	GO:0004560//alpha-L-fucosidase activity	novel-miRn1090
TRINITY_GG_54947_c1_g1	TRINITY_GG_54947_c1_g1	-	-	-	-	-	novel-miRn1185
TRINITY_GG_55002_c21_g1	TRINITY_GG_55002_c21_g1	PREDICTED: lisH domain and HEAT repeat-containing protein KIAA1468 homolog [Cyprinus carpio]	-	-	-	-	novel-miRn0577
TRINITY_GG_55002_c2_g1	TRINITY_GG_55002_c2_g1	-	-	-	-	-	ccr-miR-217
TRINITY_GG_5508_c63_g1	TRINITY_GG_5508_c63_g1	PREDICTED: LOW QUALITY PROTEIN: ZZ-type zinc finger-containing protein 3-like [Cyprinus carpio]	-	-	-	GO:0008270//zinc ion binding;GO:0003677//DNA binding;GO:0008270//zinc ion binding;GO:0003677//DNA binding	novel-miRn1090;novel-miRn1090
TRINITY_GG_55101_c1_g1	TRINITY_GG_55101_c1_g1	-	-	-	-	-	novel-miRn1185
TRINITY_GG_5544_c7_g1	TRINITY_GG_5544_c7_g1	-	-	-	-	-	novel-miRn0682
TRINITY_GG_5544_c9_g1	TRINITY_GG_5544_c9_g1	hypothetical protein cypCar_00004254, partial [Cyprinus carpio]	-	-	-	-	efu-miR-125b
TRINITY_GG_5556_c1_g1	TRINITY_GG_5556_c1_g1	hypothetical protein cypCar_00032055 [Cyprinus carpio]	-	GO:0045202//synapse	-	-	novel-miRn0131
TRINITY_GG_55585_c0_g1	TRINITY_GG_55585_c0_g1	-	-	-	-	-	novel-miRn1185
TRINITY_GG_55730_c1_g1	TRINITY_GG_55730_c1_g1	hes-related family bHLH transcription factor [Cyprinus carpio]	-	GO:0005634//nucleus	GO:0007275//multicellular organism development;GO:0007219//Notch signaling pathway;GO:0006355//regulation of transcription, DNA-templated	GO:0003677//DNA binding;GO:0046983//protein dimerization activity	novel-miRn0131
TRINITY_GG_55779_c1_g1	TRINITY_GG_55779_c1_g1	-	-	-	-	-	ola-miR-125c;efu-miR-125b
TRINITY_GG_55803_c0_g1	TRINITY_GG_55803_c0_g1	hypothetical protein cypCar_00008652, partial [Cyprinus carpio]	-	GO:0019013//viral nucleocapsid;GO:0005634//nucleus;GO:0030529//intracellular ribonucleoprotein complex	GO:0000398//mRNA splicing, via spliceosome	GO:0003676//nucleic acid binding;GO:0000166//nucleotide binding	ola-miR-125c;efu-miR-125b;mmu-miR-125b-5p
[truncated: 772 more rows]
